# Supplementary material for: RNA-seq based SNPs in some agronomically important oleiferous lines of Brassica rapa and their use for genome-wide linkage mapping and specific-region fine mapping
Source: BMC Genomics. 2013 Jul 9;14:463. doi: 10.1186/1471-2164-14-463 (PMC3711843; doi:10.1186/1471-2164-14-463)
Supplement: Additional file 1 — The homology based groupings of ‘Chiifu vs YSPB-24’, ‘Chiifu vs Tetra’ and ‘Chiifu vs Candle’ as a database. The data contains the homology based grouping of Arabidopsis genes and their corresponding genes in Brassica rapa line Chiifu (as available in the BRAD syntenic paralog data) and contigs obtained for each of the three oleiferous lines of Brassica rapa. Column A, B, C, D, E, F, G and H represent the Arabidopsis gene, gene block, chromosomal position of the Chiifu homolog 1, gene id of the Chiifu homolog 1, chromosomal position of the Chiifu homolog 2, gene id of the Chiifu homolog 2 and chromosomal position of the Chiifu homolog 3, gene id of the Chiifu homolog 3, respectively. Column I onwards contain the contigs obtained from oleiferous B. rapa types. [file 1471-2164-14-463-S1.xlsx]

## Sheet: Chiifu vs Tetra
Arabidopsis homolog	Block	Chromosome position Chiifu Homolog 1	Chiifu Homolog 1	Chromosome position Chiifu Homolog 2	Chiifu Homolog 2	Chromosome position Chiifu Homolog 3	Chiifu Homolog 3	Tetra homologous contigs
AT2G01021	-	-	-	-	-	-	-	-
AT2G01023	-	-	-	-	-	-	-	-
AT2G01050	-	-	-	-	-	-	-	-
AT2G01130	-	A06	Bra024903	-	-	-	-	tetra_NODE_5001_length_3843_cov_20.720270(1-3408->59-3466/98.24)
AT2G01175	-	-	-	-	-	-	-	-
AT2G01200	-	A06	Bra024898	-	-	-	-
AT2G01210	-	A06	Bra024897	-	-	-	-	tetra_NODE_31508_length_2228_cov_14.358618(1-2133->37-2169/97.75)
AT2G01220	-	A06	Bra024896	-	-	-	-	tetra_NODE_22213_length_1382_cov_15.928365(90-1212->1428-306/97.95)
-	-	A06	Bra024894	-	-	-	-	tetra_NODE_15040_length_2824_cov_31.429533(10-1578->529-2092/82.67)
AT2G01280	K	-	-	-	-	-	-	-
AT2G01310	K	-	-	-	-	-	-	-
AT2G01360	K	-	-	-	-	-	-	-
AT2G01370	K	-	-	-	-	-	-	-
AT2G01390	K	A06	Bra024889	-	-	-	-
AT2G01440	K	A06	Bra024887	-	-	-	-	tetra_NODE_54987_length_625_cov_9.787200(1-575->575-1/100)tetra_NODE_28646_length_2591_cov_11.607873(535-2925->1-2391/98.7)
-	-	A06	Bra024883	-	-	-	-
AT2G01510	K	A06	Bra024880	-	-	-	-
-	-	A06	Bra024878	-	-	-	-
-	-	A06	Bra024876	-	-	-	-
AT2G01554	K	-	-	-	-	-	-	-
AT2G01560	K	-	-	-	-	-	-	-
-	-	A06	Bra024874	-	-	-	-
-	-	A06	Bra024873	-	-	-	-
-	-	A06	Bra024870	-	-	-	-	tetra_NODE_15948_length_802_cov_132.381546(62-576->151-665/98.25)tetra_NODE_11202_length_560_cov_15.348214(62-481->133-552/80.5)
AT2G01650	K	A06	Bra024866	-	-	-	-	tetra_NODE_10856_length_1521_cov_25.550297(1-1344->1456-113/99.63)
AT2G01660	K	A06	Bra024865	-	-	-	-
AT2G01667	K	-	-	-	-	-	-	-
AT2G01680	K	A06	Bra024863	-	-	-	-	tetra_NODE_45233_length_465_cov_17.621506(1136-1602->511-45/100)tetra_NODE_38263_length_1243_cov_16.928398(1-1079->211-1289/99.81)
-	-	A06	Bra024860	-	-	-	-
AT2G01735	K	A06	Bra024853	-	-	-	-	tetra_NODE_36816_length_784_cov_11.548470(275-1077->1-803/97.01)
AT2G01750	K	A06	Bra024854	-	-	-	-	tetra_NODE_26826_length_1006_cov_24.211729(1-907->907-1/97.91)tetra_NODE_6397_length_1261_cov_36.757336(863-1893->1-1028/97.19)tetra_NODE_33926_length_869_cov_35.214039(146-907->768-1/85.38)tetra_NODE_42845_length_373_cov_10.214478(1662-1893->1-220/80.59)tetra_NODE_23330_length_790_cov_51.382278(863-1707->836-1/80.28)
AT2G01755	K	A06	Bra024855	-	-	-	-
AT2G01780	K	-	-	-	-	-	-	-
AT2G01790	K	-	-	-	-	-	-	-
AT2G01800	K	-	-	-	-	-	-	-
AT2G01818	K	-	-	-	-	-	-	-
-	-	A06	Bra024859	-	-	-	-	tetra_NODE_51562_length_455_cov_14.661538(1-150->352-501/98)tetra_NODE_32401_length_931_cov_19.049410(1-150->408-558/85.53)
-	-	A06	Bra024851	-	-	-	-	tetra_NODE_27747_length_386_cov_78.782387(437-672->236-1/99.15)tetra_NODE_3147_length_348_cov_129.497131(670-1022->40-392/97.17)tetra_NODE_3146_length_209_cov_197.732056(992-1246->255-1/94.51)tetra_NODE_25945_length_690_cov_113.773911(1202-1671->736-253/94.02)tetra_NODE_31467_length_209_cov_34.315788(992-1246->1-255/92.16)tetra_NODE_52124_length_371_cov_17.000000(670-1022->355-3/90.08)tetra_NODE_…
-	-	A06	Bra024850	-	-	-	-
AT2G01830	K	A06	Bra024849	-	-	-	-	tetra_NODE_18461_length_2410_cov_11.381328(873-3123->2456-206/98.4)tetra_NODE_49046_length_693_cov_11.014430(1-561->566-5/97.86)tetra_NODE_64688_length_349_cov_10.366762(521-915->1-395/96.97)
AT2G01860	K	A06	Bra024847	-	-	-	-
AT2G01870	K	A06	Bra024846	-	-	-	-
AT2G01905	K	A06	Bra024844	-	-	-	-
AT2G01918	K	-	-	-	-	-	-	-
AT2G01920	K	-	-	-	-	-	-	-
AT2G01930	K	-	-	-	-	-	-	-
AT2G01950	K	A06	Bra024839	-	-	-	-
AT2G01960	K	-	-	-	-	-	-	-
AT2G02023	K	-	-	-	-	-	-	-
AT2G02026	K	-	-	-	-	-	-	-
AT2G02040	K	A06	Bra024838	-	-	-	-	tetra_NODE_35869_length_1549_cov_32.907036(338-1758->1595-175/98.66)tetra_NODE_23588_length_353_cov_38.073654(1-379->21-399/98.15)tetra_NODE_21194_length_261_cov_22.724138(338-635->1-298/92.31)tetra_NODE_30264_length_446_cov_12.681614(1-379->111-492/89.82)tetra_NODE_11039_length_1174_cov_16.070698(602-1745->1220-77/89.3)tetra_NODE_20115_length_2076_cov_22.753372(487-796->1521-1212/74.07)
AT2G02061	K	A06	Bra024835	-	-	-	-	tetra_NODE_44462_length_1363_cov_12.896552(101-1203->1-1109/98.56)
AT2G02100	K	A06	Bra024832	-	-	-	-	tetra_NODE_6519_length_372_cov_523.279541(14-234->418-198/90.67)
AT2G02103	K	-	-	-	-	-	-	-
AT2G02140	K	-	-	-	-	-	-	-
AT2G02147	K	-	-	-	-	-	-	-
-	-	A06	Bra024829	-	-	-	-
AT2G02230	K	-	-	-	-	-	-	-
AT2G02280	K	-	-	-	-	-	-	-
AT2G02290	K	-	-	-	-	-	-	-
AT2G02410	K	A06	Bra024819	-	-	-	-	tetra_NODE_42634_length_1104_cov_16.560688(268-960->268-960/99.42)tetra_NODE_42634_length_1104_cov_16.560688(1-232->37-268/94.87)
AT2G02440	K	-	-	-	-	-	-	-
AT2G02490	K	-	-	-	-	-	-	-
AT2G02498	K	-	-	-	-	-	-	-
AT2G02520	K	-	-	-	-	-	-	-
AT2G02550	K	-	-	-	-	-	-	-
AT2G02580	K	-	-	-	-	-	-	-
AT2G02610	K	-	-	-	-	-	-	-
AT2G02650	K	-	-	-	-	-	-	-
AT2G02660	K	-	-	-	-	-	-	-
AT2G02680	K	-	-	-	-	-	-	-
AT2G02710	K	A06	Bra024812	-	-	-	-	tetra_NODE_60590_length_491_cov_13.228106(1-234->234-1/100)tetra_NODE_43065_length_233_cov_36.944206(968-1176->279-71/100)tetra_NODE_33294_length_707_cov_28.250353(213-965->753-1/99.87)
AT2G02730	K	A06	Bra024810	-	-	-	-	tetra_NODE_41199_length_1037_cov_12.589200(53-628->871-296/100)tetra_NODE_47352_length_974_cov_15.972280(53-628->775-200/90.5)
AT2G02740	K	A06	Bra024809	-	-	-	-	tetra_NODE_23595_length_1007_cov_45.600796(1-786->70-855/100)tetra_NODE_13590_length_1154_cov_62.197575(227-784->867-316/83.89)
AT2G02770	K	-	-	-	-	-	-	-
AT2G02780	K	A06	Bra024807	-	-	-	-	tetra_NODE_34389_length_2459_cov_14.816998(1-2223->164-2386/99.06)
AT2G02795	K	-	-	-	-	-	-	-
AT2G02835	K	-	-	-	-	-	-	-
AT2G02890	K	-	-	-	-	-	-	-
AT2G02930	K	-	-	-	-	-	-	-
AT2G02955	K	-	-	-	-	-	-	-
-	-	A06	Bra024799	-	-	-	-	tetra_NODE_25786_length_1463_cov_35.997948(102-315->680-467/93.49)
-	-	A06	Bra024798	-	-	-	-	tetra_NODE_35451_length_503_cov_16.274353(1-214->336-549/100)tetra_NODE_28775_length_1360_cov_132.676468(1684-2955->1406-135/99.76)tetra_NODE_42100_length_290_cov_27.610344(191-526->336-1/99.7)tetra_NODE_7824_length_1013_cov_140.238892(624-1682->1059-1/99.15)tetra_NODE_2435_length_290_cov_90.444824(191-526->1-336/95.83)tetra_NODE_14167_length_264_cov_56.969696(1-214->88-310/91.93)
AT2G02960	K	A06	Bra024797	-	-	-	-
AT2G02970	K	A06	Bra024796	-	-	-	-	tetra_NODE_28871_length_2074_cov_19.379459(1-619->186-804/99.03)tetra_NODE_28871_length_2074_cov_19.379459(727-1773->801-1847/98.57)
AT2G03000	K	-	-	-	-	-	-	-
AT2G03010	K	-	-	-	-	-	-	-
AT2G03020	K	-	-	-	-	-	-	-
AT2G03030	K	-	-	-	-	-	-	-
AT2G03040	K	-	-	-	-	-	-	-
-	-	A06	Bra024794	-	-	-	-
AT2G03110	K	A06	Bra024789	-	-	-	-	tetra_NODE_24688_length_1601_cov_15.997501(1-1131->393-1523/97.53)
AT2G03130	K	-	-	-	-	-	-	-
AT2G03140	K	-	-	-	-	-	-	-
AT2G03180	K	-	-	-	-	-	-	-
AT2G03210	K	A06	Bra024785	-	-	-	-	tetra_NODE_13639_length_1743_cov_22.512909(1-1695->36-1730/97.46)
AT2G03230	K	-	-	-	-	-	-	-
AT2G03280	K	-	-	-	-	-	-	-
AT2G03320	K	-	-	-	-	-	-	-
AT2G03380	K	A06	Bra024777	-	-	-	-	tetra_NODE_32800_length_1430_cov_39.658741(1908-2065->1476-1319/95.57)
AT2G03390	K	A06	Bra024776	-	-	-	-	tetra_NODE_32800_length_1430_cov_39.658741(1-990->135-1124/95.86)
AT2G03460	K	A06	Bra025120	-	-	-	-
AT2G03470	K	-	-	-	-	-	-	-
AT2G03505	K	A06	Bra025116	-	-	-	-
AT2G03520	K	-	-	-	-	-	-	-
AT2G03550	K	A06	Bra025117	-	-	-	-	tetra_NODE_31257_length_989_cov_18.807886(1-852->1005-157/97.42)tetra_NODE_7471_length_1271_cov_87.886703(1-852->1188-325/74.38)
AT2G03560	K	-	-	-	-	-	-	-
AT2G03565	K	-	-	-	-	-	-	-
AT2G03570	K	-	-	-	-	-	-	-
AT2G03580	K	-	-	-	-	-	-	-
AT2G03610	K	-	-	-	-	-	-	-
AT2G03620	K	A06	Bra025121	-	-	-	-	tetra_NODE_54939_length_335_cov_9.191045(1-299->80-378/98.66)tetra_NODE_4051_length_769_cov_14.505852(475-1266->1-792/97.6)
AT2G03630	K	-	-	-	-	-	-	-
AT2G03640	K	A06	Bra025122	-	-	-	-	tetra_NODE_27342_length_1356_cov_30.024336(1-1203->132-1337/93.84)
-	-	A06	Bra025128	-	-	-	-
-	-	A06	Bra025132	-	-	-	-	tetra_NODE_64514_length_173_cov_9.341041(39-173->80-217/92.03)
-	-	A06	Bra025133	-	-	-	-
-	-	A06	Bra025134	-	-	-	-
-	-	A06	Bra025136	-	-	-	-	tetra_NODE_11713_length_930_cov_117.751610(242-502->18-278/100)tetra_NODE_43124_length_501_cov_25.566866(1-241->427-187/100)tetra_NODE_40963_length_490_cov_29.514286(242-493->248-1/94.05)tetra_NODE_24508_length_473_cov_16.695560(247-493->234-1/87.15)
AT2G03820	-	-	-	-	-	-	-	-
AT2G03821	-	-	-	-	-	-	-	-
AT2G03822	-	-	-	-	-	-	-	-
AT2G03850	-	-	-	-	-	-	-	-
AT2G03870	-	A06	Bra025138	-	-	-	-	tetra_NODE_5835_length_688_cov_55.656979(1-329->76-404/100)tetra_NODE_25866_length_463_cov_93.174950(474-744->509-239/98.15)
AT2G03880	-	A06	Bra025139	-	-	-	-
AT2G03890	-	A06	Bra025140	-	-	-	-	tetra_NODE_7664_length_2071_cov_58.030903(1-1758->2073-316/98.69)tetra_NODE_14139_length_2383_cov_38.471256(2-1175->1986-804/76.48)tetra_NODE_7631_length_2471_cov_33.352489(2-1175->2040-858/75.74)
AT2G03913	-	-	-	-	-	-	-	-
AT2G03930	-	-	-	-	-	-	-	-
AT2G03932	-	-	-	-	-	-	-	-
AT2G03931	-	-	-	-	-	-	-	-
AT2G03938	-	-	-	-	-	-	-	-
AT2G03936	-	-	-	-	-	-	-	-
AT2G03937	-	-	-	-	-	-	-	-
AT2G03955	-	-	-	-	-	-	-	-
AT2G04020	-	-	-	-	-	-	-	-
AT2G04032	-	-	-	-	-	-	-	-
AT2G04034	-	-	-	-	-	-	-	-
AT2G04031	-	-	-	-	-	-	-	-
AT2G04040	-	A03	Bra013214	-	-	-	-
AT2G04060	-	-	-	-	-	-	-	-
AT2G04063	-	-	-	-	-	-	-	-
-	-	A03	Bra013213	-	-	-	-	tetra_NODE_14383_length_2679_cov_21.546846(453-1447->165-1153/78.56)tetra_NODE_29811_length_3083_cov_21.399935(1481-2891->1687-271/75.08)tetra_NODE_14383_length_2679_cov_21.546846(1527-2891->1053-2426/73.65)
AT2G04170	-	-	-	-	-	-	-	-
AT2G04230	-	-	-	-	-	-	-	-
AT2G04300	-	A03	Bra013199	-	-	-	-
AT2G04350	-	A03	Bra013210	-	-	-	-	tetra_NODE_11475_length_2341_cov_101.827423(1-2166->2272-107/99.95)tetra_NODE_55980_length_444_cov_9.425675(1886-2152->258-1/88.43)
AT2G04370	-	-	-	-	-	-	-	-
AT2G04378	-	-	-	-	-	-	-	-
AT2G04380	-	-	-	-	-	-	-	-
AT2G04390	-	-	-	-	-	-	-	-
AT2G04395	-	-	-	-	-	-	-	-
AT2G04400	-	A03	Bra013209	-	-	-	-	tetra_NODE_12734_length_1389_cov_37.507561(1-1209->1378-170/98.18)
AT2G04410	-	A03	Bra013208	-	-	-	-
-	-	A03	Bra013207	-	-	-	-	tetra_NODE_35644_length_1443_cov_14.972280(91-1242->1191-37/76.41)
-	-	A03	Bra013206	-	-	-	-
AT2G04420	-	-	-	-	-	-	-	-
AT2G04425	-	-	-	-	-	-	-	-
AT2G04430	-	-	-	-	-	-	-	-
AT2G04480	-	-	-	-	-	-	-	-
AT2G04495	-	-	-	-	-	-	-	-
AT2G04500	-	-	-	-	-	-	-	-
AT2G04515	-	A03	Bra013205	-	-	-	-
AT2G04530	-	A03	Bra013203	-	-	-	-	tetra_NODE_33223_length_1090_cov_28.187157(34-1059->44-1069/98.34)
AT2G04540	-	A03	Bra013202	-	-	-	-	tetra_NODE_41303_length_801_cov_15.016230(610-1389->847-68/99.1)
AT2G04570	-	A03	Bra013200	-	-	-	-	tetra_NODE_13253_length_1217_cov_287.391937(6-1059->1262-209/98.48)
AT2G04620	-	-	-	-	-	-	-	-
AT2G04622	-	-	-	-	-	-	-	-
AT2G04630	-	-	-	-	-	-	-	-
AT2G04650	-	-	-	-	-	-	-	-
AT2G04660	-	-	-	-	-	-	-	-
AT2G04675	-	-	-	-	-	-	-	-
AT2G04680	-	-	-	-	-	-	-	-
AT2G04690	-	-	-	-	-	-	-	-
AT2G04700	-	-	-	-	-	-	-	-
AT2G04740	-	A03	Bra013198	-	-	-	-
AT2G04750	-	-	-	-	-	-	-	-
AT2G04780	-	A03	Bra013197	-	-	-	-	tetra_NODE_23470_length_942_cov_105.298302(1-771->914-144/98.31)
AT2G04790	-	A03	Bra013196	-	-	-	-	tetra_NODE_22308_length_373_cov_10.857909(122-396->419-145/99.27)
-	-	A03	Bra013195	-	-	-	-
AT2G04795	-	A03	Bra013194	-	-	-	-
AT2G04800	-	-	-	-	-	-	-	-
AT2G04810	-	-	-	-	-	-	-	-
AT2G04842	-	A03	Bra013193	-	-	-	-	tetra_NODE_54371_length_242_cov_44.731403(1781-1959->1-179/100)tetra_NODE_8166_length_1816_cov_59.084251(9-1826->45-1862/98.19)
AT2G04845	-	A03	Bra013192	-	-	-	-	tetra_NODE_49802_length_785_cov_27.611465(1-663->12-674/97.89)
AT2G04850	-	A03	Bra013191	-	-	-	-
AT2G04864	-	-	-	-	-	-	-	-
AT2G04865	-	A03	Bra013189	-	-	-	-	tetra_NODE_28950_length_2153_cov_25.761263(194-1443->927-2176/100)tetra_NODE_28950_length_2153_cov_25.761263(1-194->179-372/100)
AT2G04870	-	-	-	-	-	-	-	-
-	-	A03	Bra013188	-	-	-	-	tetra_NODE_9088_length_1087_cov_18.220791(43-306->873-610/100)tetra_NODE_48016_length_1660_cov_14.204820(43-306->1022-759/89.1)
AT2G04880	-	A03	Bra013187	-	-	-	-	tetra_NODE_14195_length_1836_cov_49.686821(1-1344->1607-261/98.74)
-	-	A03	Bra013186	-	-	-	-	tetra_NODE_13557_length_3045_cov_16.607553(423-3294->3076-205/98.89)tetra_NODE_50309_length_591_cov_9.869712(1-424->98-524/97.89)
AT2G04910	-	-	-	-	-	-	-	-
AT2G04920	-	-	-	-	-	-	-	-
AT2G04925	-	A06	Bra025143	-	-	-	-
AT2G04930	-	-	-	-	-	-	-	-
AT2G04940	-	A03	Bra013185	-	-	-	-	tetra_NODE_34237_length_1313_cov_24.747906(1-1221->20-1207/95.5)
AT2G05050	-	-	-	-	-	-	-	-
AT2G05060	-	-	-	-	-	-	-	-
AT2G05070	-	-	-	-	-	-	-	-
-	-	A03	Bra013184	-	-	-	-
AT2G05100	-	A03	Bra013183	-	-	-	-	tetra_NODE_12728_length_176_cov_94.250000(203-424->222-1/99.55)tetra_NODE_501_length_525_cov_151.860947(380-798->1-419/98.81)tetra_NODE_4278_length_191_cov_57.664921(11-247->1-237/98.73)
AT2G05117	-	-	-	-	-	-	-	-
AT2G05120	-	A03	Bra013182	-	-	-	-	tetra_NODE_29266_length_3945_cov_18.646641(127-3864->3991-251/99.06)
AT2G05140	-	-	-	-	-	-	-	-
AT2G05180	G	-	-	-	-	-	-	-
AT2G05185	G	-	-	-	-	-	-	-
AT2G05210	G	-	-	-	-	-	-	-
AT2G05220	G	-	-	-	-	-	-	-
-	-	A03	Bra013180	-	-	-	-	tetra_NODE_42989_length_848_cov_13.324292(1-340->246-583/93.55)
AT2G05230	G	A03	Bra013179	-	-	-	-	tetra_NODE_3093_length_1596_cov_19.334587(1-1316->326-1638/97.64)tetra_NODE_58870_length_1149_cov_22.341166(1282-2082->1194-394/96.88)
AT2G05260	G	-	-	-	-	-	-	-
AT2G05270	G	-	-	-	-	-	-	-
AT2G05294	G	-	-	-	-	-	-	-
AT2G05320	G	A03	Bra013178	-	-	-	-	tetra_NODE_35032_length_1766_cov_16.369196(1-1263->1510-248/98.1)
AT2G05330	G	-	-	-	-	-	-	-
AT2G05335	G	-	-	-	-	-	-	-
AT2G05350	G	-	-	-	-	-	-	-
AT2G05360	G	-	-	-	-	-	-	-
AT2G05370	G	-	-	-	-	-	-	-
AT2G05380	G	-	-	-	-	-	-	-
AT2G05400	G	-	-	-	-	-	-	-
AT2G05430	G	-	-	-	-	-	-	-
AT2G05440	G	-	-	-	-	-	-	-
AT2G05500	G	-	-	-	-	-	-	-
AT2G05510	G	-	-	-	-	-	-	-
-	-	A03	Bra013177	-	-	-	-
AT2G05520	G	A03	Bra013176	-	-	-	-	tetra_NODE_3158_length_396_cov_510.946960(233-387->442-288/100)
AT2G05540	G	A03	Bra013175	-	-	-	-
AT2G05580	G	-	-	-	-	-	-	-
AT2G05590	G	A03	Bra013174	-	-	-	-	tetra_NODE_12620_length_1133_cov_16.707855(1-849->1015-176/96.96)
AT2G05600	G	-	-	-	-	-	-	-
AT2G05620	G	A03	Bra013173	-	-	-	-	tetra_NODE_12874_length_704_cov_87.970169(4-396->103-495/98.98)
AT2G05630	G	A03	Bra013172	-	-	-	-	tetra_NODE_22292_length_657_cov_117.436836(1-360->629-270/98.06)
AT2G05632	G	-	-	-	-	-	-	-
AT2G05635	G	-	-	-	-	-	-	-
AT2G05642	G	-	-	-	-	-	-	-
AT2G05645	G	-	-	-	-	-	-	-
AT2G05720	G	-	-	-	-	-	-	-
AT2G05752	G	-	-	-	-	-	-	-
AT2G05755	G	A03	Bra013171	-	-	-	-	tetra_NODE_37759_length_536_cov_12.697762(697-1182->581-96/99.38)tetra_NODE_49214_length_597_cov_10.824121(82-724->1-643/99.07)
AT2G05753	G	-	-	-	-	-	-	-
AT2G05760	G	A03	Bra013170	-	-	-	-	tetra_NODE_34485_length_1720_cov_24.114534(1-1563->1727-165/99.62)
AT2G05786	G	-	-	-	-	-	-	-
AT2G05803	G	-	-	-	-	-	-	-
AT2G05810	G	-	-	-	-	-	-	-
AT2G05850	G	-	-	-	-	-	-	-
AT2G05900	G	-	-	-	-	-	-	-
AT2G05915	G	-	-	-	-	-	-	-
AT2G05970	G	-	-	-	-	-	-	-
AT2G05990	G	A03	Bra013160	-	-	-	-	tetra_NODE_17589_length_191_cov_262.413605(332-568->237-1/99.16)tetra_NODE_12013_length_230_cov_194.308701(863-1138->1-276/97.83)tetra_NODE_15265_length_230_cov_338.243469(863-1138->1-276/97.46)tetra_NODE_34631_length_191_cov_158.120422(332-568->237-1/94.51)tetra_NODE_17588_length_412_cov_202.250000(1-340->122-458/92.96)tetra_NODE_10574_length_344_cov_316.232544(527-907->1-390/89)tetra_NODE_19013…
AT2G06020	G	-	-	-	-	-	-	-
AT2G06050	G	A03	Bra013161	-	-	-	-	tetra_NODE_29550_length_1400_cov_33.551430(1-1170->1427-258/99.66)
AT2G06090	G	-	-	-	-	-	-	-
AT2G06095	G	-	-	-	-	-	-	-
AT2G06166	G	-	-	-	-	-	-	-
AT2G06210	G	A03	Bra013162	-	-	-	-	tetra_NODE_10027_length_3448_cov_35.071056(1647-1807->1694-1534/100)tetra_NODE_10027_length_3448_cov_35.071056(1807-2913->1438-332/99.91)tetra_NODE_10027_length_3448_cov_35.071056(1-1647->3430-1775/99.03)tetra_NODE_10027_length_3448_cov_35.071056(2985-3156->335-161/98.29)
AT2G06255	G	-	-	-	-	-	-	-
AT2G06420	G	-	-	-	-	-	-	-
AT2G06500	G	-	-	-	-	-	-	-
AT2G06520	G	-	-	-	-	-	-	-
AT2G06530	G	A03	Bra013163	-	-	-	-	tetra_NODE_16995_length_905_cov_100.082870(1-678->833-156/98.67)
AT2G06541	G	-	-	-	-	-	-	-
AT2G06555	G	-	-	-	-	-	-	-
AT2G06570	G	-	-	-	-	-	-	-
AT2G06645	G	-	-	-	-	-	-	-
AT2G06667	G	-	-	-	-	-	-	-
AT2G06845	G	-	-	-	-	-	-	-
-	-	A03	Bra013165	-	-	-	-	tetra_NODE_31417_length_641_cov_13.248050(1-548->549-2/98.54)
AT2G06850	G	A03	Bra013164	-	-	-	-	tetra_NODE_25312_length_955_cov_154.275391(10-888->1001-123/99.89)
AT2G06904	G	-	-	-	-	-	-	-
AT2G06906	G	-	-	-	-	-	-	-
AT2G06908	G	-	-	-	-	-	-	-
AT2G06925	G	-	-	-	-	-	-	-
AT2G06960	G	-	-	-	-	-	-	-
AT2G06983	G	-	-	-	-	-	-	-
AT2G06990	G	-	-	-	-	-	-	-
AT2G07000	G	-	-	-	-	-	-	-
AT2G07020	G	-	-	-	-	-	-	-
AT2G07040	G	-	-	-	-	-	-	-
AT2G07050	G	A03	Bra013167	-	-	-	-	tetra_NODE_14075_length_648_cov_58.097221(1829-2304->1-476/99.79)tetra_NODE_20689_length_599_cov_75.964943(1230-1874->645-1/99.69)tetra_NODE_30312_length_264_cov_76.011360(959-1268->1-310/99.35)tetra_NODE_28514_length_1015_cov_39.458130(1-979->107-1061/95.51)tetra_NODE_19219_length_264_cov_24.549242(959-1268->310-1/92.63)tetra_NODE_38516_length_599_cov_28.639399(1230-1874->1-645/91.5)tetra_NODE_3…
AT2G07110	G	-	-	-	-	-	-	-
AT2G07120	G	-	-	-	-	-	-	-
AT2G07140	G	-	-	-	-	-	-	-
AT2G07170	G	-	-	-	-	-	-	-
AT2G07180	G	A03	Bra013158	-	-	-	-	tetra_NODE_20380_length_1707_cov_18.653193(1-1482->1589-123/97.71)
AT2G07200	G	-	-	-	-	-	-	-
AT2G07215	G	-	-	-	-	-	-	-
AT2G07240	G	-	-	-	-	-	-	-
AT2G07280	G	-	-	-	-	-	-	-
AT2G07290	G	-	-	-	-	-	-	-
AT2G07310	G	-	-	-	-	-	-	-
AT2G07340	G	-	-	-	-	-	-	-
AT2G07360	G	-	-	-	-	-	-	-
AT2G07362	G	-	-	-	-	-	-	-
AT2G07363	G	-	-	-	-	-	-	-
AT2G07440	G	-	-	-	-	-	-	-
AT2G07505	G	-	-	-	-	-	-	-
AT2G07521	G	-	-	-	-	-	-	-
AT2G07560	G	A03	Bra013168	-	-	-	-	tetra_NODE_21706_length_183_cov_12.420765(352-580->1-229/99.56)tetra_NODE_22695_length_2505_cov_21.282236(608-2850->2551-309/99.47)tetra_NODE_60128_length_434_cov_13.322580(1-389->92-480/99.23)
AT2G07640	G	-	-	-	-	-	-	-
AT2G07771	-	-	-	-	-	-	-	-
AT2G07773	-	-	-	-	-	-	-	-
AT2G07776	-	-	-	-	-	-	-	-
AT2G07749	-	-	-	-	-	-	-	-
AT2G07777	-	-	-	-	-	-	-	-
AT2G07671	G	-	-	-	-	-	-	-
AT2G07779	-	-	-	-	-	-	-	-
AT2G07672	G	-	-	-	-	-	-	-
AT2G07684	G	-	-	-	-	-	-	-
AT2G07673	G	-	-	-	-	-	-	-
AT2G07674	G	-	-	-	-	-	-	-
AT2G07751	-	-	-	-	-	-	-	-
AT2G07675	G	-	-	-	-	-	-	-
AT2G07676	G	-	-	-	-	-	-	-
AT2G07768	-	-	-	-	-	-	-	-
AT2G07678	G	-	-	-	-	-	-	-
AT2G07669	G	-	-	-	-	-	-	-
AT2G07679	G	-	-	-	-	-	-	-
AT2G07681	G	-	-	-	-	-	-	-
AT2G07772	-	-	-	-	-	-	-	-
AT2G07774	-	-	-	-	-	-	-	-
AT2G07687	G	-	-	-	-	-	-	-
AT2G07689	G	-	-	-	-	-	-	-
AT2G07691	G	-	-	-	-	-	-	-
AT2G07692	G	-	-	-	-	-	-	-
AT2G07695	G	-	-	-	-	-	-	-
AT2G07785	-	-	-	-	-	-	-	-
AT2G07696	G	-	-	-	-	-	-	-
AT2G07798	-	-	-	-	-	-	-	-
AT2G07698	G	-	-	-	-	-	-	-
AT2G07667	G	-	-	-	-	-	-	-
AT2G07701	G	-	-	-	-	-	-	-
AT2G07702	G	-	-	-	-	-	-	-
AT2G07705	G	-	-	-	-	-	-	-
AT2G07706	G	-	-	-	-	-	-	-
AT2G07707	G	-	-	-	-	-	-	-
AT2G07708	G	-	-	-	-	-	-	-
AT2G07713	G	-	-	-	-	-	-	-
AT2G07714	G	-	-	-	-	-	-	-
AT2G07715	G	-	-	-	-	-	-	-
AT2G07718	G	-	-	-	-	-	-	-
AT2G07719	G	-	-	-	-	-	-	-
AT2G07721	G	-	-	-	-	-	-	-
AT2G07722	G	-	-	-	-	-	-	-
AT2G07815	-	-	-	-	-	-	-	-
AT2G07724	G	-	-	-	-	-	-	-
AT2G07725	G	-	-	-	-	-	-	-
AT2G07727	G	-	-	-	-	-	-	-
AT2G07728	G	-	-	-	-	-	-	-
AT2G07820	-	-	-	-	-	-	-	-
AT2G07732	G	-	-	-	-	-	-	-
AT2G07734	-	-	-	-	-	-	-	-
AT2G07825	-	-	-	-	-	-	-	-
AT2G07827	-	-	-	-	-	-	-	-
AT2G07830	-	-	-	-	-	-	-	-
AT2G07787	-	-	-	-	-	-	-	-
AT2G07775	-	-	-	-	-	-	-	-
AT2G07806	-	-	-	-	-	-	-	-
AT2G07738	-	-	-	-	-	-	-	-
AT2G07795	-	-	-	-	-	-	-	-
AT2G07739	-	-	-	-	-	-	-	-
AT2G07835	-	-	-	-	-	-	-	-
AT2G07741	-	-	-	-	-	-	-	-
AT2G07680	G	-	-	-	-	-	-	-
AT2G07690	G	A03	Bra013169	-	-	-	-	tetra_NODE_6452_length_2082_cov_89.647453(1-2101->28-2128/99)
AT2G07750	-	-	-	-	-	-	-	-
AT2G07760	-	-	-	-	-	-	-	-
AT2G07981	-	-	-	-	-	-	-	-
AT2G09388	-	-	-	-	-	-	-	-
AT2G09838	-	-	-	-	-	-	-	-
AT2G09840	-	-	-	-	-	-	-	-
AT2G09970	-	-	-	-	-	-	-	-
AT2G09990	-	-	-	-	-	-	-	-
AT2G10014	-	-	-	-	-	-	-	-
AT2G10020	-	-	-	-	-	-	-	-
AT2G10260	-	-	-	-	-	-	-	-
AT2G10340	-	-	-	-	-	-	-	-
AT2G10440	-	-	-	-	-	-	-	-
AT2G10450	-	-	-	-	-	-	-	-
AT2G10535	-	-	-	-	-	-	-	-
AT2G10550	-	-	-	-	-	-	-	-
AT2G10557	-	-	-	-	-	-	-	-
AT2G10560	-	-	-	-	-	-	-	-
AT2G10602	-	-	-	-	-	-	-	-
AT2G10608	-	-	-	-	-	-	-	-
AT2G10920	-	-	-	-	-	-	-	-
AT2G10930	-	-	-	-	-	-	-	-
AT2G10931	-	-	-	-	-	-	-	-
AT2G10950	-	-	-	-	-	-	-	-
AT2G10965	-	-	-	-	-	-	-	-
AT2G10970	-	-	-	-	-	-	-	-
AT2G10975	-	-	-	-	-	-	-	-
AT2G11000	-	-	-	-	-	-	-	-
AT2G11005	-	-	-	-	-	-	-	-
AT2G11010	-	-	-	-	-	-	-	-
AT2G11015	-	-	-	-	-	-	-	-
AT2G11200	-	-	-	-	-	-	-	-
AT2G11270	-	-	-	-	-	-	-	-
AT2G11271	-	-	-	-	-	-	-	-
AT2G11405	-	-	-	-	-	-	-	-
AT2G11462	-	-	-	-	-	-	-	-
AT2G11520	-	-	-	-	-	-	-	-
AT2G11522	-	-	-	-	-	-	-	-
AT2G11570	-	-	-	-	-	-	-	-
AT2G11620	-	-	-	-	-	-	-	-
AT2G11623	-	-	-	-	-	-	-	-
AT2G11626	-	-	-	-	-	-	-	-
AT2G11651	-	-	-	-	-	-	-	-
AT2G11773	-	-	-	-	-	-	-	-
AT2G11778	-	-	-	-	-	-	-	-
AT2G11851	-	-	-	-	-	-	-	-
AT2G11891	-	-	-	-	-	-	-	-
AT2G12170	-	-	-	-	-	-	-	-
AT2G12190	-	-	-	-	-	-	-	-
AT2G12200	-	-	-	-	-	-	-	-
AT2G12280	-	-	-	-	-	-	-	-
AT2G12290	-	-	-	-	-	-	-	-
AT2G12405	-	-	-	-	-	-	-	-
AT2G12461	-	-	-	-	-	-	-	-
AT2G12465	-	-	-	-	-	-	-	-
AT2G12475	-	-	-	-	-	-	-	-
AT2G12557	-	-	-	-	-	-	-	-
AT2G12875	-	-	-	-	-	-	-	-
AT2G12880	-	-	-	-	-	-	-	-
AT2G12900	-	-	-	-	-	-	-	-
AT2G12905	-	-	-	-	-	-	-	-
AT2G12935	-	-	-	-	-	-	-	-
AT2G12940	-	-	-	-	-	-	-	-
AT2G12945	-	-	-	-	-	-	-	-
AT2G12977	-	-	-	-	-	-	-	-
AT2G13100	-	-	-	-	-	-	-	-
AT2G13125	-	-	-	-	-	-	-	-
AT2G13126	-	-	-	-	-	-	-	-
AT2G13150	-	-	-	-	-	-	-	-
AT2G13272	-	-	-	-	-	-	-	-
AT2G13273	-	-	-	-	-	-	-	-
AT2G13295	-	-	-	-	-	-	-	-
AT2G13363	-	-	-	-	-	-	-	-
AT2G13370	-	-	-	-	-	-	-	-
AT2G13422	-	-	-	-	-	-	-	-
AT2G13430	-	-	-	-	-	-	-	-
AT2G13450	-	-	-	-	-	-	-	-
AT2G13463	-	-	-	-	-	-	-	-
AT2G13500	-	-	-	-	-	-	-	-
AT2G13542	-	-	-	-	-	-	-	-
AT2G13547	-	-	-	-	-	-	-	-
AT2G13550	-	-	-	-	-	-	-	-
AT2G13623	-	-	-	-	-	-	-	-
AT2G13630	-	-	-	-	-	-	-	-
AT2G13640	-	-	-	-	-	-	-	-
AT2G13650	-	-	-	-	-	-	-	-
AT2G13660	-	-	-	-	-	-	-	-
AT2G13690	-	-	-	-	-	-	-	-
AT2G13720	-	-	-	-	-	-	-	-
AT2G13760	-	-	-	-	-	-	-	-
AT2G13770	-	-	-	-	-	-	-	-
AT2G13895	-	-	-	-	-	-	-	-
AT2G13950	-	-	-	-	-	-	-	-
AT2G13960	-	-	-	-	-	-	-	-
AT2G13980	-	-	-	-	-	-	-	-
AT2G14000	-	-	-	-	-	-	-	-
AT2G14060	-	-	-	-	-	-	-	-
AT2G14070	-	-	-	-	-	-	-	-
AT2G14110	-	-	-	-	-	-	-	-
AT2G14120	-	-	-	-	-	-	-	-
AT2G14160	-	-	-	-	-	-	-	-
AT2G14206	-	-	-	-	-	-	-	-
AT2G14210	-	-	-	-	-	-	-	-
AT2G14247	-	-	-	-	-	-	-	-
AT2G14270	-	-	-	-	-	-	-	-
AT2G14282	-	-	-	-	-	-	-	-
AT2G14285	-	-	-	-	-	-	-	-
AT2G14288	-	-	-	-	-	-	-	-
AT2G14289	-	-	-	-	-	-	-	-
AT2G14290	-	-	-	-	-	-	-	-
AT2G14365	-	-	-	-	-	-	-	-
AT2G14378	-	-	-	-	-	-	-	-
AT2G14390	-	-	-	-	-	-	-	-
AT2G14440	-	-	-	-	-	-	-	-
AT2G14460	-	-	-	-	-	-	-	-
AT2G14500	-	-	-	-	-	-	-	-
AT2G14510	-	-	-	-	-	-	-	-
AT2G14540	-	-	-	-	-	-	-	-
AT2G14560	-	-	-	-	-	-	-	-
AT2G14610	-	-	-	-	-	-	-	-
AT2G14620	-	-	-	-	-	-	-	-
AT2G14635	-	-	-	-	-	-	-	-
AT2G14660	-	-	-	-	-	-	-	-
AT2G14670	-	-	-	-	-	-	-	-
AT2G14680	-	-	-	-	-	-	-	-
AT2G14690	-	-	-	-	-	-	-	-
AT2G14692	-	-	-	-	-	-	-	-
AT2G14700	-	-	-	-	-	-	-	-
AT2G14710	-	-	-	-	-	-	-	-
AT2G14800	-	-	-	-	-	-	-	-
AT2G14810	-	-	-	-	-	-	-	-
AT2G14846	-	-	-	-	-	-	-	-
AT2G14870	-	-	-	-	-	-	-	-
AT2G14880	-	-	-	-	-	-	-	-
AT2G14920	-	-	-	-	-	-	-	-
AT2G14935	-	-	-	-	-	-	-	-
AT2G15010	-	-	-	-	-	-	-	-
AT2G15025	-	-	-	-	-	-	-	-
AT2G15029	-	-	-	-	-	-	-	-
AT2G15042	-	-	-	-	-	-	-	-
AT2G15050	-	-	-	-	-	-	-	-
AT2G15090	-	-	-	-	-	-	-	-
AT2G15110	-	-	-	-	-	-	-	-
AT2G15130	-	-	-	-	-	-	-	-
AT2G15170	-	-	-	-	-	-	-	-
AT2G15180	-	-	-	-	-	-	-	-
AT2G15230	-	-	-	-	-	-	-	-
AT2G15270	-	-	-	-	-	-	-	-
AT2G15280	-	-	-	-	-	-	-	-
AT2G15310	-	-	-	-	-	-	-	-
AT2G15318	-	-	-	-	-	-	-	-
AT2G15320	-	-	-	-	-	-	-	-
AT2G15325	-	-	-	-	-	-	-	-
AT2G15327	-	-	-	-	-	-	-	-
AT2G15340	-	-	-	-	-	-	-	-
AT2G15345	-	-	-	-	-	-	-	-
-	-	A10	Bra015198	-	-	-	-
-	-	A10	Bra015199	-	-	-	-	tetra_NODE_50057_length_502_cov_9.780876(163-707->1-548/89.66)
-	-	A10	Bra015202	-	-	-	-
-	-	A10	Bra015203	-	-	-	-	tetra_NODE_59779_length_298_cov_15.818792(70-327->71-328/98.06)tetra_NODE_26737_length_333_cov_23.468468(139-327->377-189/93.65)tetra_NODE_21715_length_310_cov_62.380646(139-315->3-179/88.7)
-	-	A10	Bra015204	-	-	-	-
-	-	A10	Bra015205	-	-	-	-
-	-	A10	Bra015206	-	-	-	-
-	-	A10	Bra015207	-	-	-	-
-	-	A10	Bra015208	-	-	-	-
-	-	A10	Bra015209	-	-	-	-	tetra_NODE_21206_length_1477_cov_23.957346(1-156->34-189/99.36)tetra_NODE_21206_length_1477_cov_23.957346(231-1485->183-1437/99.28)
-	-	A10	Bra015210	-	-	-	-	tetra_NODE_32603_length_1049_cov_28.106768(972-1221->560-311/100)
-	-	A10	Bra015211	-	-	-	-	tetra_NODE_52759_length_534_cov_9.451311(1-318->62-379/99.69)
-	-	A10	Bra015212	-	-	-	-
-	-	A10	Bra015213	-	-	-	-	tetra_NODE_19070_length_739_cov_34.368065(1-342->779-423/95.8)
-	-	A10	Bra015215	-	-	-	-	tetra_NODE_61336_length_251_cov_18.541832(1013-1279->297-31/99.63)tetra_NODE_45532_length_981_cov_12.973496(7-1039->1027-1/97.59)tetra_NODE_19070_length_739_cov_34.368065(1417-1608->1-195/97.44)tetra_NODE_8403_length_251_cov_23.844622(1013-1279->1-267/95.13)tetra_NODE_60420_length_356_cov_16.556179(1417-1608->402-208/86)tetra_NODE_31087_length_1304_cov_17.795246(13-1039->1042-1/84.72)
-	-	A10	Bra015216	-	-	-	-	tetra_NODE_6973_length_1080_cov_119.056480(1-315->679-346/86.83)tetra_NODE_48612_length_740_cov_13.397297(2-315->441-773/81.49)
AT2G15360	-	-	-	-	-	-	-	-
AT2G15390	-	-	-	-	-	-	-	-
AT2G15400	-	-	-	-	-	-	-	-
AT2G15420	-	-	-	-	-	-	-	-
AT2G15450	-	-	-	-	-	-	-	-
AT2G15500	-	A10	Bra015220	-	-	-	-	tetra_NODE_16532_length_2152_cov_17.111059(1-1000->2128-1129/97.2)tetra_NODE_16532_length_2152_cov_17.111059(998-1736->963-228/96.89)tetra_NODE_31096_length_263_cov_9.646388(999-1292->1-294/88.26)tetra_NODE_6518_length_2207_cov_98.022652(1447-1716->397-128/87.87)tetra_NODE_2669_length_1982_cov_654.302246(1450-1716->423-157/86.25)tetra_NODE_2669_length_1982_cov_654.302246(54-1000->1951-1005/81.46)
AT2G15535	-	-	-	-	-	-	-	-
AT2G15560	-	A10	Bra015222	-	-	-	-	tetra_NODE_56477_length_523_cov_19.391970(1005-1407->1-403/98.01)tetra_NODE_18511_length_1116_cov_12.270609(1-1046->1055-1/97.73)
AT2G15570	-	A10	Bra015223	-	-	-	-	tetra_NODE_40750_length_715_cov_13.937063(1-516->695-180/98.26)
-	-	A10	Bra015224	-	-	-	-
-	-	A10	Bra015226	-	-	-	-
-	-	A10	Bra015228	-	-	-	-
AT2G15630	-	A10	Bra015229	-	-	-	-
AT2G15640	-	-	-	-	-	-	-	-
AT2G15660	-	-	-	-	-	-	-	-
AT2G15670	H	-	-	-	-	-	-	-
AT2G15710	H	-	-	-	-	-	-	-
-	-	A10	Bra015233	-	-	-	-
AT2G15740	H	-	-	-	-	-	-	-
AT2G15770	H	A10	Bra015235	-	-	-	-
-	-	A10	Bra015236	-	-	-	-
AT2G15790	H	A10	Bra015237	-	-	-	-	tetra_NODE_4997_length_1483_cov_34.985165(1-1086->141-1226/99.54)
-	-	A10	Bra015238	-	-	-	-	tetra_NODE_4261_length_354_cov_225.703384(160-557->3-400/93.77)tetra_NODE_23688_length_869_cov_66.001152(76-592->132-654/84.95)tetra_NODE_4261_length_354_cov_225.703384(206-584->1-385/84.1)
-	-	A10	Bra015239	-	-	-	-	tetra_NODE_23306_length_1889_cov_54.995235(1-1617->131-1747/99.13)
-	-	A10	Bra015240	-	-	-	-
AT2G15820	H	A10	Bra015241	-	-	-	-	tetra_NODE_61057_length_470_cov_9.800000(759-1274->1-516/99.42)
-	-	A10	Bra015244	-	-	-	-	tetra_NODE_18260_length_1304_cov_29.042177(1-693->141-833/99.42)
AT2G15900	H	A10	Bra015246	-	-	-	-	tetra_NODE_24856_length_3461_cov_15.797169(1-2997->186-3182/99.1)
-	-	A10	Bra015248	-	-	-	-
-	-	A10	Bra015249	-	-	-	-
AT2G15930	H	-	-	-	-	-	-	-
-	-	A10	Bra015250	-	-	-	-
-	-	A10	Bra015251	-	-	-	-	tetra_NODE_2500_length_10091_cov_16.148052(1157-10815->1-9662/99.57)
-	-	A10	Bra001954	-	-	-	-	tetra_NODE_5428_length_1985_cov_122.163727(319-1485->2031-865/98.8)
-	-	A10	Bra001955	-	-	-	-
AT2G15980	H	-	-	-	-	-	-	-
AT2G16005	H	-	-	-	-	-	-	-
AT2G16015	H	-	-	-	-	-	-	-
AT2G16016	H	-	-	-	-	-	-	-
AT2G16018	H	-	-	-	-	-	-	-
AT2G16019	H	-	-	-	-	-	-	-
AT2G16020	H	-	-	-	-	-	-	-
-	-	A10	Bra001962	-	-	-	-	tetra_NODE_19473_length_990_cov_29.557575(142-345->313-504/81.64)
AT2G16030	H	A10	Bra001963	-	-	-	-
-	-	A10	Bra001964	-	-	-	-	tetra_NODE_36897_length_2584_cov_10.372678(9-728->1709-2428/84.45)
-	-	A10	Bra001965	-	-	-	-
AT2G16040	H	-	-	-	-	-	-	-
AT2G16050	H	A10	Bra001956	-	-	-	-
-	-	A10	Bra001957	-	-	-	-
AT2G16060	H	A10	Bra001958	-	-	-	-
AT2G16090	H	A10	Bra001960	-	-	-	-	tetra_NODE_58093_length_556_cov_9.552158(1252-1749->1-498/99)
-	-	A10	Bra001961	-	-	-	-
AT2G16190	H	-	-	-	-	-	-	-
-	-	A10	Bra001969	-	-	-	-
AT2G16200	H	A10	Bra001970	-	-	-	-	tetra_NODE_15568_length_979_cov_102.664963(31-1024->32-1025/99.8)tetra_NODE_25453_length_1229_cov_106.794952(998-2272->1-1275/99.76)tetra_NODE_21468_length_527_cov_186.521820(2257-2664->573-166/99.51)tetra_NODE_5341_length_1165_cov_104.578537(1-1018->194-1211/88.05)tetra_NODE_20690_length_1180_cov_81.794067(1-1018->1018-1/87.94)tetra_NODE_26609_length_247_cov_123.591095(1450-1743->291-1/84.23)tet…
AT2G16210	H	-	-	-	-	-	-	-
AT2G16220	H	-	-	-	-	-	-	-
AT2G16225	H	-	-	-	-	-	-	-
AT2G16230	H	-	-	-	-	-	-	-
-	-	A10	Bra001972	-	-	-	-	tetra_NODE_49539_length_442_cov_28.581448(1-368->118-485/98.64)
AT2G16270	H	A10	Bra001973	-	-	-	-	tetra_NODE_34869_length_2317_cov_17.743202(1-2101->125-2210/98.38)
AT2G16340	H	-	-	-	-	-	-	-
AT2G16360	H	-	-	-	-	-	-	-
AT2G16380	H	-	-	-	-	-	-	-
AT2G16385	H	-	-	-	-	-	-	-
AT2G16405	H	A10	Bra001978	-	-	-	-	tetra_NODE_28487_length_1582_cov_19.357143(5-564->1-563/99.29)
AT2G16450	H	-	-	-	-	-	-	-
AT2G16490	H	-	-	-	-	-	-	-
AT2G16500	H	-	-	-	-	-	-	-
AT2G16505	H	-	-	-	-	-	-	-
AT2G16520	H	-	-	-	-	-	-	-
AT2G16535	H	-	-	-	-	-	-	-
AT2G16570	H	A10	Bra001980	-	-	-	-	tetra_NODE_11463_length_1868_cov_31.379015(1-1674->1802-129/99.22)tetra_NODE_7719_length_1820_cov_30.833517(222-1674->233-1685/85.54)
AT2G16575	H	-	-	-	-	-	-	-
AT2G16586	H	-	-	-	-	-	-	-
AT2G16592	H	-	-	-	-	-	-	-
-	-	A10	Bra001981	-	-	-	-
AT2G16595	H	A10	Bra001982	-	-	-	-	tetra_NODE_19029_length_1107_cov_19.525745(1-771->165-935/100)
AT2G16620	H	-	-	-	-	-	-	-
AT2G16640	H	-	-	-	-	-	-	-
AT2G16650	H	A10	Bra001984	-	-	-	-	tetra_NODE_33383_length_754_cov_9.767904(977-1459->1-483/99.38)tetra_NODE_67429_length_334_cov_9.080838(1-279->280-2/98.21)tetra_NODE_39724_length_734_cov_9.904633(237-1016->780-1/98.08)tetra_NODE_43700_length_643_cov_10.772940(1045-1459->2-416/84.83)tetra_NODE_51376_length_615_cov_10.201626(355-1010->9-658/83.03)
-	-	A10	Bra001985	-	-	-	-	tetra_NODE_38534_length_1230_cov_15.966666(1-520->1156-646/92.34)tetra_NODE_38127_length_1226_cov_16.784666(1-512->114-619/83.37)
AT2G16668	H	-	-	-	-	-	-	-
AT2G16676	H	-	-	-	-	-	-	-
-	-	A10	Bra002043	-	-	-	-	tetra_NODE_34040_length_1581_cov_24.373814(391-1153->951-189/100)tetra_NODE_34040_length_1581_cov_24.373814(1-393->1446-1054/100)tetra_NODE_10908_length_978_cov_11.804704(391-1120->159-894/85.5)
-	-	A10	Bra002041	-	-	-	-
-	-	A10	Bra002039	-	-	-	-	tetra_NODE_48657_length_877_cov_16.364880(817-1530->1-714/88.72)
-	-	A10	Bra002038	-	-	-	-	tetra_NODE_57029_length_503_cov_14.982107(744-1143->1-400/98.75)tetra_NODE_10362_length_1372_cov_19.952623(208-1140->386-1334/88.22)
-	-	A10	Bra002037	-	-	-	-	tetra_NODE_26986_length_1468_cov_44.042233(120-495->1308-933/99.2)tetra_NODE_52683_length_1797_cov_15.043406(273-475->1281-1471/85.29)
-	-	A10	Bra001986	-	-	-	-
-	-	A10	Bra001987	-	-	-	-
-	-	A10	Bra001988	-	-	-	-
-	-	A10	Bra001989	-	-	-	-	tetra_NODE_5030_length_3913_cov_38.246357(167-388->275-520/76.21)
-	-	A10	Bra001992	-	-	-	-
-	-	A10	Bra001993	-	-	-	-
-	-	A10	Bra001994	-	-	-	-	tetra_NODE_15602_length_887_cov_65.483650(1-600->831-235/98.67)tetra_NODE_13597_length_958_cov_60.943634(1-600->111-707/89.18)tetra_NODE_45251_length_715_cov_14.334266(1-581->684-110/77.91)
AT2G16760	H	-	-	-	-	-	-	-
-	-	A10	Bra001998	-	-	-	-
AT2G16810	H	-	-	-	-	-	-	-
AT2G16835	H	-	-	-	-	-	-	-
AT2G16850	H	-	-	-	-	-	-	-
AT2G16860	H	A10	Bra001999	-	-	-	-	tetra_NODE_18926_length_1106_cov_89.965645(1-897->1099-203/100)
AT2G16870	H	-	-	-	-	-	-	-
AT2G16880	H	A10	Bra002000	-	-	-	-
-	-	A10	Bra002001	-	-	-	-	tetra_NODE_45473_length_306_cov_17.313726(5-341->337-1/98.82)tetra_NODE_53052_length_1080_cov_20.146296(494-1563->1126-57/97.85)
AT2G16881	H	-	-	-	-	-	-	-
AT2G16930	H	-	-	-	-	-	-	-
AT2G16940	H	-	-	-	-	-	-	-
-	-	A10	Bra002006	-	-	-	-
-	-	A10	Bra002007	-	-	-	-	tetra_NODE_20984_length_914_cov_35.618160(1-720->99-818/99.03)
-	-	A10	Bra002008	-	-	-	-	tetra_NODE_21597_length_1479_cov_19.685598(2453-3411->1245-287/99.69)
-	-	A10	Bra002009	-	-	-	-	tetra_NODE_20998_length_758_cov_48.018471(108-911->804-1/99.38)tetra_NODE_33911_length_175_cov_101.680000(961-1136->176-1/98.86)tetra_NODE_13403_length_216_cov_25.569445(1285-1525->22-262/98.76)tetra_NODE_30364_length_174_cov_111.000000(1480-1699->1-220/98.64)tetra_NODE_15930_length_240_cov_27.666666(15-153->139-1/94.96)tetra_NODE_22786_length_213_cov_31.690142(1285-1525->238-1/94.21)tetra_NODE_5…
-	-	A10	Bra002010	-	-	-	-	tetra_NODE_1530_length_1808_cov_25.590708(1-1497->1648-152/99.47)
AT2G16955	H	-	-	-	-	-	-	-
-	-	A10	Bra002013	-	-	-	-
-	-	A10	Bra002014	-	-	-	-	tetra_NODE_6132_length_1169_cov_10.667237(41-819->1-779/100)tetra_NODE_6132_length_1169_cov_10.667237(819-1179->857-1207/96.95)
AT2G17030	H	A10	Bra002016	-	-	-	-
-	-	A10	Bra002017	-	-	-	-
AT2G17043	H	-	-	-	-	-	-	-
AT2G17050	H	-	-	-	-	-	-	-
AT2G17055	H	-	-	-	-	-	-	-
-	-	A10	Bra002022	-	-	-	-	tetra_NODE_60655_length_606_cov_9.445544(219-869->652-2/97.09)
AT2G17130	H	A10	Bra002023	-	-	-	-	tetra_NODE_37354_length_573_cov_44.904015(791-1107->619-303/100)tetra_NODE_49663_length_209_cov_78.736839(523-777->1-255/99.61)tetra_NODE_6825_length_556_cov_24.620504(1-513->513-1/99.03)tetra_NODE_23159_length_250_cov_80.195999(484-777->3-296/92.18)tetra_NODE_19410_length_428_cov_81.978973(484-955->472-1/87.13)
AT2G17140	H	A10	Bra002024	-	-	-	-
AT2G17160	H	-	-	-	-	-	-	-
-	-	A10	Bra002026	-	-	-	-
AT2G17180	H	A10	Bra002027	-	-	-	-
-	-	A10	Bra002029	-	-	-	-
AT2G17210	H	A10	Bra002030	-	-	-	-
AT2G17220	H	A10	Bra002031	-	-	-	-
-	-	A10	Bra002032	-	-	-	-
-	-	A10	Bra002033	-	-	-	-
AT2G17230	H	A10	Bra002034	-	-	-	-	tetra_NODE_3398_length_1378_cov_39.666908(1-1077->1280-192/98.35)
AT2G17260	H	-	-	-	-	-	-	-
AT2G17280	H	-	-	-	-	-	-	-
AT2G17300	H	A10	Bra002049	-	-	-	-
AT2G17305	H	-	-	-	-	-	-	-
AT2G17310	H	-	-	-	-	-	-	-
-	-	A10	Bra002051	-	-	-	-
AT2G17360	H	-	-	-	-	-	-	-
-	-	A10	Bra002052	-	-	-	-
AT2G17370	H	A10	Bra002053	-	-	-	-	tetra_NODE_44721_length_1529_cov_17.220406(1-1554->1554-1/99.23)
AT2G17380	H	A10	Bra002054	-	-	-	-	tetra_NODE_38496_length_749_cov_118.619492(1-486->128-613/99.79)
-	-	A10	Bra002055	-	-	-	-
-	-	A10	Bra002056	-	-	-	-	tetra_NODE_50956_length_1101_cov_13.907357(4-168->983-1147/100)
AT2G17390	H	-	-	-	-	-	-	-
-	-	A10	Bra002057	-	-	-	-	tetra_NODE_39155_length_452_cov_12.935841(341-476->354-498/86.9)
AT2G17470	H	A10	Bra002062	-	-	-	-
AT2G17480	H	A10	Bra002063	-	-	-	-	tetra_NODE_1635_length_2269_cov_42.902161(43-1784->333-2098/87.6)
-	-	A10	Bra002064	-	-	-	-	tetra_NODE_16885_length_1143_cov_11.985126(916-1711->56-851/76.03)
-	-	A10	Bra002065	-	-	-	-
-	-	A10	Bra002066	-	-	-	-
-	-	A10	Bra002067	-	-	-	-	tetra_NODE_49727_length_283_cov_15.473498(1-246->28-273/100)
AT2G17525	H	A10	Bra002069	-	-	-	-
AT2G17530	H	A10	Bra002070	-	-	-	-	tetra_NODE_12924_length_1425_cov_13.802807(1-1314->93-1406/99.92)tetra_NODE_10835_length_726_cov_17.797522(229-970->13-772/79.49)
AT2G17550	H	A10	Bra002072	-	-	-	-
AT2G17556	H	-	-	-	-	-	-	-
AT2G17590	H	-	-	-	-	-	-	-
-	-	A10	Bra002045	-	-	-	-	tetra_NODE_20179_length_344_cov_62.831394(257-489->1-233/90.64)tetra_NODE_25742_length_355_cov_51.354931(39-262->224-1/87.56)
-	-	A10	Bra002044	-	-	-	-	tetra_NODE_18947_length_263_cov_144.403046(1-193->117-309/95.85)tetra_NODE_25818_length_348_cov_237.890808(49-238->391-202/89.47)
AT2G17650	H	A10	Bra002075	-	-	-	-
-	-	A10	Bra002077	-	-	-	-
AT2G17690	H	-	-	-	-	-	-	-
AT2G17705	H	A10	Bra002079	-	-	-	-
-	-	A10	Bra002082	-	-	-	-
AT2G17723	H	-	-	-	-	-	-	-
-	-	A10	Bra002083	-	-	-	-	tetra_NODE_4641_length_2273_cov_20.693357(522-685->2280-2117/89.63)
-	-	A10	Bra002085	-	-	-	-
AT2G17740	H	-	-	-	-	-	-	-
AT2G17750	H	-	-	-	-	-	-	-
-	-	A10	Bra002087	-	-	-	-
-	-	A10	Bra002088	-	-	-	-
-	-	A10	Bra002089	-	-	-	-
AT2G17785	H	-	-	-	-	-	-	-
AT2G17790	H	A10	Bra002092	-	-	-	-	tetra_NODE_10602_length_2630_cov_46.652851(1-2367->2617-251/99.66)tetra_NODE_28253_length_2446_cov_37.667213(37-2206->2492-317/74.52)
-	-	A10	Bra002094	-	-	-	-
AT2G17820	H	A10	Bra002095	-	-	-	-
AT2G17830	H	-	-	-	-	-	-	-
AT2G17840	H	A10	Bra002096	-	-	-	-	tetra_NODE_402_length_1601_cov_18.387882(1-1350->72-1433/90.3)
AT2G17850	H	A10	Bra002059	-	-	-	-
AT2G17860	H	A10	Bra002098	-	-	-	-	tetra_NODE_27557_length_596_cov_18.986578(589-769->7-187/87.57)tetra_NODE_51925_length_291_cov_14.683848(390-628->245-1/74.9)
-	-	A10	Bra002099	-	-	-	-	tetra_NODE_37674_length_1293_cov_10.406806(632-1700->1339-271/99.35)tetra_NODE_56498_length_474_cov_11.181435(151-679->1-520/97.16)
-	-	A10	Bra002100	-	-	-	-	tetra_NODE_60441_length_377_cov_15.445623(3-425->1-423/98.58)tetra_NODE_29139_length_1149_cov_22.888599(381-1452->1195-124/98.42)
AT2G17870	H	-	-	-	-	-	-	-
AT2G17900	H	-	-	-	-	-	-	-
AT2G17920	H	-	-	-	-	-	-	-
AT2G17940	H	-	-	-	-	-	-	-
-	-	A07	Bra036410	-	-	-	-
-	-	A07	Bra036409	-	-	-	-	tetra_NODE_7527_length_1077_cov_75.361191(1-885->1058-174/99.44)tetra_NODE_6386_length_944_cov_71.151482(1-885->947-63/85.73)
-	-	A07	Bra036408	-	-	-	-	tetra_NODE_3598_length_750_cov_181.703995(189-468->721-442/98.21)
-	-	A07	Bra036407	-	-	-	-	tetra_NODE_59682_length_314_cov_14.082803(1-199->199-1/100)tetra_NODE_24803_length_467_cov_12.411135(626-765->513-374/97.86)tetra_NODE_48469_length_312_cov_21.272436(260-617->358-1/96.66)tetra_NODE_32824_length_312_cov_81.983971(260-617->1-358/94.97)tetra_NODE_26593_length_358_cov_19.519552(626-763->1-138/94.96)tetra_NODE_53506_length_278_cov_57.082733(1-199->193-1/90.95)
-	-	A07	Bra036406	-	-	-	-	tetra_NODE_22102_length_1429_cov_19.825052(1-1188->95-1282/99.07)
-	-	A07	Bra036405	-	-	-	-	tetra_NODE_29447_length_1628_cov_17.127764(1-1386->1560-175/99.42)tetra_NODE_32581_length_170_cov_11.158824(1042-1186->72-216/82.31)
-	-	A07	Bra036404	-	-	-	-
-	-	A07	Bra036403	-	-	-	-	tetra_NODE_54973_length_261_cov_17.149426(1-278->30-307/99.28)
-	-	A07	Bra036402	-	-	-	-	tetra_NODE_13769_length_290_cov_94.424141(491-672->336-155/98.9)tetra_NODE_13767_length_563_cov_82.861458(1-529->63-609/95.61)tetra_NODE_26319_length_360_cov_68.458336(437-664->406-179/91.23)tetra_NODE_45585_length_353_cov_39.399433(491-664->399-223/88.76)
-	-	A07	Bra036401	-	-	-	-	tetra_NODE_18715_length_448_cov_11.658483(204-516->483-171/100)tetra_NODE_51338_length_531_cov_9.640302(170-516->508-162/85.11)tetra_NODE_18334_length_794_cov_142.088165(130-516->616-248/81.63)
-	-	A07	Bra036400	-	-	-	-
-	-	A07	Bra036399	-	-	-	-
-	-	A07	Bra036398	-	-	-	-
-	-	A07	Bra036397	-	-	-	-	tetra_NODE_57461_length_232_cov_10.935345(137-414->1-278/97.84)tetra_NODE_58143_length_261_cov_17.689655(106-412->1-307/94.14)tetra_NODE_40263_length_323_cov_26.978329(1-151->219-369/91.45)tetra_NODE_24903_length_323_cov_22.981424(44-412->369-1/90.3)
-	-	A07	Bra036396	-	-	-	-
-	-	A07	Bra036395	-	-	-	-	tetra_NODE_37718_length_1147_cov_9.985179(1481-2454->1193-220/99.18)
-	-	A07	Bra036394	-	-	-	-	tetra_NODE_7906_length_1412_cov_97.603401(103-313->342-552/95.26)
-	-	A07	Bra036393	-	-	-	-
-	-	A07	Bra036392	-	-	-	-
-	-	A07	Bra036391	-	-	-	-	tetra_NODE_18734_length_1413_cov_14.496816(694-1968->1459-176/98.99)
-	-	A07	Bra036390	-	-	-	-
-	-	A07	Bra036389	-	-	-	-
-	-	A07	Bra036388	-	-	-	-
-	-	A07	Bra036386	-	-	-	-
-	-	A07	Bra036385	-	-	-	-
-	-	A07	Bra036384	-	-	-	-
-	-	A07	Bra036383	-	-	-	-
-	-	A07	Bra036382	-	-	-	-
-	-	A07	Bra036381	-	-	-	-
-	-	A07	Bra036380	-	-	-	-
-	-	A07	Bra036379	-	-	-	-
-	-	A07	Bra036378	-	-	-	-
-	-	A07	Bra036377	-	-	-	-
-	-	A07	Bra039893	-	-	-	-
AT2G17960	H	-	-	-	-	-	-	-
AT2G17970	H	-	-	-	-	-	-	-
-	-	A07	Bra039895	-	-	-	-	tetra_NODE_43093_length_544_cov_21.669117(1-408->79-480/92.18)
-	-	A07	Bra039896	-	-	-	-	tetra_NODE_46948_length_266_cov_39.736843(158-375->231-14/97.71)tetra_NODE_40464_length_355_cov_28.112677(1-160->299-140/97.5)tetra_NODE_9084_length_266_cov_35.278194(158-375->82-299/94.5)
-	-	A07	Bra039897	-	-	-	-	tetra_NODE_13008_length_491_cov_11.164969(309-753->1-439/95.96)tetra_NODE_43643_length_901_cov_16.290789(196-738->281-814/79.64)
-	-	A07	Bra039898	-	-	-	-
-	-	A07	Bra039899	-	-	-	-
-	-	A07	Bra039900	-	-	-	-
-	-	A07	Bra039901	-	-	-	-
-	-	A07	Bra039902	-	-	-	-
-	-	A07	Bra039903	-	-	-	-	tetra_NODE_28133_length_1163_cov_23.185726(72-310->217-461/97.55)
AT2G17972	H	A07	Bra039904	-	-	-	-	tetra_NODE_43825_length_1430_cov_27.446854(1-504->1453-950/99.8)
AT2G17975	H	A07	Bra039905	-	-	-	-	tetra_NODE_43825_length_1430_cov_27.446854(1-756->51-806/99.07)
AT2G18000	H	A07	Bra039907	-	-	-	-	tetra_NODE_46658_length_950_cov_16.977894(1-777->963-187/98.84)
-	-	A07	Bra039908	-	-	-	-
-	-	A07	Bra039910	-	-	-	-
-	-	A07	Bra039914	-	-	-	-	tetra_NODE_21198_length_1098_cov_49.954464(1-792->62-853/99.12)
AT2G18060	H	A07	Bra039915	-	-	-	-
AT2G18070	H	-	-	-	-	-	-	-
AT2G18110	H	-	-	-	-	-	-	-
-	-	A07	Bra039916	-	-	-	-	tetra_NODE_2391_length_2786_cov_26.555635(79-305->2546-2322/86.09)
AT2G18120	H	A07	Bra039917	-	-	-	-
-	-	A07	Bra039918	-	-	-	-
AT2G18140	H	A07	Bra039920	-	-	-	-
AT2G18162	H	-	-	-	-	-	-	-
-	-	A07	Bra039630	-	-	-	-	tetra_NODE_68030_length_1752_cov_22.246574(134-1797->1-1649/84.83)tetra_NODE_424_length_1854_cov_1086.995728(393-1797->1-1396/80.6)
AT2G18180	H	-	-	-	-	-	-	-
AT2G18196	H	-	-	-	-	-	-	-
AT2G18200	H	-	-	-	-	-	-	-
AT2G18220	H	A07	Bra039628	-	-	-	-	tetra_NODE_7182_length_2525_cov_27.390495(1-2286->179-2464/98.38)
-	-	A07	Bra039626	-	-	-	-	tetra_NODE_18486_length_628_cov_51.070065(880-1340->5-464/87.93)tetra_NODE_34703_length_1006_cov_27.675945(158-548->270-660/86.99)tetra_NODE_34703_length_1006_cov_27.675945(541-872->717-1050/86.65)
AT2G18240	H	A07	Bra039625	-	-	-	-	tetra_NODE_25495_length_1044_cov_33.101532(1-630->992-357/98.11)
-	-	A07	Bra039621	-	-	-	-
AT2G18280	H	A07	Bra039620	-	-	-	-	tetra_NODE_18646_length_1582_cov_55.046776(1-1137->345-1472/98.24)tetra_NODE_512_length_1419_cov_38.186047(862-1094->1007-1240/77.27)
AT2G18270	H	-	-	-	-	-	-	-
-	-	A07	Bra039619	-	-	-	-
AT2G18320	H	-	-	-	-	-	-	-
AT2G18328	H	A07	Bra039617	-	-	-	-	tetra_NODE_16305_length_519_cov_38.208092(1-249->438-190/100)
AT2G18340	H	A07	Bra039616	-	-	-	-
AT2G18410	H	A07	Bra039611	-	-	-	-	tetra_NODE_49531_length_1235_cov_11.008907(49-1140->1-1080/98.08)
-	-	A07	Bra039610	-	-	-	-
AT2G18420	H	-	-	-	-	-	-	-
AT2G18460	H	-	-	-	-	-	-	-
-	-	A07	Bra039609	-	-	-	-
-	-	A07	Bra039608	-	-	-	-
AT2G18470	H	A07	Bra039607	-	-	-	-
AT2G18490	H	A07	Bra039606	-	-	-	-
-	-	A07	Bra039605	-	-	-	-	tetra_NODE_42511_length_243_cov_38.979424(1-214->64-289/89.87)tetra_NODE_42825_length_243_cov_30.131687(1-214->64-289/89.82)tetra_NODE_32133_length_266_cov_76.736839(1-223->235-1/89.36)
-	-	A07	Bra038812	-	-	-	-
AT2G18530	H	-	-	-	-	-	-	-
AT2G18550	H	-	-	-	-	-	-	-
AT2G18590	H	-	-	-	-	-	-	-
AT2G18610	H	-	-	-	-	-	-	-
AT2G18660	H	-	-	-	-	-	-	-
AT2G18670	H	A07	Bra038813	-	-	-	-
AT2G18710	H	A07	Bra038815	-	-	-	-	tetra_NODE_6124_length_1824_cov_42.914474(1-1656->1826-180/97.04)
AT2G18720	H	-	-	-	-	-	-	-
AT2G18721	H	-	-	-	-	-	-	-
AT2G18760	H	-	-	-	-	-	-	-
AT2G18770	H	A07	Bra038817	-	-	-	-	tetra_NODE_14445_length_969_cov_85.592361(179-972->965-172/99.5)tetra_NODE_40407_length_428_cov_53.357475(681-972->2-293/82.49)
AT2G18780	H	-	-	-	-	-	-	-
AT2G18790	H	-	-	-	-	-	-	-
-	-	A07	Bra038818	-	-	-	-
AT2G18800	H	A07	Bra038819	-	-	-	-
-	-	A07	Bra038820	-	-	-	-	tetra_NODE_30516_length_819_cov_30.039072(102-857->109-865/93.02)tetra_NODE_22831_length_839_cov_21.969011(95-857->761-1/89.45)
AT2G18810	H	-	-	-	-	-	-	-
AT2G18830	H	-	-	-	-	-	-	-
AT2G18840	H	-	-	-	-	-	-	-
AT2G18850	H	A07	Bra038821	-	-	-	-	tetra_NODE_12941_length_1869_cov_26.074371(1-1617->1812-196/99.38)
AT2G18860	H	A07	Bra038827	-	-	-	-	tetra_NODE_6534_length_1176_cov_9.872449(1-706->176-881/99.58)
-	-	A07	Bra038828	-	-	-	-	tetra_NODE_57116_length_474_cov_13.322784(1-428->428-1/93.97)tetra_NODE_52266_length_609_cov_16.973728(445-1099->1-655/93.45)
-	-	A07	Bra038823	-	-	-	-
-	-	A07	Bra038825	-	-	-	-	tetra_NODE_33904_length_2037_cov_43.736870(1-1302->493-1818/98.19)
-	-	A07	Bra038826	-	-	-	-
AT2G18915	H	A07	Bra038832	-	-	-	-	tetra_NODE_22274_length_1176_cov_11.352041(741-1827->3-1092/87.09)tetra_NODE_55014_length_663_cov_9.855204(77-766->709-8/84.04)tetra_NODE_24340_length_1824_cov_17.763159(77-1827->1-1769/83.45)
AT2G18920	H	-	-	-	-	-	-	-
AT2G18930	H	-	-	-	-	-	-	-
AT2G18938	H	-	-	-	-	-	-	-
-	-	A07	Bra038833	-	-	-	-
AT2G18950	H	A07	Bra038834	-	-	-	-	tetra_NODE_39375_length_1454_cov_52.179504(1-1185->1359-175/99.32)
AT2G18970	H	-	-	-	-	-	-	-
AT2G18980	H	-	-	-	-	-	-	-
AT2G18990	H	-	-	-	-	-	-	-
AT2G19020	H	-	-	-	-	-	-	-
AT2G19030	H	-	-	-	-	-	-	-
-	-	A07	Bra038840	-	-	-	-
-	-	A07	Bra038841	-	-	-	-
AT2G19120	H	-	-	-	-	-	-	-
AT2G19146	H	-	-	-	-	-	-	-
AT2G19150	H	-	-	-	-	-	-	-
-	-	A07	Bra038845	-	-	-	-	tetra_NODE_44771_length_1299_cov_12.576597(195-370->427-252/98.3)
AT2G19190	H	-	-	-	-	-	-	-
AT2G19200	H	-	-	-	-	-	-	-
AT2G19220	H	-	-	-	-	-	-	-
-	-	A07	Bra038847	-	-	-	-
AT2G19230	H	A07	Bra038848	-	-	-	-
AT2G19270	H	A07	Bra038850	-	-	-	-	tetra_NODE_3900_length_1180_cov_51.334747(1-1056->1196-141/97.37)
-	-	A07	Bra038851	-	-	-	-
-	-	A07	Bra038852	-	-	-	-	tetra_NODE_46591_length_595_cov_13.594958(86-471->579-185/95.45)
AT2G19280	H	A07	Bra038853	-	-	-	-
AT2G19290	H	-	-	-	-	-	-	-
AT2G19300	H	-	-	-	-	-	-	-
AT2G19310	H	A07	Bra038854	-	-	-	-	tetra_NODE_17725_length_1436_cov_18.958218(1872-2281->1-410/99.76)tetra_NODE_25839_length_855_cov_13.736842(442-1336->7-901/98.32)tetra_NODE_38778_length_643_cov_48.289268(1-441->38-478/97.96)tetra_NODE_6012_length_491_cov_12.527495(1316-1846->537-1/97.95)tetra_NODE_17725_length_1436_cov_18.958218(2278-3044->467-1239/97.93)tetra_NODE_6877_length_1283_cov_16.912704(1872-2281->1-413/93.49)tetra_NOD…
-	-	A07	Bra038855	-	-	-	-	tetra_NODE_11316_length_528_cov_37.456440(127-444->204-528/96.92)
AT2G19320	H	A07	Bra038856	-	-	-	-
AT2G19330	H	A07	Bra038857	-	-	-	-
AT2G19340	H	-	-	-	-	-	-	-
AT2G19360	H	-	-	-	-	-	-	-
AT2G19380	H	A07	Bra038996	-	-	-	-	tetra_NODE_36522_length_1094_cov_44.345520(1-816->1074-286/95.71)
AT2G19390	H	A07	Bra038997	-	-	-	-	tetra_NODE_34625_length_674_cov_10.970326(2537-3256->720-1/98.89)tetra_NODE_58596_length_215_cov_10.427907(732-992->261-1/92.34)tetra_NODE_25720_length_948_cov_11.035865(1592-2582->994-1/90.27)tetra_NODE_44616_length_1218_cov_14.426929(2537-3606->1264-225/86.35)tetra_NODE_54925_length_934_cov_10.715203(369-1366->1-980/79.86)
AT2G19410	H	A07	Bra038999	-	-	-	-
-	-	A07	Bra039000	-	-	-	-	tetra_NODE_17103_length_1534_cov_20.421122(531-1056->1506-981/96.2)tetra_NODE_5860_length_1200_cov_65.281670(1-227->67-294/96.05)tetra_NODE_5860_length_1200_cov_65.281670(212-348->394-526/95.62)tetra_NODE_53369_length_627_cov_23.481659(345-475->180-310/94.66)
AT2G19420	H	-	-	-	-	-	-	-
-	-	A07	Bra039001	-	-	-	-
AT2G19430	H	A07	Bra039002	-	-	-	-	tetra_NODE_46205_length_174_cov_16.080460(1-170->51-220/100)tetra_NODE_61659_length_1246_cov_19.158106(150-1077->1-928/99.14)
-	-	Scaffold000232	Bra040672	-	-	-	-
AT2G19460	H	Scaffold000232	Bra040673	-	-	-	-
-	-	Scaffold000232	Bra040675	-	-	-	-	tetra_NODE_22652_length_1032_cov_30.347868(38-208->277-107/92.49)tetra_NODE_54737_length_905_cov_22.869614(6-155->164-12/86.45)
AT2G19510	H	-	-	-	-	-	-	-
-	-	Scaffold000232	Bra040678	-	-	-	-	tetra_NODE_19894_length_260_cov_128.003845(929-1234->1-306/100)tetra_NODE_42163_length_389_cov_116.632393(539-973->435-1/99.31)tetra_NODE_11833_length_455_cov_61.305496(1-445->63-501/96.18)tetra_NODE_17628_length_237_cov_186.337555(929-1211->1-283/94.7)tetra_NODE_17704_length_277_cov_160.494583(651-973->323-1/93.52)tetra_NODE_3591_length_518_cov_136.816605(651-1211->1-564/92.73)tetra_NODE_11077_l…
-	-	Scaffold000232	Bra040679	-	-	-	-	tetra_NODE_16614_length_426_cov_19.333334(1-213->424-213/88.89)
AT2G19550	H	-	-	-	-	-	-	-
AT2G19560	H	Scaffold000232	Bra040682	-	-	-	-	tetra_NODE_50933_length_1343_cov_22.748325(1-1242->66-1307/99.68)
-	-	Scaffold000232	Bra040683	-	-	-	-	tetra_NODE_47587_length_170_cov_57.429413(355-570->1-216/99.54)tetra_NODE_31023_length_561_cov_23.105169(632-819->1-188/97.87)tetra_NODE_21904_length_400_cov_41.297501(632-819->1-188/92.59)
-	-	Scaffold000232	Bra040684	-	-	-	-
AT2G19570	H	A07	Bra039004	-	-	-	-	tetra_NODE_22674_length_1147_cov_34.059284(1-393->1138-745/86.15)
-	-	A07	Bra039007	-	-	-	-
-	-	A07	Bra039008	-	-	-	-
AT2G19610	H	-	-	-	-	-	-	-
AT2G19630	H	-	-	-	-	-	-	-
AT2G19670	H	A07	Bra039010	-	-	-	-	tetra_NODE_37643_length_1268_cov_37.847794(1-1092->51-1142/99.18)tetra_NODE_55480_length_293_cov_47.638226(319-646->328-1/87.13)tetra_NODE_18273_length_293_cov_46.747440(319-646->328-1/86.79)
AT2G19680	H	-	-	-	-	-	-	-
AT2G19700	H	-	-	-	-	-	-	-
AT2G19710	H	A07	Bra039012	-	-	-	-	tetra_NODE_24030_length_1782_cov_11.647026(1163-2754->1828-237/99.75)tetra_NODE_34758_length_241_cov_11.917012(925-1211->1-287/99.65)
AT2G19720	H	A07	Bra039013	-	-	-	-	tetra_NODE_20911_length_546_cov_56.681320(1-390->66-455/98.46)
AT2G19802	H	-	-	-	-	-	-	-
AT2G19810	H	A07	Bra039022	-	-	-	-	tetra_NODE_26867_length_1237_cov_22.953112(1-1074->105-1178/99.53)tetra_NODE_33750_length_983_cov_24.163784(272-1072->1-807/79.43)
AT2G19820	H	-	-	-	-	-	-	-
AT2G19850	H	-	-	-	-	-	-	-
-	-	A07	Bra039024	-	-	-	-
AT2G19870	H	A07	Bra039026	-	-	-	-	tetra_NODE_42824_length_1880_cov_22.976595(1-846->957-112/100)
-	-	A07	Bra039027	-	-	-	-	tetra_NODE_51069_length_793_cov_10.894073(9-803->798-4/92.85)
AT2G19890	H	-	-	-	-	-	-	-
AT2G19893	H	-	-	-	-	-	-	-
AT2G19900	H	A07	Bra039029	-	-	-	-
AT2G19940	H	-	-	-	-	-	-	-
AT2G19960	H	-	-	-	-	-	-	-
-	-	A07	Bra039033	-	-	-	-
AT2G20000	H	A07	Bra039034	-	-	-	-	tetra_NODE_7784_length_1193_cov_24.945515(1307-2232->1239-314/99.78)tetra_NODE_33202_length_1384_cov_21.062860(1-1360->1367-8/99.49)
AT2G20010	H	A07	Bra039035	-	-	-	-	tetra_NODE_46066_length_961_cov_21.446409(2029-2859->1007-177/99.4)tetra_NODE_18871_length_1733_cov_21.001154(293-2071->1779-1/98.82)
AT2G20020	H	-	-	-	-	-	-	-
AT2G20030	H	-	-	-	-	-	-	-
AT2G20050	H	-	-	-	-	-	-	-
AT2G20070	H	-	-	-	-	-	-	-
AT2G20110	H	Scaffold000410	Bra041042	-	-	-	-
AT2G20120	H	Scaffold000410	Bra041043	-	-	-	-	tetra_NODE_13701_length_1126_cov_58.243340(1-798->1052-255/98.75)
AT2G20140	H	-	-	-	-	-	-	-
-	-	A07	Bra036412	-	-	-	-	tetra_NODE_33070_length_659_cov_10.567527(481-1185->1-702/85.12)
AT2G20142	H	A07	Bra036413	-	-	-	-
AT2G20150	H	-	-	-	-	-	-	-
AT2G20160	H	-	-	-	-	-	-	-
AT2G20170	H	-	-	-	-	-	-	-
AT2G20180	H	A07	Bra036451	-	-	-	-
AT2G20210	H	A07	Bra036453	-	-	-	-	tetra_NODE_48337_length_550_cov_12.245455(171-471->456-156/100)
-	-	A07	Bra036454	-	-	-	-
-	-	A07	Bra036455	-	-	-	-
-	-	A07	Bra036456	-	-	-	-
AT2G20230	H	-	-	-	-	-	-	-
AT2G20240	H	-	-	-	-	-	-	-
AT2G20260	H	-	-	-	-	-	-	-
-	-	A07	Bra036457	-	-	-	-	tetra_NODE_13371_length_959_cov_104.753914(18-795->910-127/87.45)
AT2G20270	H	A07	Bra036458	-	-	-	-	tetra_NODE_53744_length_698_cov_17.223495(1-427->51-477/99.77)
AT2G20330	H	A07	Bra036464	-	-	-	-	tetra_NODE_972_length_2015_cov_89.787094(1-1893->41-1939/98.53)
AT2G20350	H	-	-	-	-	-	-	-
AT2G20380	H	-	-	-	-	-	-	-
AT2G20390	H	A07	Bra036468	-	-	-	-	tetra_NODE_47273_length_772_cov_9.418394(147-659->697-185/95.92)
AT2G20410	H	-	-	-	-	-	-	-
AT2G20420	H	A07	Bra036470	-	-	-	-	tetra_NODE_15899_length_403_cov_121.602974(1073-1266->1-194/98.97)tetra_NODE_14808_length_935_cov_203.383957(131-1111->1-981/98.57)tetra_NODE_15660_length_245_cov_132.395920(1-176->116-291/95.45)tetra_NODE_3882_length_935_cov_171.374329(133-1111->979-1/93.37)tetra_NODE_35183_length_354_cov_53.590397(1073-1265->1-193/93.3)
-	-	A07	Bra036472	-	-	-	-
AT2G20450	H	-	-	-	-	-	-	-
AT2G20453	H	-	-	-	-	-	-	-
AT2G20463	H	-	-	-	-	-	-	-
AT2G20465	H	-	-	-	-	-	-	-
-	-	A07	Bra036476	-	-	-	-
AT2G20495	H	A07	Bra036477	-	-	-	-	tetra_NODE_16843_length_903_cov_17.096346(6-849->2-824/95.98)
AT2G20500	H	-	-	-	-	-	-	-
AT2G20515	H	-	-	-	-	-	-	-
AT2G20520	H	-	-	-	-	-	-	-
AT2G20530	H	-	-	-	-	-	-	-
-	-	A07	Bra036479	-	-	-	-
-	-	A07	Bra036480	-	-	-	-	tetra_NODE_17988_length_1710_cov_45.957893(1-1275->1564-299/98.2)tetra_NODE_19514_length_1555_cov_27.564631(1-1275->78-1337/85.73)
-	-	A07	Bra036483	-	-	-	-
AT2G20580	H	A07	Bra036488	-	-	-	-	tetra_NODE_6554_length_1142_cov_135.384415(510-1063->635-1188/87.12)tetra_NODE_17172_length_1144_cov_159.111893(510-1063->637-1190/86.56)tetra_NODE_12834_length_666_cov_129.702698(1019-1478->712-253/86.12)tetra_NODE_10963_length_824_cov_127.648056(1019-1481->870-408/83.08)
AT2G20595	H	-	-	-	-	-	-	-
AT2G20597	H	-	-	-	-	-	-	-
AT2G20605	H	-	-	-	-	-	-	-
AT2G20613	H	-	-	-	-	-	-	-
AT2G20616	H	-	-	-	-	-	-	-
AT2G20620	H	-	-	-	-	-	-	-
AT2G20625	H	-	-	-	-	-	-	-
AT2G20650	H	A07	Bra036491	-	-	-	-	tetra_NODE_9031_length_1911_cov_17.599686(1-1671->1910-240/99.64)tetra_NODE_38901_length_2127_cov_18.033381(109-1670->1785-224/83.35)
AT2G20660	H	-	-	-	-	-	-	-
AT2G20690	H	A07	Bra036495	-	-	-	-	tetra_NODE_18284_length_1249_cov_77.035225(1-757->1191-435/99.21)
AT2G20700	H	-	-	-	-	-	-	-
AT2G20725	H	A07	Bra036497	-	-	-	-	tetra_NODE_24867_length_1005_cov_38.184078(16-735->240-959/99.31)
AT2G20740	H	A07	Bra036498	-	-	-	-	tetra_NODE_30946_length_1060_cov_46.431133(1-645->103-747/99.84)
AT2G20750	H	A07	Bra036499	-	-	-	-	tetra_NODE_13506_length_1041_cov_16.534101(113-798->1-686/100)
AT2G20770	H	A07	Bra036501	-	-	-	-
AT2G20780	H	-	-	-	-	-	-	-
AT2G20784	H	-	-	-	-	-	-	-
AT2G20790	H	-	-	-	-	-	-	-
AT2G20800	H	-	-	-	-	-	-	-
AT2G20805	H	-	-	-	-	-	-	-
AT2G20810	H	-	-	-	-	-	-	-
AT2G20815	H	A07	Bra036502	-	-	-	-
AT2G20825	H	A07	Bra036504	-	-	-	-	tetra_NODE_41367_length_834_cov_18.786572(1-693->74-766/100)tetra_NODE_37757_length_789_cov_14.551331(31-677->148-809/78.71)tetra_NODE_31562_length_920_cov_35.491302(31-678->166-828/77.66)
-	-	A07	Bra036505	-	-	-	-
-	-	A09	Bra031141	-	-	-	-	tetra_NODE_24766_length_1636_cov_15.111858(1-417->95-511/98.09)
AT2G20835	H	A09	Bra031142	-	-	-	-
AT2G20840	H	A07	Bra036507	-	-	-	-	tetra_NODE_10932_length_1033_cov_33.804455(1-831->66-896/99.88)
-	-	A07	Bra036508	-	-	-	-	tetra_NODE_14828_length_1248_cov_44.113781(28-309->320-18/86.84)
-	-	A07	Bra036509	-	-	-	-
AT2G20860	H	A09	Bra031143	-	-	-	-	tetra_NODE_19285_length_1413_cov_95.765747(1-1125->65-1189/98.31)
AT2G20870	H	A09	Bra031144	-	-	-	-	tetra_NODE_3496_length_442_cov_1330.357422(154-444->486-196/96.22)
AT2G20875	H	A09	Bra031145	-	-	-	-
AT2G20880	H	A09	Bra031146	-	-	-	-
AT2G20890	H	A09	Bra031147	-	-	-	-	tetra_NODE_5944_length_714_cov_363.567230(1-675->83-760/98.38)tetra_NODE_3196_length_651_cov_104.599075(674-891->1-218/98.17)
AT2G20921	H	-	-	-	-	-	-	-
-	-	A09	Bra031149	-	-	-	-
-	-	A09	Bra031150	-	-	-	-	tetra_NODE_63187_length_309_cov_11.634304(109-327->355-137/99.09)
AT2G20930	H	A09	Bra031151	-	-	-	-	tetra_NODE_34133_length_501_cov_45.187626(23-414->7-398/98.21)tetra_NODE_40411_length_341_cov_61.331379(144-353->363-154/87.74)
AT2G20970	H	A09	Bra031154	-	-	-	-	tetra_NODE_31636_length_1195_cov_18.369038(9-975->1-967/98.35)tetra_NODE_31636_length_1195_cov_18.369038(764-1186->819-1241/97.64)
-	-	A09	Bra031155	-	-	-	-	tetra_NODE_10077_length_854_cov_164.003510(159-308->590-440/95.36)tetra_NODE_3635_length_857_cov_79.155190(159-305->323-469/93.92)
AT2G20990	H	A09	Bra031157	-	-	-	-	tetra_NODE_3467_length_1762_cov_339.871155(1-1614->1651-38/99.19)
AT2G21010	H	-	-	-	-	-	-	-
AT2G21030	H	-	-	-	-	-	-	-
AT2G21040	H	-	-	-	-	-	-	-
AT2G21045	H	-	-	-	-	-	-	-
AT2G21080	H	-	-	-	-	-	-	-
AT2G21100	H	A09	Bra031162	-	-	-	-
-	-	A09	Bra031163	-	-	-	-
AT2G21130	H	-	-	-	-	-	-	-
AT2G21180	I	A09	Bra031168	-	-	-	-	tetra_NODE_51954_length_467_cov_15.809422(1-399->102-500/98.5)
AT2G21185	I	A09	Bra031169	-	-	-	-
AT2G21190	I	A09	Bra031170	-	-	-	-
AT2G21200	I	-	-	-	-	-	-	-
AT2G21220	I	A09	Bra031171	-	-	-	-
-	-	A09	Bra031173	-	-	-	-
AT2G21235	I	-	-	-	-	-	-	-
AT2G21237	I	A09	Bra031174	-	-	-	-
-	-	A09	Bra031176	-	-	-	-
AT2G21250	I	A09	Bra031177	-	-	-	-	tetra_NODE_8717_length_1141_cov_102.213844(1-930->21-950/99.03)
AT2G21320	I	A09	Bra031180	-	-	-	-	tetra_NODE_35490_length_764_cov_45.085079(1-562->167-728/99.64)tetra_NODE_2742_length_659_cov_13.878604(247-483->237-1/94.09)tetra_NODE_40158_length_862_cov_15.834106(7-330->218-542/86.2)
AT2G21370	I	A09	Bra031183	-	-	-	-	tetra_NODE_32874_length_1641_cov_13.063376(1-1434->49-1486/97.71)
AT2G21380	I	A09	Bra031184	-	-	-	-	tetra_NODE_1861_length_2695_cov_37.692394(701-3219->2741-223/99.64)tetra_NODE_22713_length_469_cov_29.756929(225-742->1-515/98.26)tetra_NODE_45889_length_518_cov_11.598455(1-249->249-1/96.4)tetra_NODE_54195_length_166_cov_21.078314(687-898->1-212/90.61)tetra_NODE_56233_length_372_cov_13.440860(320-674->357-3/86.55)tetra_NODE_37739_length_439_cov_29.038725(301-674->376-3/84.7)tetra_NODE_36732_leng…
AT2G21385	I	A09	Bra031185	-	-	-	-	tetra_NODE_45650_length_539_cov_18.508348(612-999->1-388/99.74)tetra_NODE_46720_length_648_cov_18.288580(1-646->640-1/98.45)tetra_NODE_53150_length_249_cov_29.405622(612-907->295-1/89.93)
AT2G21390	I	A09	Bra031186	-	-	-	-	tetra_NODE_6175_length_383_cov_122.788513(3273-3622->349-1/91.76)tetra_NODE_54480_length_170_cov_78.529411(3274-3490->216-1/90.32)tetra_NODE_36969_length_206_cov_95.966019(3272-3490->35-252/89.95)tetra_NODE_64523_length_236_cov_16.059322(3274-3556->282-1/89.12)tetra_NODE_21518_length_294_cov_46.071430(3062-3273->19-230/87.85)tetra_NODE_18531_length_463_cov_92.069115(1832-2254->501-89/87.26)tetra_…
AT2G21420	I	-	-	-	-	-	-	-
-	-	A09	Bra031188	-	-	-	-
AT2G21450	I	-	-	-	-	-	-	-
AT2G21465	I	-	-	-	-	-	-	-
AT2G21490	I	A09	Bra031192	-	-	-	-
AT2G21500	I	A09	Bra031193	-	-	-	-	tetra_NODE_21385_length_1589_cov_25.031466(1-1239->1407-169/99.27)
-	-	A09	Bra031194	-	-	-	-	tetra_NODE_35413_length_667_cov_12.008995(72-310->606-368/99.58)tetra_NODE_19451_length_410_cov_21.312195(73-250->334-149/87.7)tetra_NODE_37321_length_1129_cov_21.158546(145-312->673-840/84.21)
AT2G21530	I	A09	Bra031197	-	-	-	-	tetra_NODE_20066_length_890_cov_40.693260(1-642->839-198/99.53)
-	-	A09	Bra031198	-	-	-	-
-	-	A09	Bra031200	-	-	-	-
AT2G21620	I	A09	Bra031205	-	-	-	-	tetra_NODE_3297_length_860_cov_58.940697(1-567->93-656/98.06)
AT2G21630	I	A09	Bra031206	-	-	-	-	tetra_NODE_23789_length_1278_cov_10.873240(891-2189->1-1323/96.38)
-	-	A09	Bra031208	-	-	-	-	tetra_NODE_17591_length_1249_cov_24.980785(1-1149->18-1166/99.13)
AT2G21655	I	-	-	-	-	-	-	-
-	-	A09	Bra031211	-	-	-	-	tetra_NODE_7574_length_4083_cov_34.881706(708-1110->1178-1584/92.68)tetra_NODE_7574_length_4083_cov_34.881706(556-706->3762-3913/91.03)tetra_NODE_7574_length_4083_cov_34.881706(321-537->2882-3098/90.45)
AT2G21690	I	-	-	-	-	-	-	-
AT2G21710	I	A09	Bra031213	-	-	-	-	tetra_NODE_18294_length_1924_cov_12.970374(1-1884->72-1953/98.3)
-	-	A09	Bra031214	-	-	-	-	tetra_NODE_21659_length_280_cov_129.242859(587-912->326-1/100)tetra_NODE_29331_length_322_cov_167.540375(867-1234->368-1/99.73)tetra_NODE_16644_length_392_cov_181.181122(1226-1462->438-202/99.58)tetra_NODE_26632_length_641_cov_77.577225(1-629->59-687/98.73)tetra_NODE_12592_length_306_cov_47.722221(420-629->143-352/91.94)tetra_NODE_34017_length_276_cov_41.253624(1226-1460->322-88/89.96)tetra_NODE_…
AT2G21725	I	-	-	-	-	-	-	-
AT2G21727	I	-	-	-	-	-	-	-
AT2G21730	I	A09	Bra031216	-	-	-	-	tetra_NODE_54602_length_558_cov_10.241936(450-1051->1-602/98.17)tetra_NODE_7933_length_375_cov_499.733337(874-1062->1-189/83.59)
AT2G21770	I	-	-	-	-	-	-	-
AT2G21780	I	A09	Bra031218	-	-	-	-
AT2G21790	I	-	-	-	-	-	-	-
AT2G21810	I	-	-	-	-	-	-	-
AT2G21820	I	-	-	-	-	-	-	-
AT2G21870	I	A09	Bra031219	-	-	-	-	tetra_NODE_30200_length_155_cov_173.683868(263-463->1-201/100)tetra_NODE_6311_length_187_cov_120.534760(1-152->85-233/97.37)tetra_NODE_21200_length_443_cov_104.088036(527-729->489-287/95.57)tetra_NODE_17162_length_155_cov_230.135483(263-463->201-1/95.02)
AT2G21890	I	-	-	-	-	-	-	-
AT2G21910	I	A09	Bra031222	-	-	-	-	tetra_NODE_45104_length_1523_cov_16.332239(953-1502->1019-1550/75.88)tetra_NODE_5098_length_459_cov_347.450989(953-1286->313-4/73.61)
AT2G21920	I	-	-	-	-	-	-	-
-	-	A09	Bra038514	-	-	-	-
-	-	A09	Bra038515	-	-	-	-	tetra_NODE_4770_length_1565_cov_17.497763(430-1989->1-1548/98.27)tetra_NODE_20908_length_2170_cov_37.162674(87-1776->2148-441/77.63)
-	-	A09	Bra038516	-	-	-	-
AT2G21970	I	A09	Bra031223	-	-	-	-	tetra_NODE_38960_length_824_cov_25.047331(1-600->802-203/98.5)
AT2G21980	I	-	-	-	-	-	-	-
AT2G22000	I	A09	Bra031224	-	-	-	-	tetra_NODE_65096_length_388_cov_10.567010(77-288->1-212/97.64)
AT2G22010	I	A09	Bra031225	-	-	-	-	tetra_NODE_19437_length_1509_cov_16.219351(1-1338->1338-1/98.28)tetra_NODE_41680_length_1628_cov_20.281940(1295-2967->2-1674/98.15)tetra_NODE_49357_length_1004_cov_23.495020(2935-3825->1-891/97.31)
AT2G22040	I	A09	Bra031226	-	-	-	-	tetra_NODE_19593_length_1084_cov_59.514759(427-990->432-995/82.2)
AT2G22055	I	-	-	-	-	-	-	-
AT2G22060	I	-	-	-	-	-	-	-
-	-	A09	Bra031228	-	-	-	-	tetra_NODE_57129_length_405_cov_9.180247(520-958->448-1/87.28)tetra_NODE_37383_length_1042_cov_11.455854(64-1047->4-1011/73.75)
AT2G22070	I	A09	Bra031229	-	-	-	-
AT2G22080	I	-	-	-	-	-	-	-
AT2G22088	I	-	-	-	-	-	-	-
AT2G22121	I	-	-	-	-	-	-	-
AT2G22140	I	-	-	-	-	-	-	-
AT2G22145	I	-	-	-	-	-	-	-
AT2G22160	I	-	-	-	-	-	-	-
-	-	A09	Bra038541	-	-	-	-	tetra_NODE_39057_length_352_cov_68.457390(188-546->1-359/98.61)tetra_NODE_21126_length_401_cov_117.274315(1-229->216-447/96.98)tetra_NODE_41006_length_440_cov_29.965910(188-546->486-128/94.15)tetra_NODE_41007_length_247_cov_37.246964(1-229->62-293/86.86)
AT2G22201	I	-	-	-	-	-	-	-
AT2G22241	I	-	-	-	-	-	-	-
AT2G22260	I	A09	Bra038536	-	-	-	-	tetra_NODE_8671_length_1013_cov_11.807503(1-924->1052-132/96.11)
AT2G22290	I	A09	Bra038535	-	-	-	-
AT2G22310	I	A09	Bra038533	-	-	-	-	tetra_NODE_19414_length_815_cov_49.975460(410-821->414-3/86.99)tetra_NODE_26187_length_674_cov_36.198814(410-821->307-718/86.02)
AT2G22340	I	-	-	-	-	-	-	-
AT2G22345	I	-	-	-	-	-	-	-
-	-	A09	Bra038529	-	-	-	-
-	-	A09	Bra038527	-	-	-	-
AT2G22410	I	-	-	-	-	-	-	-
AT2G22425	I	A09	Bra038525	-	-	-	-	tetra_NODE_38761_length_488_cov_17.827869(1-270->495-226/97.78)
-	-	A09	Bra038524	-	-	-	-	tetra_NODE_3725_length_1018_cov_186.158157(390-552->779-941/92.68)tetra_NODE_1336_length_881_cov_295.366638(64-290->874-641/91.45)
AT2G22426	I	-	-	-	-	-	-	-
AT2G22440	I	-	-	-	-	-	-	-
AT2G22450	I	A09	Bra038522	-	-	-	-	tetra_NODE_17526_length_1610_cov_23.091925(1-1446->57-1487/97.1)
AT2G22480	I	A09	Bra038519	-	-	-	-	tetra_NODE_49901_length_430_cov_46.953487(1332-1674->1-343/100)tetra_NODE_59364_length_235_cov_58.004257(872-1152->281-1/98.93)tetra_NODE_54633_length_331_cov_50.824772(494-870->1-377/98.67)tetra_NODE_38411_length_577_cov_13.819757(1-539->85-623/97.78)
AT2G22520	I	-	-	-	-	-	-	-
AT2G22530	I	A09	Bra038512	-	-	-	-
AT2G22570	I	A09	Bra038509	-	-	-	-
AT2G22590	I	-	-	-	-	-	-	-
AT2G22610	I	A09	Bra038507	-	-	-	-	tetra_NODE_24074_length_3436_cov_33.053261(1120-3144->1321-3345/99.7)tetra_NODE_24074_length_3436_cov_33.053261(1-1120->100-1234/97.36)
AT2G22620	I	A09	Bra038506	-	-	-	-
AT2G22650	I	-	-	-	-	-	-	-
AT2G22690	I	-	-	-	-	-	-	-
-	-	A09	Bra039925	-	-	-	-	tetra_NODE_30791_length_2276_cov_19.389719(96-2417->1-2322/99.7)tetra_NODE_10131_length_2448_cov_26.307598(391-2417->2030-1/83.99)
-	-	A09	Bra039928	-	-	-	-
-	-	A09	Bra039929	-	-	-	-
-	-	A09	Bra039931	-	-	-	-	tetra_NODE_7450_length_1577_cov_18.534559(1126-1348->1260-1479/84.89)
-	-	A09	Bra039932	-	-	-	-	tetra_NODE_13184_length_1390_cov_12.422302(1-933->333-1265/97.97)
-	-	A09	Bra039933	-	-	-	-
AT2G22802	I	-	-	-	-	-	-	-
AT2G22805	I	-	-	-	-	-	-	-
AT2G22820	I	-	-	-	-	-	-	-
AT2G22840	I	-	-	-	-	-	-	-
AT2G22850	I	-	-	-	-	-	-	-
AT2G22880	I	A09	Bra039937	-	-	-	-
AT2G22890	I	-	-	-	-	-	-	-
AT2G22900	I	A09	Bra039938	-	-	-	-	tetra_NODE_1055_length_1525_cov_42.805901(1-1347->142-1488/99.93)
AT2G22905	I	-	-	-	-	-	-	-
AT2G22910	I	-	-	-	-	-	-	-
AT2G22920	I	A09	Bra039936	-	-	-	-	tetra_NODE_23479_length_1122_cov_48.829769(712-1143->539-108/100)tetra_NODE_59972_length_223_cov_22.721973(1-264->264-1/100)tetra_NODE_23479_length_1122_cov_48.829769(257-715->1168-709/99.78)tetra_NODE_15194_length_1129_cov_14.433126(260-712->1-456/84.13)tetra_NODE_15194_length_1129_cov_14.433126(720-1143->620-1046/82.57)tetra_NODE_29200_length_921_cov_16.116179(358-712->939-579/79.89)
AT2G22930	I	-	-	-	-	-	-	-
AT2G22940	I	-	-	-	-	-	-	-
AT2G22941	I	-	-	-	-	-	-	-
AT2G22942	I	-	-	-	-	-	-	-
-	-	A09	Bra039939	-	-	-	-	tetra_NODE_3051_length_4105_cov_36.142998(615-4587->1-3973/99.97)tetra_NODE_33500_length_756_cov_22.969576(1-649->153-801/99.23)
AT2G22950	I	A09	Bra039940	-	-	-	-	tetra_NODE_25970_length_335_cov_46.626865(2168-2548->381-1/85.83)tetra_NODE_18426_length_920_cov_28.435869(1045-2008->964-1/84.19)tetra_NODE_35741_length_359_cov_34.654594(2846-3035->405-216/83.94)tetra_NODE_38852_length_926_cov_16.873650(1045-2008->970-1/81.06)
AT2G23040	I	-	-	-	-	-	-	-
AT2G23067	I	-	-	-	-	-	-	-
AT2G23090	I	A09	Bra039943	-	-	-	-	tetra_NODE_16094_length_1861_cov_89.607735(99-237->1582-1720/100)tetra_NODE_7917_length_431_cov_198.348022(19-237->441-223/91.4)
AT2G23093	I	A09	Bra039944	-	-	-	-	tetra_NODE_52336_length_795_cov_11.327044(694-1350->1-657/99.7)tetra_NODE_43800_length_461_cov_13.353580(124-630->1-507/98.62)
AT2G23096	I	-	-	-	-	-	-	-
AT2G23100	I	-	-	-	-	-	-	-
AT2G23110	I	-	-	-	-	-	-	-
AT2G23118	I	-	-	-	-	-	-	-
-	-	A09	Bra039945	-	-	-	-	tetra_NODE_5582_length_1080_cov_54.388889(16-777->904-143/97.51)
AT2G23120	I	A09	Bra039946	-	-	-	-	tetra_NODE_22075_length_499_cov_227.759521(1-249->505-257/99.2)
AT2G23130	I	A09	Bra039184	-	-	-	-	tetra_NODE_42182_length_706_cov_11.212464(247-918->752-81/97.03)tetra_NODE_65254_length_170_cov_11.335294(1-170->170-4/94.12)tetra_NODE_42182_length_706_cov_11.212464(166-299->749-616/94.03)tetra_NODE_42182_length_706_cov_11.212464(208-341->749-616/93.28)tetra_NODE_42182_length_706_cov_11.212464(124-254->749-619/93.13)
AT2G23142	I	-	-	-	-	-	-	-
AT2G23149	I	-	-	-	-	-	-	-
AT2G23150	I	-	-	-	-	-	-	-
AT2G23160	I	-	-	-	-	-	-	-
AT2G23170	I	A09	Bra039186	-	-	-	-	tetra_NODE_17697_length_494_cov_15.483806(1-497->44-540/99.4)tetra_NODE_39114_length_909_cov_17.154015(997-1791->1-795/98.74)tetra_NODE_19063_length_520_cov_15.736539(477-1042->566-1/97.35)
AT2G23171	I	-	-	-	-	-	-	-
AT2G23180	I	A09	Bra039187	-	-	-	-	tetra_NODE_45104_length_1523_cov_16.332239(843-1030->906-1094/78.65)
AT2G23200	I	A09	Bra039190	-	-	-	-	tetra_NODE_44902_length_1015_cov_9.288670(1036-2096->1061-1/100)
AT2G23210	I	-	-	-	-	-	-	-
AT2G23220	I	-	-	-	-	-	-	-
AT2G23230	I	-	-	-	-	-	-	-
AT2G23240	I	-	-	-	-	-	-	-
AT2G23310	I	-	-	-	-	-	-	-
AT2G23321	I	-	-	-	-	-	-	-
AT2G23348	I	-	-	-	-	-	-	-
-	-	A09	Bra039194	-	-	-	-	tetra_NODE_25523_length_2748_cov_65.881729(200-2324->2461-337/82.14)
AT2G23370	I	A09	Bra039197	-	-	-	-	tetra_NODE_23823_length_1269_cov_16.643026(253-484->912-681/99.14)tetra_NODE_23823_length_1269_cov_16.643026(1-254->1284-1028/96.89)tetra_NODE_23823_length_1269_cov_16.643026(484-735->504-253/96.03)
AT2G23390	I	-	-	-	-	-	-	-
AT2G23400	I	-	-	-	-	-	-	-
AT2G23420	I	A09	Bra039198	-	-	-	-	tetra_NODE_60665_length_416_cov_23.252403(1-366->97-462/99.45)tetra_NODE_16717_length_1438_cov_40.821976(321-1671->1-1351/99.19)tetra_NODE_53217_length_717_cov_44.333332(26-611->164-749/85.02)tetra_NODE_13760_length_1355_cov_63.332840(595-1662->2-1069/83.15)
AT2G23430	I	A09	Bra039199	-	-	-	-
AT2G23510	I	A09	Bra039203	-	-	-	-
-	-	A09	Bra039204	-	-	-	-
AT2G23640	I	A09	Bra039207	-	-	-	-
AT2G23680	I	-	-	-	-	-	-	-
AT2G23755	I	A09	Bra039211	-	-	-	-
-	-	A09	Bra039213	-	-	-	-
-	-	A09	Bra039215	-	-	-	-
AT2G23830	I	-	-	-	-	-	-	-
AT2G23834	I	-	-	-	-	-	-	-
AT2G23840	I	-	-	-	-	-	-	-
AT2G23890	I	-	-	-	-	-	-	-
AT2G23920	I	-	-	-	-	-	-	-
AT2G23940	I	-	-	-	-	-	-	-
AT2G23960	I	A09	Bra039220	-	-	-	-
AT2G23985	I	-	-	-	-	-	-	-
AT2G24000	I	A09	Bra039223	-	-	-	-
AT2G24020	I	A09	Bra039224	-	-	-	-	tetra_NODE_28430_length_741_cov_106.234818(1-552->707-156/99.09)tetra_NODE_20655_length_715_cov_69.370628(119-552->160-585/85.62)
AT2G24050	I	-	-	-	-	-	-	-
-	-	A09	Bra039225	-	-	-	-
AT2G24080	I	-	-	-	-	-	-	-
AT2G24100	I	A09	Bra039229	-	-	-	-	tetra_NODE_28940_length_1549_cov_16.411879(1-1290->108-1394/98.91)
AT2G24130	I	A09	Bra039232	-	-	-	-
AT2G24140	I	A09	Bra039233	-	-	-	-
AT2G24170	I	A09	Bra039235	-	-	-	-	tetra_NODE_27966_length_2030_cov_19.913794(1-1917->2063-147/99.9)tetra_NODE_17164_length_665_cov_100.312782(862-1556->9-703/79.35)
AT2G24190	I	-	-	-	-	-	-	-
-	-	A09	Bra039236	-	-	-	-	tetra_NODE_15728_length_1688_cov_40.751186(1-1530->70-1599/99.93)
AT2G24205	I	-	-	-	-	-	-	-
-	-	A09	Bra039239	-	-	-	-
-	-	A09	Bra039240	-	-	-	-
AT2G24240	I	A09	Bra039241	-	-	-	-	tetra_NODE_57379_length_585_cov_13.299146(714-1323->1-610/100)
-	-	A09	Bra039242	-	-	-	-	tetra_NODE_27187_length_250_cov_122.180000(1-266->37-296/89.47)
AT2G24285	I	-	-	-	-	-	-	-
AT2G24290	I	-	-	-	-	-	-	-
AT2G24340	I	-	-	-	-	-	-	-
-	-	A09	Bra007858	-	-	-	-	tetra_NODE_55694_length_423_cov_9.323877(1294-1762->1-469/99.36)tetra_NODE_1814_length_350_cov_190.202850(1334-1702->29-396/88.44)
AT2G24410	I	-	-	-	-	-	-	-
-	-	A09	Bra007854	-	-	-	-
-	-	A09	Bra007853	-	-	-	-
-	-	A09	Bra007852	-	-	-	-	tetra_NODE_27626_length_1093_cov_11.407136(1-788->1051-264/100)
-	-	A09	Bra007851	-	-	-	-
AT2G24470	I	-	-	-	-	-	-	-
AT2G24510	I	-	-	-	-	-	-	-
AT2G24513	I	-	-	-	-	-	-	-
AT2G24520	I	A09	Bra039228	-	-	-	-	tetra_NODE_8248_length_438_cov_264.700928(129-263->74-208/87.59)
-	-	A09	Bra007847	-	-	-	-
-	-	A09	Bra007845	-	-	-	-	tetra_NODE_50263_length_499_cov_10.318637(2425-2871->1-447/100)tetra_NODE_11917_length_866_cov_10.165127(1514-2426->912-1/99.34)tetra_NODE_43635_length_656_cov_18.727135(2425-2593->702-534/94.67)tetra_NODE_23440_length_968_cov_80.488640(488-1474->28-1014/76.62)tetra_NODE_31113_length_419_cov_17.894989(2044-2502->463-5/76.1)tetra_NODE_14054_length_573_cov_15.561954(2470-2871->611-213/76.03)tetra_N…
AT2G24540	I	A09	Bra007843	-	-	-	-	tetra_NODE_58241_length_347_cov_11.832853(1-369->25-393/97.31)
-	-	A09	Bra007842	-	-	-	-
AT2G24560	I	-	-	-	-	-	-	-
AT2G24592	I	-	-	-	-	-	-	-
AT2G24615	I	-	-	-	-	-	-	-
AT2G24617	I	-	-	-	-	-	-	-
AT2G24620	I	-	-	-	-	-	-	-
AT2G24625	I	-	-	-	-	-	-	-
AT2G24630	I	A09	Bra007838	-	-	-	-	tetra_NODE_58279_length_780_cov_15.006411(1394-1983->1-590/99.83)tetra_NODE_51299_length_1054_cov_12.121442(333-1432->1100-1/99.18)tetra_NODE_54778_length_332_cov_22.650602(940-1264->324-1/88.34)tetra_NODE_53698_length_317_cov_24.618296(1235-1597->1-363/87.36)tetra_NODE_39070_length_158_cov_62.727848(1394-1597->1-204/86.34)tetra_NODE_34668_length_177_cov_38.932205(518-740->223-1/84.44)tetra_NODE_…
AT2G24670	I	-	-	-	-	-	-	-
AT2G24680	I	-	-	-	-	-	-	-
AT2G24683	I	-	-	-	-	-	-	-
AT2G24692	I	-	-	-	-	-	-	-
AT2G24693	I	-	-	-	-	-	-	-
AT2G24740	I	-	-	-	-	-	-	-
AT2G24762	I	A09	Bra007834	-	-	-	-
-	-	A09	Bra007832	-	-	-	-	tetra_NODE_17495_length_981_cov_111.011215(1-934->94-1027/100)tetra_NODE_23508_length_487_cov_111.457909(1851-2145->1-295/100)tetra_NODE_13263_length_944_cov_133.772247(899-1888->1-990/99.9)tetra_NODE_59508_length_534_cov_11.065543(355-934->580-1/93.46)tetra_NODE_9810_length_943_cov_13.621421(899-1888->989-1/92.84)tetra_NODE_9808_length_315_cov_16.666666(1851-2145->361-67/91.53)
AT2G24780	I	-	-	-	-	-	-	-
AT2G24800	I	A09	Bra007831	-	-	-	-	tetra_NODE_4141_length_678_cov_15.581120(378-1002->724-100/100)
AT2G24810	I	-	-	-	-	-	-	-
AT2G24830	I	A09	Bra007830	-	-	-	-	tetra_NODE_7141_length_1772_cov_25.810947(2-1467->1-1466/100)
AT2G24834	I	-	-	-	-	-	-	-
AT2G24870	I	-	-	-	-	-	-	-
AT2G24945	I	-	-	-	-	-	-	-
AT2G24950	I	-	-	-	-	-	-	-
AT2G24970	I	A09	Bra007827	-	-	-	-	tetra_NODE_51530_length_663_cov_37.686275(1-468->665-198/100)
AT2G24980	I	-	-	-	-	-	-	-
AT2G25000	I	-	-	-	-	-	-	-
-	-	A09	Bra007825	-	-	-	-	tetra_NODE_9502_length_1881_cov_141.840515(907-1700->882-1684/86.05)tetra_NODE_9502_length_1881_cov_141.840515(283-899->126-769/83.49)
-	-	A09	Bra007824	-	-	-	-	tetra_NODE_1711_length_1082_cov_23.407579(217-704->392-881/90.24)tetra_NODE_1711_length_1082_cov_23.407579(26-230->161-365/89.86)
-	-	A09	Bra007823	-	-	-	-
AT2G25050	I	A09	Bra007822	-	-	-	-	tetra_NODE_7477_length_3244_cov_17.449753(583-2689->1-2107/99.24)tetra_NODE_7477_length_3244_cov_17.449753(2684-3310->2153-2779/97.45)
AT2G25052	I	-	-	-	-	-	-	-
AT2G25060	I	A09	Bra007821	-	-	-	-	tetra_NODE_17931_length_657_cov_67.132423(1-537->660-124/99.81)
AT2G25080	I	A09	Bra007819	-	-	-	-	tetra_NODE_14734_length_914_cov_84.633476(1-702->85-795/97.19)tetra_NODE_5433_length_969_cov_143.124878(206-702->315-811/82.57)
AT2G25120	I	-	-	-	-	-	-	-
AT2G25130	I	A09	Bra007817	-	-	-	-
-	-	A09	Bra007815	-	-	-	-	tetra_NODE_36836_length_180_cov_94.627777(224-449->226-1/96.9)tetra_NODE_42638_length_369_cov_87.658539(404-805->1-402/96.77)tetra_NODE_10009_length_223_cov_82.062782(1-269->4-269/96.28)tetra_NODE_46761_length_538_cov_20.334572(515-744->356-126/93.1)tetra_NODE_37728_length_201_cov_23.691542(1-269->4-247/84.81)
AT2G25150	I	-	-	-	-	-	-	-
AT2G25160	I	-	-	-	-	-	-	-
AT2G25169	I	-	-	-	-	-	-	-
AT2G25170	I	A09	Bra007814	-	-	-	-	tetra_NODE_3089_length_4221_cov_93.050934(91-4098->4267-260/99.38)
AT2G25185	I	-	-	-	-	-	-	-
-	-	A09	Bra007812	-	-	-	-
AT2G25200	I	A09	Bra007811	-	-	-	-
AT2G25210	I	-	-	-	-	-	-	-
-	-	A09	Bra007793	-	-	-	-	tetra_NODE_45062_length_621_cov_15.083735(1-425->425-1/100)tetra_NODE_49894_length_934_cov_26.033190(416-1197->980-199/97.7)tetra_NODE_8668_length_1531_cov_23.304377(290-1197->1098-188/83.3)
AT2G25230	I	-	-	-	-	-	-	-
AT2G25240	I	-	-	-	-	-	-	-
-	-	A09	Bra007810	-	-	-	-	tetra_NODE_20908_length_2170_cov_37.162674(64-1784->2147-442/80.39)tetra_NODE_4770_length_1565_cov_17.497763(727-1775->307-1337/78.08)
-	-	A09	Bra007809	-	-	-	-
AT2G25250	I	A09	Bra007808	-	-	-	-	tetra_NODE_14459_length_856_cov_22.960279(1-486->787-302/100)
AT2G25270	I	A09	Bra007807	-	-	-	-	tetra_NODE_21533_length_2827_cov_42.235233(1-1632->77-1708/99.39)
AT2G25295	I	-	-	-	-	-	-	-
AT2G25300	I	A09	Bra007804	-	-	-	-	tetra_NODE_15360_length_1423_cov_25.645117(1-1041->159-1196/98.08)tetra_NODE_7127_length_1387_cov_19.807499(1-1041->1296-250/83.29)
AT2G25305	I	-	-	-	-	-	-	-
AT2G25310	I	A09	Bra007803	-	-	-	-	tetra_NODE_18474_length_935_cov_64.785027(1-627->103-729/99.2)
AT2G25312	I	-	-	-	-	-	-	-
AT2G25340	I	-	-	-	-	-	-	-
AT2G25344	I	-	-	-	-	-	-	-
AT2G25350	I	-	-	-	-	-	-	-
AT2G25355	I	-	-	-	-	-	-	-
AT2G25360	I	A09	Bra007801	-	-	-	-
AT2G25410	I	-	-	-	-	-	-	-
AT2G25409	I	-	-	-	-	-	-	-
-	-	A09	Bra007799	-	-	-	-
AT2G25450	I	-	-	-	-	-	-	-
AT2G25460	I	A09	Bra007798	-	-	-	-
AT2G25480	I	-	-	-	-	-	-	-
AT2G25482	I	-	-	-	-	-	-	-
AT2G25500	I	-	-	-	-	-	-	-
AT2G25510	I	-	-	-	-	-	-	-
-	-	A09	Bra007797	-	-	-	-	tetra_NODE_14982_length_2170_cov_69.410599(1-1857->2046-190/100)
-	-	A09	Bra007796	-	-	-	-	tetra_NODE_24326_length_978_cov_16.151329(1-249->900-652/94)
AT2G25530	I	A09	Bra007794	-	-	-	-	tetra_NODE_21858_length_1817_cov_17.230049(1-1755->62-1816/99.03)
AT2G25540	I	-	-	-	-	-	-	-
AT2G25570	I	A09	Bra007788	-	-	-	-	tetra_NODE_25289_length_1009_cov_15.751239(1-850->4-847/97.65)
-	-	A09	Bra007787	-	-	-	-	tetra_NODE_42092_length_1841_cov_10.952744(1-1776->73-1848/98.48)
AT2G25590	I	-	-	-	-	-	-	-
AT2G25610	I	-	-	-	-	-	-	-
AT2G25620	I	A09	Bra007784	-	-	-	-	tetra_NODE_21441_length_1462_cov_21.668262(1-1179->1284-106/98.81)
-	-	A09	Bra007783	-	-	-	-	tetra_NODE_34703_length_1006_cov_27.675945(570-1040->571-1041/73.27)
AT2G25630	I	-	-	-	-	-	-	-
AT2G25650	I	-	-	-	-	-	-	-
AT2G25670	I	A09	Bra007782	-	-	-	-	tetra_NODE_19316_length_1010_cov_17.589109(1-915->8-916/98.14)tetra_NODE_25492_length_302_cov_52.334438(314-661->348-1/82.92)tetra_NODE_40446_length_690_cov_21.607246(154-661->226-736/82.73)tetra_NODE_15856_length_606_cov_41.377888(6-268->310-60/81.04)tetra_NODE_35231_length_511_cov_18.594912(622-913->3-312/78.16)tetra_NODE_45211_length_452_cov_38.446903(622-913->3-312/77.85)tetra_NODE_4152_lengt…
AT2G25680	I	A09	Bra007781	-	-	-	-
AT2G25685	I	-	-	-	-	-	-	-
AT2G25697	I	-	-	-	-	-	-	-
AT2G25700	I	-	-	-	-	-	-	-
AT2G25710	I	-	-	-	-	-	-	-
AT2G25720	I	-	-	-	-	-	-	-
AT2G25735	I	-	-	-	-	-	-	-
AT2G25760	I	A09	Bra007778	-	-	-	-	tetra_NODE_4452_length_2278_cov_36.637402(1-1803->306-2108/98.78)
AT2G25770	I	A09	Bra007777	-	-	-	-
AT2G25780	I	-	-	-	-	-	-	-
AT2G25880	I	-	-	-	-	-	-	-
AT2G25900	I	-	-	-	-	-	-	-
AT2G25920	I	-	-	-	-	-	-	-
AT2G25940	I	A09	Bra007775	-	-	-	-
AT2G25964	I	-	-	-	-	-	-	-
AT2G25980	I	-	-	-	-	-	-	-
AT2G25990	I	-	-	-	-	-	-	-
AT2G26000	I	-	-	-	-	-	-	-
AT2G26010	I	-	-	-	-	-	-	-
AT2G26030	I	-	-	-	-	-	-	-
-	-	A09	Bra007773	-	-	-	-
AT2G26040	I	A09	Bra007772	-	-	-	-
AT2G26050	I	-	-	-	-	-	-	-
AT2G26060	I	A09	Bra007771	-	-	-	-	tetra_NODE_10079_length_1221_cov_57.816544(1-1041->1186-146/98.37)tetra_NODE_19511_length_597_cov_10.211055(539-1041->77-575/87.35)
-	-	A09	Bra007770	-	-	-	-
AT2G26070	I	A09	Bra007769	-	-	-	-	tetra_NODE_15773_length_700_cov_16.049999(1-721->29-746/97.64)
AT2G26080	I	-	-	-	-	-	-	-
AT2G26110	I	-	-	-	-	-	-	-
AT2G26120	I	-	-	-	-	-	-	-
AT2G26160	I	-	-	-	-	-	-	-
AT2G26170	I	-	-	-	-	-	-	-
AT2G26230	I	-	-	-	-	-	-	-
AT2G26240	I	A09	Bra007767	-	-	-	-	tetra_NODE_34277_length_542_cov_27.819189(30-396->519-170/92.93)
-	-	A09	Bra007765	-	-	-	-	tetra_NODE_33461_length_495_cov_35.400002(1-150->372-521/93.42)tetra_NODE_35649_length_415_cov_75.693977(1-150->170-21/91.45)
AT2G26260	I	A09	Bra007764	-	-	-	-	tetra_NODE_21032_length_1912_cov_27.502092(1-766->113-878/99.61)tetra_NODE_21032_length_1912_cov_27.502092(871-1017->1661-1807/99.32)
AT2G26267	I	-	-	-	-	-	-	-
AT2G26300	I	A09	Bra007761	-	-	-	-	tetra_NODE_35968_length_1286_cov_29.831259(1-1143->1178-27/97.66)
-	-	A09	Bra007760	-	-	-	-	tetra_NODE_26887_length_1483_cov_74.843559(433-963->873-346/89.76)
AT2G26320	I	-	-	-	-	-	-	-
AT2G26340	I	A09	Bra007758	-	-	-	-	tetra_NODE_19459_length_1035_cov_76.911110(10-693->1081-392/96.67)
AT2G26350	I	A09	Bra007757	-	-	-	-	tetra_NODE_31867_length_629_cov_20.483307(1-263->266-4/97.72)tetra_NODE_35150_length_529_cov_121.173912(558-1101->1-536/92.32)
AT2G26370	I	-	-	-	-	-	-	-
AT2G26380	I	-	-	-	-	-	-	-
AT2G26390	I	-	-	-	-	-	-	-
AT2G26400	I	-	-	-	-	-	-	-
AT2G26410	I	-	-	-	-	-	-	-
AT2G26420	I	A09	Bra007756	-	-	-	-
AT2G26430	I	-	-	-	-	-	-	-
AT2G26460	I	A09	Bra007752	-	-	-	-	tetra_NODE_12695_length_1854_cov_37.226536(1-1719->63-1787/97.74)
-	-	A09	Bra007755	-	-	-	-	tetra_NODE_42200_length_517_cov_11.437138(1-387->29-415/99.22)
-	-	A09	Bra007754	-	-	-	-
AT2G26470	I	A09	Bra007753	-	-	-	-	tetra_NODE_38091_length_1344_cov_21.269344(1-1149->1301-153/98.52)
AT2G26500	I	A09	Bra007750	-	-	-	-	tetra_NODE_13106_length_757_cov_172.903564(1-372->125-496/99.19)
AT2G26511	I	-	-	-	-	-	-	-
AT2G26520	I	-	-	-	-	-	-	-
AT2G26540	I	A09	Bra007749	-	-	-	-	tetra_NODE_270_length_1122_cov_39.566845(1-885->55-939/98.42)
-	-	A09	Bra007748	-	-	-	-	tetra_NODE_2752_length_1873_cov_54.777897(1-1488->1738-251/99.46)
AT2G26547	I	-	-	-	-	-	-	-
AT2G26550	I	-	-	-	-	-	-	-
AT2G26560	I	-	-	-	-	-	-	-
AT2G26620	I	-	-	-	-	-	-	-
AT2G26640	I	-	-	-	-	-	-	-
AT2G26650	I	-	-	-	-	-	-	-
AT2G26670	I	A07	Bra012054	-	-	-	-	tetra_NODE_14549_length_1042_cov_29.700575(1-843->79-924/98.23)tetra_NODE_13280_length_841_cov_25.791914(1-771->800-27/82.98)
-	-	A07	Bra012053	-	-	-	-	tetra_NODE_20443_length_5817_cov_61.301014(1-3711->62-3772/99.7)tetra_NODE_20443_length_5817_cov_61.301014(3732-5655->3758-5662/98.7)
AT2G26680	I	-	-	-	-	-	-	-
AT2G26690	I	A07	Bra012052	-	-	-	-	tetra_NODE_6129_length_2105_cov_49.897861(153-1566->492-1905/99.79)tetra_NODE_6129_length_2105_cov_49.897861(1-161->172-332/99.38)
-	-	A07	Bra012051	-	-	-	-
AT2G26695	I	A07	Bra012047	-	-	-	-
AT2G26720	I	-	-	-	-	-	-	-
AT2G26760	I	-	-	-	-	-	-	-
AT2G26770	I	A07	Bra012044	-	-	-	-	tetra_NODE_37552_length_1848_cov_48.692101(1-1079->173-1251/100)tetra_NODE_37552_length_1848_cov_48.692101(1078-1410->1328-1660/99.1)
AT2G26780	I	-	-	-	-	-	-	-
AT2G26790	I	A07	Bra012043	-	-	-	-
AT2G26820	I	-	-	-	-	-	-	-
-	-	A07	Bra012050	-	-	-	-
AT2G26830	I	A07	Bra012049	-	-	-	-	tetra_NODE_31112_length_1275_cov_32.024315(1-1149->1273-125/98.35)
-	-	A07	Bra012048	-	-	-	-
AT2G26850	I	-	-	-	-	-	-	-
AT2G26860	I	-	-	-	-	-	-	-
AT2G26865	I	-	-	-	-	-	-	-
AT2G26880	I	-	-	-	-	-	-	-
AT2G26890	I	A07	Bra012041	-	-	-	-	tetra_NODE_1989_length_6117_cov_40.583946(1623-7650->1-6028/99.93)tetra_NODE_19189_length_1621_cov_17.259716(1-1660->6-1665/99.4)
AT2G26900	I	-	-	-	-	-	-	-
AT2G26920	I	-	-	-	-	-	-	-
AT2G26930	I	A07	Bra012040	-	-	-	-	tetra_NODE_25236_length_1334_cov_25.014992(586-981->818-1213/99.75)tetra_NODE_25236_length_1334_cov_25.014992(152-585->291-724/98.62)tetra_NODE_25236_length_1334_cov_25.014992(1-155->44-198/98.06)
AT2G26940	I	A07	Bra012039	-	-	-	-
AT2G26970	I	-	-	-	-	-	-	-
AT2G26975	I	-	-	-	-	-	-	-
AT2G27000	I	-	-	-	-	-	-	-
AT2G27060	I	A07	Bra012036	-	-	-	-	tetra_NODE_24488_length_3126_cov_9.500640(1-2859->3002-150/98.81)
AT2G27070	I	-	-	-	-	-	-	-
AT2G27090	I	A07	Bra012035	-	-	-	-	tetra_NODE_28301_length_2350_cov_22.645107(1-2166->55-2220/99.68)
AT2G27120	I	-	-	-	-	-	-	-
AT2G27130	I	A07	Bra012033	-	-	-	-	tetra_NODE_29494_length_671_cov_22.225037(1-361->657-297/100)
AT2G27145	I	-	-	-	-	-	-	-
AT2G27160	I	-	-	-	-	-	-	-
-	-	A07	Bra012031	-	-	-	-
-	-	A07	Bra012030	-	-	-	-
-	-	A07	Bra012029	-	-	-	-	tetra_NODE_7959_length_2431_cov_31.051830(157-367->2267-2477/96.68)
AT2G27229	I	-	-	-	-	-	-	-
AT2G27228	I	-	-	-	-	-	-	-
-	-	A07	Bra012027	-	-	-	-
AT2G27290	I	-	-	-	-	-	-	-
AT2G27300	I	A07	Bra012024	-	-	-	-
AT2G27315	I	-	-	-	-	-	-	-
AT2G27320	I	-	-	-	-	-	-	-
AT2G27340	I	-	-	-	-	-	-	-
AT2G27380	I	-	-	-	-	-	-	-
AT2G27385	I	A07	Bra012022	-	-	-	-	tetra_NODE_24253_length_570_cov_107.054382(1-492->610-119/98.78)
AT2G27390	I	-	-	-	-	-	-	-
AT2G27402	I	-	-	-	-	-	-	-
AT2G27410	I	-	-	-	-	-	-	-
AT2G27420	I	A07	Bra012021	-	-	-	-
-	-	A07	Bra012019	-	-	-	-
AT2G27470	I	A07	Bra012016	-	-	-	-	tetra_NODE_19288_length_1457_cov_63.115993(1-666->25-684/96.7)
-	-	A07	Bra012014	-	-	-	-
AT2G27505	I	-	-	-	-	-	-	-
AT2G27520	I	-	-	-	-	-	-	-
AT2G27535	I	-	-	-	-	-	-	-
AT2G27540	I	-	-	-	-	-	-	-
AT2G27570	I	-	-	-	-	-	-	-
AT2G27630	I	-	-	-	-	-	-	-
AT2G27660	I	A07	Bra012008	-	-	-	-
AT2G27670	I	-	-	-	-	-	-	-
AT2G27680	I	A07	Bra012005	-	-	-	-	tetra_NODE_10358_length_1358_cov_71.687775(1-1149->29-1177/100)
-	-	A07	Bra012007	-	-	-	-	tetra_NODE_18897_length_1799_cov_31.126181(670-1344->877-203/99.11)tetra_NODE_18897_length_1799_cov_31.126181(55-669->862-248/99.02)
AT2G27690	I	A07	Bra012006	-	-	-	-
AT2G27700	I	-	-	-	-	-	-	-
AT2G27750	I	-	-	-	-	-	-	-
AT2G27780	I	-	-	-	-	-	-	-
AT2G27800	I	A07	Bra011997	-	-	-	-	tetra_NODE_39854_length_709_cov_10.418900(440-1194->1-755/99.47)
-	-	A07	Bra011996	-	-	-	-
AT2G27830	I	A07	Bra011994	-	-	-	-
AT2G27880	I	A07	Bra011993	-	-	-	-	tetra_NODE_17927_length_3027_cov_46.858604(118-2901->5-2761/98.64)
AT2G27940	I	A07	Bra011991	-	-	-	-
AT2G27950	I	A07	Bra011990	-	-	-	-	tetra_NODE_7996_length_2877_cov_25.678484(1-2276->323-2598/99.56)
-	-	A07	Bra011989	-	-	-	-
-	-	A07	Bra011987	-	-	-	-
-	-	A07	Bra011986	-	-	-	-	tetra_NODE_4151_length_4254_cov_59.281384(1-3768->4075-308/99.15)
AT2G27990	I	-	-	-	-	-	-	-
AT2G28020	I	-	-	-	-	-	-	-
AT2G28050	I	A07	Bra011984	-	-	-	-
-	-	A07	Bra011983	-	-	-	-
AT2G28060	I	A07	Bra011982	-	-	-	-	tetra_NODE_15990_length_793_cov_31.411097(1-348->569-222/98.28)
-	-	A07	Bra011980	-	-	-	-
AT2G28090	I	A07	Bra011978	-	-	-	-
AT2G28130	I	A07	Bra011975	-	-	-	-	tetra_NODE_40775_length_1730_cov_15.841041(1-1198->119-1334/96.47)
AT2G28140	I	A07	Bra011974	-	-	-	-
AT2G28150	I	A07	Bra011973	-	-	-	-	tetra_NODE_38596_length_1714_cov_16.233372(1-1584->78-1661/98.55)
AT2G28210	I	A07	Bra011969	-	-	-	-
-	-	A07	Bra011968	-	-	-	-	tetra_NODE_43307_length_482_cov_23.159752(302-504->2-204/97.04)tetra_NODE_42505_length_520_cov_25.680769(302-504->2-204/90.2)
AT2G28230	I	A07	Bra011967	-	-	-	-	tetra_NODE_37486_length_827_cov_35.461910(1-663->46-708/98.34)
AT2G28240	I	A07	Bra011966	-	-	-	-	tetra_NODE_15495_length_671_cov_20.570789(1-701->17-717/98)tetra_NODE_47607_length_655_cov_23.085497(702-1038->701-365/96.46)tetra_NODE_47607_length_655_cov_23.085497(1018-1528->535-1/92.35)
AT2G28250	I	A07	Bra011965	-	-	-	-	tetra_NODE_41482_length_1899_cov_11.533439(655-1248->1243-1836/98.82)tetra_NODE_41482_length_1899_cov_11.533439(1-656->145-800/98.63)
-	-	A07	Bra011964	-	-	-	-
AT2G28260	I	A07	Bra011963	-	-	-	-
AT2G28270	I	-	-	-	-	-	-	-
AT2G28290	I	-	-	-	-	-	-	-
AT2G28320	I	A07	Bra011959	-	-	-	-	tetra_NODE_13942_length_2737_cov_42.461819(1-2202->2509-314/98.82)
AT2G28330	I	A07	Bra011958	-	-	-	-	tetra_NODE_62222_length_519_cov_11.655106(1-360->541-182/98.33)
AT2G28340	I	A07	Bra011956	-	-	-	-	tetra_NODE_8466_length_1346_cov_33.696136(1-921->191-1111/99.46)tetra_NODE_35133_length_899_cov_13.044494(582-866->525-812/85.17)
AT2G28350	I	A07	Bra011955	-	-	-	-	tetra_NODE_37846_length_642_cov_9.524922(1-415->274-688/99.76)tetra_NODE_53742_length_828_cov_11.028986(421-1285->1-874/98.86)tetra_NODE_36140_length_1017_cov_39.239922(1282-2118->1-840/98.57)
AT2G28355	I	-	-	-	-	-	-	-
AT2G28401	I	-	-	-	-	-	-	-
AT2G28405	I	-	-	-	-	-	-	-
AT2G28420	I	A07	Bra011950	-	-	-	-
AT2G28426	I	-	-	-	-	-	-	-
AT2G28450	I	A07	Bra011947	-	-	-	-	tetra_NODE_4075_length_2451_cov_34.121174(1-2358->2414-66/98.94)
AT2G28460	I	-	-	-	-	-	-	-
AT2G28490	I	A07	Bra011943	-	-	-	-
AT2G28507	I	-	-	-	-	-	-	-
-	-	A07	Bra011938	-	-	-	-
-	-	A07	Bra011937	-	-	-	-
AT2G28580	I	-	-	-	-	-	-	-
AT2G28600	I	-	-	-	-	-	-	-
AT2G28671	I	-	-	-	-	-	-	-
AT2G28690	I	A07	Bra011932	-	-	-	-
AT2G28700	I	-	-	-	-	-	-	-
-	-	A07	Bra011927	-	-	-	-
AT2G28850	I	-	-	-	-	-	-	-
AT2G28890	I	-	-	-	-	-	-	-
AT2G28900	I	Scaffold000317	Bra040927	-	-	-	-	tetra_NODE_14041_length_364_cov_193.250000(276-447->410-239/100)
-	-	Scaffold000317	Bra040931	-	-	-	-
-	-	Scaffold000317	Bra040932	-	-	-	-	tetra_NODE_9721_length_622_cov_122.758842(245-416->172-1/100)tetra_NODE_9721_length_622_cov_122.758842(1-246->473-228/99.19)tetra_NODE_18842_length_704_cov_112.178978(416-726->1-311/99.04)tetra_NODE_18866_length_1333_cov_136.257309(6-239->1265-1032/93.59)tetra_NODE_18866_length_1333_cov_136.257309(245-725->969-489/90.64)
AT2G28990	-	-	-	-	-	-	-	-
AT2G29045	-	-	-	-	-	-	-	-
AT2G29090	-	-	-	-	-	-	-	-
-	-	A05	Bra018412	-	-	-	-	tetra_NODE_712_length_1317_cov_267.671967(1-799->78-876/100)tetra_NODE_712_length_1317_cov_267.671967(799-977->1185-1363/100)tetra_NODE_30122_length_264_cov_383.022736(932-1096->310-146/100)
-	-	A05	Bra018411	-	-	-	-	tetra_NODE_40811_length_1800_cov_12.695000(1-1825->1825-1/100)
-	-	A05	Bra018410	-	-	-	-	tetra_NODE_54645_length_721_cov_14.335645(1-507->70-576/100)tetra_NODE_27682_length_374_cov_112.248665(1-288->132-419/87.63)
AT2G29100	-	A05	Bra018409	-	-	-	-
AT2G29130	-	A05	Bra018408	-	-	-	-
AT2G29140	-	-	-	-	-	-	-	-
AT2G29170	-	-	-	-	-	-	-	-
AT2G29180	-	-	-	-	-	-	-	-
AT2G29210	-	A05	Bra018407	-	-	-	-	tetra_NODE_9572_length_3025_cov_56.806610(1-2535->84-2603/99.25)
AT2G29220	-	A05	Bra018406	-	-	-	-
-	-	A05	Bra018403	-	-	-	-	tetra_NODE_41463_length_539_cov_12.669759(1-188->156-343/95.21)
AT2G29250	-	-	-	-	-	-	-	-
AT2G29263	-	-	-	-	-	-	-	-
-	-	A05	Bra018395	-	-	-	-	tetra_NODE_28317_length_1235_cov_32.740082(934-1120->967-1153/86.1)tetra_NODE_28317_length_1235_cov_32.740082(14-907->32-913/84.96)tetra_NODE_13835_length_1082_cov_81.339188(16-904->137-1010/84.52)
-	-	A05	Bra018394	-	-	-	-
-	-	A05	Bra018392	-	-	-	-	tetra_NODE_13835_length_1082_cov_81.339188(16-982->119-1075/86.56)tetra_NODE_28317_length_1235_cov_32.740082(28-982->28-975/85.79)
-	-	A05	Bra018399	-	-	-	-	tetra_NODE_33062_length_291_cov_33.625431(528-789->337-76/100)tetra_NODE_26051_length_583_cov_39.982849(1-563->563-1/99.64)tetra_NODE_26600_length_300_cov_123.193336(637-787->344-194/88.82)tetra_NODE_44257_length_561_cov_19.269163(1-563->563-1/86.09)tetra_NODE_17732_length_766_cov_15.442558(1-787->15-801/84.89)tetra_NODE_23151_length_779_cov_16.344030(13-787->791-17/84.73)tetra_NODE_36876_length_…
AT2G29380	-	A05	Bra018398	-	-	-	-
-	-	A05	Bra018396	-	-	-	-	tetra_NODE_44257_length_561_cov_19.269163(1-563->563-1/82.58)
-	-	A05	Bra018388	-	-	-	-	tetra_NODE_34187_length_1125_cov_35.784000(712-861->877-728/87.33)
-	-	A05	Bra018387	-	-	-	-
AT2G29430	-	-	-	-	-	-	-	-
AT2G29452	-	-	-	-	-	-	-	-
AT2G29460	-	A05	Bra018385	-	-	-	-
AT2G29500	-	A05	Bra018383	-	-	-	-	tetra_NODE_8794_length_880_cov_41.876137(1-471->763-293/97.24)tetra_NODE_48938_length_571_cov_9.770578(16-471->614-168/87.94)
AT2G29510	-	A05	Bra018382	-	-	-	-	tetra_NODE_15620_length_2804_cov_46.022110(1-393->2286-2678/98.73)
AT2G29525	-	-	-	-	-	-	-	-
AT2G29560	-	A05	Bra018378	-	-	-	-	tetra_NODE_22074_length_1602_cov_28.566168(1-1428->127-1554/99.65)
AT2G29570	-	A05	Bra018377	-	-	-	-	tetra_NODE_34065_length_1002_cov_33.316368(1-792->98-889/99.75)tetra_NODE_11918_length_1028_cov_226.990265(1-779->995-217/87.47)
-	-	A05	Bra018376	-	-	-	-
AT2G29590	-	A05	Bra018375	-	-	-	-	tetra_NODE_51116_length_502_cov_14.994024(1-480->519-40/98.96)
-	-	A05	Bra018374	-	-	-	-
AT2G29600	-	-	-	-	-	-	-	-
AT2G29605	-	-	-	-	-	-	-	-
AT2G29620	-	A05	Bra018373	-	-	-	-
AT2G29628	-	-	-	-	-	-	-	-
AT2G29630	-	A05	Bra018372	-	-	-	-	tetra_NODE_9259_length_2299_cov_188.471512(1-1941->2206-266/98.97)
AT2G29650	-	A05	Bra018370	-	-	-	-	tetra_NODE_18794_length_1769_cov_38.243076(1-1539->1798-260/99.61)
AT2G29654	-	-	-	-	-	-	-	-
-	-	A05	Bra018367	-	-	-	-
AT2G29679	-	-	-	-	-	-	-	-
AT2G29720	-	-	-	-	-	-	-	-
-	-	A05	Bra018361	-	-	-	-	tetra_NODE_34997_length_162_cov_184.055557(34-239->3-208/92.72)tetra_NODE_11514_length_248_cov_265.745972(1-214->72-294/87.89)
-	-	A05	Bra018360	-	-	-	-
-	-	A05	Bra018359	-	-	-	-	tetra_NODE_8329_length_374_cov_274.208557(347-615->420-152/99.63)tetra_NODE_8328_length_258_cov_106.914726(58-338->24-304/99.29)tetra_NODE_12892_length_308_cov_110.331169(164-517->1-354/93.24)tetra_NODE_21074_length_238_cov_33.693275(1-190->190-1/92.67)tetra_NODE_39466_length_211_cov_66.957344(1-190->68-257/92.63)tetra_NODE_30860_length_785_cov_68.112099(1-613->61-673/86.5)
-	-	A05	Bra018358	-	-	-	-
AT2G29760	-	A05	Bra018357	-	-	-	-	tetra_NODE_38801_length_912_cov_14.350877(1-953->6-958/99.79)tetra_NODE_35408_length_1370_cov_14.971533(931-2220->1416-127/99.07)
AT2G29790	-	-	-	-	-	-	-	-
AT2G29840	-	-	-	-	-	-	-	-
AT2G29850	-	-	-	-	-	-	-	-
AT2G29860	-	-	-	-	-	-	-	-
AT2G29870	-	-	-	-	-	-	-	-
AT2G29880	-	A05	Bra018327	-	-	-	-
AT2G29890	-	A05	Bra018356	-	-	-	-	tetra_NODE_22162_length_2941_cov_21.393404(1-2694->2890-197/99.22)
-	-	A05	Bra018355	-	-	-	-
AT2G29900	-	A05	Bra018354	-	-	-	-	tetra_NODE_40853_length_1206_cov_19.616087(1-1179->1167-1/98.13)
AT2G29920	-	-	-	-	-	-	-	-
-	-	A05	Bra018352	-	-	-	-
AT2G29970	-	A05	Bra018351	-	-	-	-
-	-	A05	Bra018350	-	-	-	-	tetra_NODE_9099_length_841_cov_12.960761(313-507->640-837/81.86)
-	-	A05	Bra018349	-	-	-	-
-	-	A05	Bra018345	-	-	-	-
AT2G30032	-	-	-	-	-	-	-	-
AT2G30080	-	A05	Bra018341	-	-	-	-
-	-	A05	Bra018339	-	-	-	-
-	-	A05	Bra018337	-	-	-	-
AT2G30120	-	A05	Bra018336	-	-	-	-	tetra_NODE_45845_length_1100_cov_9.212728(1-837->1054-218/99.76)
AT2G30170	-	A05	Bra018331	-	-	-	-	tetra_NODE_18494_length_1007_cov_22.822245(1-909->44-949/97.91)
-	-	A05	Bra018330	-	-	-	-	tetra_NODE_33126_length_3796_cov_31.633562(273-3203->670-3615/89.09)
AT2G30220	-	-	-	-	-	-	-	-
AT2G30260	-	A05	Bra018324	-	-	-	-	tetra_NODE_15759_length_851_cov_80.212692(1-687->829-143/98.11)
-	-	A05	Bra018322	-	-	-	-
AT2G30290	-	-	-	-	-	-	-	-
AT2G30340	-	A05	Bra018320	-	-	-	-
AT2G30368	-	-	-	-	-	-	-	-
AT2G30380	-	A05	Bra018318	-	-	-	-
AT2G30390	-	-	-	-	-	-	-	-
-	-	A05	Bra018314	-	-	-	-
AT2G30420	-	-	-	-	-	-	-	-
AT2G30430	-	-	-	-	-	-	-	-
AT2G30460	-	-	-	-	-	-	-	-
AT2G30480	-	A05	Bra018312	-	-	-	-	tetra_NODE_41618_length_297_cov_16.639730(1740-1902->343-181/100)tetra_NODE_43403_length_952_cov_13.621849(733-1730->1-998/99.7)
AT2G30615	-	-	-	-	-	-	-	-
-	-	A05	Bra018302	-	-	-	-	tetra_NODE_16707_length_1569_cov_23.944551(464-667->508-305/100)
-	-	A05	Bra018299	-	-	-	-
AT2G30650	-	-	-	-	-	-	-	-
AT2G30670	-	-	-	-	-	-	-	-
AT2G30680	-	-	-	-	-	-	-	-
-	-	A05	Bra018298	-	-	-	-
AT2G30750	-	-	-	-	-	-	-	-
AT2G30760	-	-	-	-	-	-	-	-
AT2G30766	-	-	-	-	-	-	-	-
-	-	A05	Bra018296	-	-	-	-	tetra_NODE_32042_length_527_cov_9.747628(1-300->221-520/99.67)
-	-	A05	Bra018295	-	-	-	-	tetra_NODE_33429_length_182_cov_38.978024(722-949->228-1/100)tetra_NODE_48627_length_895_cov_23.374302(1-751->191-941/99.2)tetra_NODE_39933_length_191_cov_32.078533(722-958->1-237/96.2)tetra_NODE_2630_length_496_cov_17.268145(917-1101->542-355/90.96)tetra_NODE_4028_length_915_cov_25.581421(1-751->742-1/89.29)tetra_NODE_2631_length_1115_cov_24.930044(1-949->207-1161/88.15)tetra_NODE_43985_length_1…
AT2G30790	-	A05	Bra018294	-	-	-	-	tetra_NODE_35305_length_1006_cov_14.564612(1-792->969-178/99.62)
AT2G30810	-	-	-	-	-	-	-	-
AT2G30890	-	-	-	-	-	-	-	-
AT2G30900	-	-	-	-	-	-	-	-
AT2G30925	-	-	-	-	-	-	-	-
AT2G30940	-	A05	Bra018289	-	-	-	-
AT2G30960	-	A05	Bra018287	-	-	-	-	tetra_NODE_49290_length_368_cov_12.258152(728-1095->6-400/88.89)
AT2G30985	-	-	-	-	-	-	-	-
AT2G31005	-	-	-	-	-	-	-	-
AT2G31018	-	-	-	-	-	-	-	-
-	-	A05	Bra018281	-	-	-	-
AT2G31070	J	A05	Bra018280	-	-	-	-	tetra_NODE_21037_length_1626_cov_34.062115(1-1050->1357-308/99.52)
AT2G31082	J	-	-	-	-	-	-	-
AT2G31141	J	-	-	-	-	-	-	-
-	-	A05	Bra018265	-	-	-	-	tetra_NODE_3053_length_1107_cov_30.180668(1-846->1088-243/99.29)
AT2G31170	J	A05	Bra018264	-	-	-	-	tetra_NODE_22962_length_1689_cov_19.811131(1-1479->207-1685/99.86)
-	-	A05	Bra018266	-	-	-	-
AT2G31200	J	A05	Bra018268	-	-	-	-	tetra_NODE_28375_length_676_cov_72.547340(1-441->652-212/98.64)
AT2G31218	J	-	-	-	-	-	-	-
AT2G31250	J	-	-	-	-	-	-	-
AT2G31271	J	-	-	-	-	-	-	-
-	-	A05	Bra018275	-	-	-	-	tetra_NODE_49180_length_598_cov_25.551840(18-271->153-398/90.27)
-	-	A05	Bra018274	-	-	-	-
AT2G31290	J	-	-	-	-	-	-	-
AT2G31300	J	-	-	-	-	-	-	-
-	-	A05	Bra018262	-	-	-	-
AT2G31320	J	A05	Bra018259	-	-	-	-	tetra_NODE_58182_length_742_cov_16.513477(1-592->197-788/99.32)tetra_NODE_8628_length_2471_cov_25.872116(595-1191->2517-1921/97.82)tetra_NODE_8628_length_2471_cov_25.872116(1270-2982->1920-208/96.85)
AT2G31335	J	A05	Bra018258	-	-	-	-
-	-	A05	Bra018257	-	-	-	-	tetra_NODE_23535_length_2121_cov_14.141442(1-1689->2063-367/97.88)
AT2G31340	J	A05	Bra018255	-	-	-	-	tetra_NODE_23535_length_2121_cov_14.141442(379-614->629-394/96.62)tetra_NODE_23535_length_2121_cov_14.141442(16-344->1514-1186/95.14)
AT2G31345	J	A05	Bra018254	-	-	-	-	tetra_NODE_46703_length_766_cov_20.044386(54-219->511-347/84.02)
-	-	A05	Bra018253	-	-	-	-	tetra_NODE_36421_length_1321_cov_17.135504(379-735->842-1198/99.44)tetra_NODE_36421_length_1321_cov_17.135504(1-329->514-841/99.39)tetra_NODE_13375_length_2189_cov_33.627686(1-305->1940-1647/85.71)
AT2G31425	J	-	-	-	-	-	-	-
AT2G31460	J	-	-	-	-	-	-	-
-	-	A05	Bra018246	-	-	-	-	tetra_NODE_474_length_2759_cov_46.241390(1-1445->75-1519/98.06)
-	-	A05	Bra018245	-	-	-	-
-	-	A05	Bra018244	-	-	-	-
-	-	A05	Bra018243	-	-	-	-	tetra_NODE_46060_length_805_cov_9.491925(734-1252->194-718/74.73)
-	-	A05	Bra018242	-	-	-	-	tetra_NODE_47001_length_485_cov_30.713402(1145-1350->1-206/99.03)tetra_NODE_38274_length_386_cov_48.847149(1-415->415-1/97.59)tetra_NODE_28462_length_643_cov_61.301712(443-1150->1-689/95.2)tetra_NODE_2569_length_181_cov_752.049744(1213-1346->227-93/88.24)
-	-	A05	Bra018241	-	-	-	-
-	-	A05	Bra018235	-	-	-	-
-	-	A05	Bra018229	-	-	-	-
-	-	A05	Bra005656	-	-	-	-
-	-	A05	Bra005652	-	-	-	-
AT2G31590	J	-	-	-	-	-	-	-
AT2G31620	J	-	-	-	-	-	-	-
AT2G31670	J	-	-	-	-	-	-	-
-	-	A05	Bra005649	-	-	-	-
AT2G31700	J	-	-	-	-	-	-	-
AT2G31725	J	A05	Bra005645	-	-	-	-	tetra_NODE_27181_length_684_cov_34.314327(1-450->42-492/99.11)
AT2G31740	J	A05	Bra005643	-	-	-	-	tetra_NODE_16643_length_2489_cov_37.394939(1-2277->2450-174/98.95)
AT2G31830	J	A05	Bra005638	-	-	-	-
AT2G31850	J	-	-	-	-	-	-	-
AT2G31862	J	-	-	-	-	-	-	-
-	-	A05	Bra005636	-	-	-	-
AT2G31890	J	-	-	-	-	-	-	-
AT2G31920	J	A05	Bra005615	-	-	-	-
AT2G31930	J	A05	Bra005616	-	-	-	-
-	-	A05	Bra005621	-	-	-	-
-	-	A05	Bra005620	-	-	-	-	tetra_NODE_15716_length_3762_cov_25.465445(5-1296->334-1616/89.52)tetra_NODE_8113_length_6011_cov_16.486109(43-1296->95-1336/81.99)
-	-	A05	Bra005619	-	-	-	-
-	-	A05	Bra005618	-	-	-	-
AT2G31940	J	A05	Bra005617	-	-	-	-
AT2G31945	J	A05	Bra005623	-	-	-	-
AT2G31953	J	-	-	-	-	-	-	-
AT2G31960	J	A05	Bra005624	-	-	-	-	tetra_NODE_15716_length_3762_cov_25.465445(1-3105->267-3371/98.84)tetra_NODE_24910_length_2434_cov_52.894001(3487-4319->2480-1648/98.32)tetra_NODE_15716_length_3762_cov_25.465445(3110-3512->3406-3808/97.52)tetra_NODE_24910_length_2434_cov_52.894001(4352-5868->1648-132/97.43)tetra_NODE_8113_length_6011_cov_16.486109(3110-4319->3126-4335/89.13)tetra_NODE_8113_length_6011_cov_16.486109(4352-5868->43…
-	-	A05	Bra005626	-	-	-	-	tetra_NODE_17480_length_1656_cov_24.631643(22-188->955-1121/85.21)
AT2G31981	J	-	-	-	-	-	-	-
-	-	A05	Bra005628	-	-	-	-
-	-	A05	Bra005634	-	-	-	-	tetra_NODE_33220_length_269_cov_146.368027(128-265->274-133/85.21)
AT2G32040	J	A05	Bra005633	-	-	-	-	tetra_NODE_7605_length_1712_cov_20.744743(1-1524->1626-103/98.75)
AT2G32050	J	-	-	-	-	-	-	-
AT2G32070	J	A05	Bra005614	-	-	-	-	tetra_NODE_16273_length_1175_cov_19.018723(1-831->1003-173/98.08)tetra_NODE_23643_length_679_cov_51.098675(80-807->725-1/82.7)tetra_NODE_14593_length_969_cov_48.549019(1-807->801-1/80.44)tetra_NODE_10097_length_1071_cov_79.862747(12-810->1059-267/74.28)
AT2G32080	J	A05	Bra005613	-	-	-	-	tetra_NODE_17991_length_1342_cov_68.377052(1-876->1296-421/99.2)tetra_NODE_1315_length_717_cov_27.426779(67-287->551-760/88.29)tetra_NODE_1315_length_717_cov_27.426779(398-743->214-535/83)
AT2G32090	J	A05	Bra005612	-	-	-	-	tetra_NODE_28947_length_650_cov_38.360001(1-414->637-224/99.28)
AT2G32100	J	A05	Bra005611	-	-	-	-	tetra_NODE_25467_length_710_cov_16.415493(93-714->756-135/99.68)
AT2G32130	J	-	-	-	-	-	-	-
AT2G32150	J	A05	Bra005609	-	-	-	-	tetra_NODE_19646_length_949_cov_20.751318(1-786->72-857/100)
AT2G32180	J	A05	Bra005607	-	-	-	-	tetra_NODE_20707_length_235_cov_20.357447(1-167->169-3/96.41)tetra_NODE_4819_length_224_cov_75.602676(1-167->102-268/96.41)tetra_NODE_49307_length_239_cov_15.523012(146-417->285-14/93.77)tetra_NODE_10780_length_239_cov_65.179916(146-417->285-14/91.21)tetra_NODE_33412_length_614_cov_19.617264(1-417->82-499/90.91)
-	-	A05	Bra005606	-	-	-	-
AT2G32220	J	-	-	-	-	-	-	-
AT2G32230	J	A05	Bra005573	-	-	-	-	tetra_NODE_35989_length_1861_cov_23.482536(1-1743->1791-49/98.17)
-	-	A05	Bra005576	-	-	-	-	tetra_NODE_25973_length_1283_cov_16.534685(53-1381->1329-1/99.7)tetra_NODE_8787_length_367_cov_34.956402(1350-1698->1-349/98.85)tetra_NODE_58423_length_322_cov_16.245342(1350-1698->1-349/90.54)tetra_NODE_60658_length_524_cov_10.024809(812-1381->570-1/90.24)
AT2G32250	J	A05	Bra005577	-	-	-	-
AT2G32275	J	-	-	-	-	-	-	-
AT2G32290	J	A05	Bra005581	-	-	-	-
-	-	A05	Bra005583	-	-	-	-
AT2G32310	J	-	-	-	-	-	-	-
AT2G32320	J	-	-	-	-	-	-	-
AT2G32350	J	A05	Bra005585	-	-	-	-
-	-	A05	Bra005586	-	-	-	-
-	-	A05	Bra005587	-	-	-	-
AT2G32380	J	-	-	-	-	-	-	-
-	-	A05	Bra005590	-	-	-	-	tetra_NODE_27096_length_637_cov_18.409733(313-579->267-1/98.13)tetra_NODE_27096_length_637_cov_18.409733(133-317->271-86/97.31)tetra_NODE_9292_length_1893_cov_43.555202(313-621->1602-1292/93.57)tetra_NODE_9292_length_1893_cov_43.555202(133-317->1606-1419/92.55)tetra_NODE_9292_length_1893_cov_43.555202(1-140->1912-1776/84.4)
AT2G32410	J	A05	Bra005592	-	-	-	-	tetra_NODE_8378_length_1731_cov_17.696707(1-1578->65-1642/99.24)tetra_NODE_63483_length_233_cov_14.068669(16-147->144-275/90.37)tetra_NODE_16163_length_584_cov_19.178082(515-1144->630-1/84.53)tetra_NODE_34636_length_556_cov_18.699640(16-544->529-1/82.87)
-	-	A05	Bra005593	-	-	-	-	tetra_NODE_43594_length_2114_cov_15.961684(76-334->379-121/87.36)
AT2G32430	J	A05	Bra005595	-	-	-	-	tetra_NODE_19743_length_1497_cov_12.135605(1-1230->138-1367/99.84)tetra_NODE_39017_length_1652_cov_15.888619(18-1230->241-1444/82.28)
AT2G32440	J	A05	Bra005596	-	-	-	-	tetra_NODE_31499_length_1530_cov_27.528759(1-1470->37-1506/99.86)tetra_NODE_25432_length_1623_cov_14.507086(28-1453->177-1608/81.85)
AT2G32450	J	-	-	-	-	-	-	-
AT2G32480	J	A05	Bra005598	-	-	-	-	tetra_NODE_15593_length_1503_cov_30.957418(44-1323->1549-270/98.52)
-	-	A05	Bra005599	-	-	-	-
AT2G32487	J	-	-	-	-	-	-	-
-	-	A05	Bra018226	-	-	-	-	tetra_NODE_1004_length_233_cov_651.729614(554-750->279-83/100)tetra_NODE_24345_length_202_cov_636.247498(351-598->248-1/95.16)tetra_NODE_15887_length_202_cov_386.282166(351-598->1-248/94.76)tetra_NODE_15886_length_269_cov_251.408920(590-750->315-155/90.74)
-	-	A05	Bra018227	-	-	-	-
-	-	A05	Bra005600	-	-	-	-
AT2G32560	J	-	-	-	-	-	-	-
AT2G32580	J	A05	Bra005603	-	-	-	-	tetra_NODE_7208_length_2760_cov_39.733696(1-552->2684-2133/100)
AT2G32600	J	A05	Bra005605	-	-	-	-	tetra_NODE_17754_length_1090_cov_70.170639(1-831->79-909/98.07)
AT2G32610	J	-	-	-	-	-	-	-
AT2G32645	J	-	-	-	-	-	-	-
-	-	A05	Bra005562	-	-	-	-
-	-	A05	Bra005561	-	-	-	-	tetra_NODE_11253_length_3376_cov_13.564870(38-288->760-1006/80.84)
-	-	A05	Bra005556	-	-	-	-
AT2G32780	J	A05	Bra005555	-	-	-	-
AT2G32785	J	-	-	-	-	-	-	-
AT2G32788	J	-	-	-	-	-	-	-
AT2G32835	J	-	-	-	-	-	-	-
AT2G32840	J	A05	Bra005553	-	-	-	-	tetra_NODE_41443_length_722_cov_13.907202(279-900->13-634/100)
AT2G32885	J	-	-	-	-	-	-	-
-	-	A05	Bra005548	-	-	-	-
AT2G32905	J	-	-	-	-	-	-	-
AT2G32910	J	-	-	-	-	-	-	-
AT2G32920	J	A05	Bra005546	-	-	-	-	tetra_NODE_3757_length_1494_cov_120.531456(9-1332->115-1438/99.32)
-	-	A05	Bra005545	-	-	-	-	tetra_NODE_32656_length_849_cov_17.657244(1-170->881-706/83.33)
-	-	A05	Bra005544	-	-	-	-	tetra_NODE_44019_length_1623_cov_15.212569(1-1320->305-1630/98.65)tetra_NODE_2174_length_1827_cov_124.517792(37-1300->1522-241/77.34)
-	-	A05	Bra005542	-	-	-	-	tetra_NODE_37142_length_710_cov_72.160561(1-462->66-527/99.78)
-	-	A05	Bra005538	-	-	-	-	tetra_NODE_40276_length_856_cov_22.035048(1-481->120-607/81.31)
AT2G33000	J	A05	Bra005535	-	-	-	-
AT2G33006	J	-	-	-	-	-	-	-
-	-	A05	Bra005532	-	-	-	-	tetra_NODE_7783_length_654_cov_51.978592(102-278->138-310/90.96)tetra_NODE_37324_length_553_cov_42.875225(240-379->559-421/90.71)
AT2G33060	J	-	-	-	-	-	-	-
AT2G33070	J	-	-	-	-	-	-	-
AT2G33090	J	-	-	-	-	-	-	-
-	-	A05	Bra005526	-	-	-	-	tetra_NODE_22108_length_416_cov_229.098557(158-362->257-461/96.1)tetra_NODE_22108_length_416_cov_229.098557(1-160->52-211/95)tetra_NODE_7449_length_687_cov_161.847168(364-845->115-596/92.96)
-	-	A05	Bra005525	-	-	-	-	tetra_NODE_37514_length_2506_cov_19.845572(708-2351->1834-212/81.15)tetra_NODE_31878_length_438_cov_11.100456(1965-2359->484-93/80.69)
AT2G33130	J	-	-	-	-	-	-	-
-	-	A05	Bra005521	-	-	-	-	tetra_NODE_15337_length_3223_cov_15.884580(1-2604->2788-185/99.46)tetra_NODE_496_length_790_cov_30.841772(264-555->472-765/78.74)
-	-	A05	Bra005518	-	-	-	-
-	-	A05	Bra005509	-	-	-	-
AT2G33175	J	-	-	-	-	-	-	-
AT2G33230	J	A05	Bra005513	-	-	-	-
AT2G33233	J	-	-	-	-	-	-	-
AT2G33240	J	-	-	-	-	-	-	-
AT2G33250	J	-	-	-	-	-	-	-
AT2G33260	J	A05	Bra005512	-	-	-	-	tetra_NODE_65649_length_416_cov_10.180288(1074-1470->462-66/96.47)
AT2G33300	J	-	-	-	-	-	-	-
AT2G33330	J	A05	Bra005505	-	-	-	-	tetra_NODE_12149_length_1210_cov_43.413223(1-796->297-1092/98.74)
AT2G33370	J	-	-	-	-	-	-	-
AT2G33385	J	A05	Bra005500	-	-	-	-
-	-	A05	Bra005497	-	-	-	-
AT2G33440	J	-	-	-	-	-	-	-
AT2G33500	J	-	-	-	-	-	-	-
AT2G33509	J	-	-	-	-	-	-	-
-	-	A05	Bra005490	-	-	-	-
AT2G33520	J	-	-	-	-	-	-	-
AT2G33530	J	A05	Bra005488	-	-	-	-	tetra_NODE_22747_length_1529_cov_22.281229(1-1389->59-1447/98.7)tetra_NODE_37873_length_937_cov_34.022411(69-908->150-980/84.14)tetra_NODE_22271_length_877_cov_15.148232(69-908->840-4/83.98)tetra_NODE_43928_length_693_cov_17.124098(872-1389->1-518/82.41)
AT2G33540	J	A05	Bra005487	-	-	-	-	tetra_NODE_10935_length_3529_cov_14.126098(222-3600->3575-197/99.91)
AT2G33560	J	A05	Bra005485	-	-	-	-	tetra_NODE_10148_length_1426_cov_24.056803(1-1121->1401-281/99.91)tetra_NODE_65129_length_372_cov_12.884409(196-403->120-324/88.04)tetra_NODE_44385_length_731_cov_18.099863(719-1118->291-670/84.41)
-	-	A05	Bra005483	-	-	-	-	tetra_NODE_13992_length_843_cov_150.804276(1-792->792-1/98.49)
AT2G33655	J	-	-	-	-	-	-	-
AT2G33680	J	A05	Bra005482	-	-	-	-
AT2G33705	J	-	-	-	-	-	-	-
-	-	A05	Bra005479	-	-	-	-	tetra_NODE_10710_length_311_cov_315.842438(452-598->357-211/93.88)tetra_NODE_42112_length_284_cov_16.345070(1-142->271-130/93.06)tetra_NODE_7348_length_284_cov_309.299286(1-142->271-130/89.66)
-	-	A05	Bra005478	-	-	-	-	tetra_NODE_42111_length_299_cov_10.010034(1-280->51-330/89.01)tetra_NODE_7347_length_289_cov_307.269897(1-280->47-320/83.99)
AT2G33735	J	A05	Bra005476	-	-	-	-	tetra_NODE_51972_length_195_cov_32.979488(1-150->92-241/100)tetra_NODE_34176_length_492_cov_40.402439(150-369->538-319/99.09)
AT2G33740	J	A05	Bra005475	-	-	-	-	tetra_NODE_5261_length_692_cov_236.104050(1-558->677-123/97.49)
AT2G33750	J	A05	Bra005474	-	-	-	-
AT2G33775	J	A05	Bra005473	-	-	-	-
AT2G33780	J	A05	Bra005472	-	-	-	-
AT2G33796	J	-	-	-	-	-	-	-
AT2G33835	J	A05	Bra005468	-	-	-	-	tetra_NODE_18169_length_1554_cov_9.879665(1-1487->1487-1/99.06)tetra_NODE_53266_length_560_cov_11.805357(1439-1875->1-437/97.48)
AT2G33840	J	-	-	-	-	-	-	-
AT2G33847	J	A05	Bra005466	-	-	-	-
-	-	A05	Bra005458	-	-	-	-
AT2G34060	J	A05	Bra005456	-	-	-	-
AT2G34110	J	-	-	-	-	-	-	-
AT2G34090	J	A05	Bra005453	-	-	-	-	tetra_NODE_15694_length_610_cov_11.096722(681-1227->1-547/98.72)
AT2G34100	J	A05	Bra005452	-	-	-	-	tetra_NODE_55282_length_379_cov_12.303430(654-1031->1-387/94.37)
AT2G34120	J	-	-	-	-	-	-	-
AT2G34123	J	-	-	-	-	-	-	-
-	-	A05	Bra005451	-	-	-	-	tetra_NODE_58598_length_188_cov_12.281915(56-289->1-234/100)tetra_NODE_35311_length_188_cov_28.941490(56-289->234-1/96.58)tetra_NODE_62295_length_240_cov_32.720833(244-528->1-285/94.44)
AT2G34150	J	A05	Bra005450	-	-	-	-
AT2G34160	J	A05	Bra005449	-	-	-	-	tetra_NODE_51027_length_607_cov_30.321253(1-393->581-189/98.73)tetra_NODE_39327_length_198_cov_151.898987(1-170->75-244/87.79)tetra_NODE_47118_length_284_cov_34.496479(1-238->93-330/85.89)tetra_NODE_41169_length_331_cov_45.432026(205-393->370-182/85.42)
AT2G34170	J	A05	Bra005448	-	-	-	-
AT2G34185	J	-	-	-	-	-	-	-
AT2G34186	J	-	-	-	-	-	-	-
AT2G34190	J	A05	Bra005445	-	-	-	-	tetra_NODE_41702_length_1812_cov_21.410044(1-1575->222-1796/98.16)
AT2G34220	J	A05	Bra005443	-	-	-	-
-	-	A05	Bra005442	-	-	-	-
AT2G34224	J	-	-	-	-	-	-	-
AT2G34238	J	-	-	-	-	-	-	-
AT2G34240	J	-	-	-	-	-	-	-
-	-	A05	Bra005440	-	-	-	-
AT2G34270	J	-	-	-	-	-	-	-
AT2G34280	J	-	-	-	-	-	-	-
AT2G34290	J	-	-	-	-	-	-	-
AT2G34300	J	A05	Bra005438	-	-	-	-	tetra_NODE_5426_length_2670_cov_119.158798(1-2289->211-2499/97.77)tetra_NODE_15339_length_167_cov_88.185631(1229-1441->1-213/87.5)tetra_NODE_11904_length_245_cov_38.138775(1151-1441->291-1/87.07)tetra_NODE_29803_length_1038_cov_79.048172(1-129->772-644/87.02)tetra_NODE_26553_length_197_cov_127.340103(1025-1267->1-243/86.53)tetra_NODE_40335_length_284_cov_125.095070(1544-1870->4-330/84.04)tetra_NO…
AT2G34315	J	-	-	-	-	-	-	-
AT2G34320	J	-	-	-	-	-	-	-
-	-	A05	Bra005433	-	-	-	-	tetra_NODE_4550_length_654_cov_214.685013(1-134->71-204/97.01)
-	-	A05	Bra005431	-	-	-	-
AT2G34370	J	-	-	-	-	-	-	-
AT2G34390	J	A05	Bra005428	-	-	-	-
-	-	A05	Bra005422	-	-	-	-
AT2G34510	J	A05	Bra005419	-	-	-	-	tetra_NODE_37699_length_667_cov_9.812593(539-1203->1-665/98.05)
AT2G34540	J	A05	Bra005416	-	-	-	-
-	-	A05	Bra005410	-	-	-	-
AT2G34580	J	A05	Bra005409	-	-	-	-
-	-	A05	Bra005408	-	-	-	-	tetra_NODE_51500_length_1182_cov_11.061760(1-943->105-1041/97.88)tetra_NODE_20559_length_1378_cov_41.112480(683-943->526-266/90.11)
AT2G34590	J	-	-	-	-	-	-	-
AT2G34620	J	-	-	-	-	-	-	-
AT2G34640	J	A05	Bra005404	-	-	-	-	tetra_NODE_19326_length_1924_cov_45.477650(1-1578->173-1750/98.04)
AT2G34655	J	-	-	-	-	-	-	-
AT2G34660	J	A05	Bra005402	-	-	-	-	tetra_NODE_21223_length_1744_cov_50.806767(3353-4881->1-1529/97.97)tetra_NODE_12265_length_3000_cov_34.734665(1-2866->2866-1/97.7)tetra_NODE_34395_length_529_cov_61.625710(2823-3397->575-1/97.04)tetra_NODE_8151_length_548_cov_11.441606(1235-1828->594-1/88.44)tetra_NODE_58406_length_548_cov_10.012774(1235-1828->1-594/88.13)tetra_NODE_61337_length_529_cov_12.903592(3589-4163->1-575/86.5)tetra_NODE_…
-	-	A05	Bra005401	-	-	-	-	tetra_NODE_62824_length_573_cov_9.211169(1-163->468-306/96.34)tetra_NODE_37561_length_1527_cov_11.676490(376-682->1054-1360/95.45)
-	-	A05	Bra005400	-	-	-	-
AT2G34700	J	A05	Bra005399	-	-	-	-
AT2G34720	J	A05	Bra005397	-	-	-	-	tetra_NODE_6178_length_1095_cov_46.477627(1-594->334-927/99.33)
-	-	A05	Bra005395	-	-	-	-	tetra_NODE_12516_length_1432_cov_87.353355(665-1185->866-1387/85.74)tetra_NODE_27000_length_176_cov_723.357971(874-1081->208-1/84.91)tetra_NODE_10080_length_1251_cov_43.584332(668-1174->790-1297/84.71)tetra_NODE_19448_length_233_cov_437.824036(805-1081->277-1/83.15)
AT2G34770	J	A05	Bra005394	-	-	-	-	tetra_NODE_43145_length_960_cov_13.977083(1-714->875-162/90.68)tetra_NODE_28176_length_903_cov_14.550387(1-714->831-118/90.67)
-	-	A05	Bra005391	-	-	-	-
AT2G34800	J	-	-	-	-	-	-	-
AT2G34825	J	-	-	-	-	-	-	-
AT2G34850	J	A05	Bra005387	-	-	-	-	tetra_NODE_28776_length_1436_cov_27.594707(153-1365->167-1379/98.02)tetra_NODE_10664_length_1800_cov_34.863335(153-1321->1437-269/83.22)tetra_NODE_32739_length_1629_cov_45.915287(215-1330->1299-184/77.49)
AT2G34870	J	A05	Bra005385	-	-	-	-	tetra_NODE_38524_length_525_cov_54.186668(1-309->510-211/94.52)
AT2G34890	J	A05	Bra005384	-	-	-	-	tetra_NODE_58418_length_201_cov_18.492537(1-227->21-247/89.08)tetra_NODE_53615_length_441_cov_71.650795(1-227->261-487/87.28)tetra_NODE_39934_length_358_cov_22.164804(1421-1668->1-248/86.85)tetra_NODE_28971_length_657_cov_101.237442(1421-1669->1-249/85.77)tetra_NODE_48494_length_353_cov_26.263456(1069-1462->397-4/85.54)tetra_NODE_898_length_353_cov_201.212463(1069-1462->3-396/85.25)
AT2G34900	J	A05	Bra005383	-	-	-	-	tetra_NODE_23230_length_1185_cov_40.805908(1-1144->1144-1/99.39)
AT2G34925	J	A05	Bra005380	-	-	-	-
-	-	A05	Bra005379	-	-	-	-
-	-	A05	Bra005378	-	-	-	-
AT2G34970	J	A05	Bra005377	-	-	-	-	tetra_NODE_3088_length_2432_cov_43.919407(1-2178->2406-229/98.3)
AT2G34980	J	A05	Bra005376	-	-	-	-
AT2G34990	J	A05	Bra005374	-	-	-	-
AT2G35020	J	A05	Bra005373	-	-	-	-	tetra_NODE_3636_length_1583_cov_29.082123(1-1506->1575-67/98.48)tetra_NODE_20078_length_1743_cov_19.666666(121-1506->257-1642/84.02)
AT2G35030	J	A05	Bra005372	-	-	-	-
AT2G35035	J	-	-	-	-	-	-	-
AT2G35060	J	A05	Bra005370	-	-	-	-	tetra_NODE_43431_length_2807_cov_41.705379(1-2364->387-2723/97.09)tetra_NODE_29081_length_661_cov_15.308623(7-595->589-1/85.4)tetra_NODE_36692_length_1818_cov_19.706821(623-2364->1863-101/83.46)
AT2G35070	J	-	-	-	-	-	-	-
AT2G35075	J	-	-	-	-	-	-	-
AT2G35080	J	-	-	-	-	-	-	-
AT2G35090	J	-	-	-	-	-	-	-
AT2G35110	J	A05	Bra005368	-	-	-	-	tetra_NODE_7516_length_4486_cov_33.026081(1-4200->166-4362/97.79)
-	-	A05	Bra005367	-	-	-	-
AT2G35130	J	A05	Bra005366	-	-	-	-	tetra_NODE_39188_length_718_cov_50.119778(1892-2283->177-568/98.47)tetra_NODE_11384_length_1066_cov_9.956848(231-1256->1026-1/97.76)tetra_NODE_47270_length_761_cov_13.588699(1262-1891->1-627/96.67)tetra_NODE_10355_length_728_cov_106.953300(1892-2283->613-222/92.6)
AT2G35140	J	A05	Bra005365	-	-	-	-	tetra_NODE_33076_length_1216_cov_15.159539(1175-2142->1262-295/98.76)tetra_NODE_39231_length_1239_cov_12.712671(1-1207->77-1283/97.43)
AT2G35150	J	A05	Bra005364	-	-	-	-
AT2G35160	J	A05	Bra005362	-	-	-	-	tetra_NODE_43246_length_1122_cov_10.336007(57-1224->1-1168/98.37)tetra_NODE_32384_length_1653_cov_12.699334(33-920->1308-415/74.68)
AT2G35170	J	-	-	-	-	-	-	-
AT2G35200	J	A05	Bra005360	-	-	-	-
AT2G35208	J	-	-	-	-	-	-	-
AT2G35215	J	A05	Bra005359	-	-	-	-
AT2G35280	J	A05	Bra005349	-	-	-	-
AT2G35300	J	A05	Bra005353	-	-	-	-
AT2G35330	J	A05	Bra005352	-	-	-	-	tetra_NODE_25574_length_1863_cov_23.167471(1-927->965-1891/98.71)
AT2G35340	J	-	-	-	-	-	-	-
AT2G35345	J	-	-	-	-	-	-	-
-	-	A05	Bra005351	-	-	-	-
AT2G35360	J	A05	Bra005348	-	-	-	-	tetra_NODE_27702_length_809_cov_32.479603(7-657->815-165/97.85)
AT2G35370	J	A05	Bra005347	-	-	-	-	tetra_NODE_33306_length_532_cov_13.954887(1-500->32-531/98.8)
AT2G35380	J	A05	Bra005346	-	-	-	-
-	-	A05	Bra005345	-	-	-	-
AT2G35390	J	A05	Bra005344	-	-	-	-	tetra_NODE_14913_length_1253_cov_25.030327(11-1200->1298-109/98.24)tetra_NODE_47281_length_1473_cov_13.587237(145-1200->1193-147/85.47)
AT2G35430	J	A05	Bra005342	-	-	-	-
AT2G35450	J	A05	Bra005341	-	-	-	-	tetra_NODE_27653_length_1322_cov_29.457640(1-1038->1344-307/96.63)
AT2G35460	J	A05	Bra005340	-	-	-	-
AT2G35480	J	A05	Bra005338	-	-	-	-	tetra_NODE_58529_length_806_cov_11.972705(1-588->93-680/95.59)
AT2G35490	J	A05	Bra005337	-	-	-	-	tetra_NODE_3565_length_1348_cov_118.895401(1-1083->66-1154/98.16)
AT2G35520	J	-	-	-	-	-	-	-
-	-	A05	Bra005334	-	-	-	-
-	-	A05	Bra005333	-	-	-	-
-	-	A05	Bra005332	-	-	-	-	tetra_NODE_65383_length_595_cov_10.184874(7-228->309-88/90.54)tetra_NODE_2671_length_1554_cov_25.272202(27-228->419-620/90.2)
-	-	A05	Bra005330	-	-	-	-
-	-	A05	Bra005329	-	-	-	-	tetra_NODE_19791_length_1146_cov_43.070683(70-879->100-908/97.65)
AT2G35605	J	-	-	-	-	-	-	-
-	-	A05	Bra005322	-	-	-	-
AT2G35635	J	-	-	-	-	-	-	-
AT2G35640	J	-	-	-	-	-	-	-
-	-	A05	Bra005317	-	-	-	-
AT2G35670	J	A05	Bra005316	-	-	-	-
-	-	A05	Bra005313	-	-	-	-	tetra_NODE_27096_length_637_cov_18.409733(130-465->352-1/94.6)tetra_NODE_9292_length_1893_cov_43.555202(130-508->1687-1291/90.43)
-	-	A05	Bra005311	-	-	-	-	tetra_NODE_44198_length_221_cov_12.515837(123-257->133-267/100)tetra_NODE_7369_length_214_cov_91.116821(123-257->135-1/91.85)tetra_NODE_40835_length_385_cov_66.467529(312-465->285-431/91.61)tetra_NODE_29282_length_2054_cov_29.748297(354-565->1153-1363/83.87)
AT2G35733	J	-	-	-	-	-	-	-
AT2G35750	J	-	-	-	-	-	-	-
-	-	A05	Bra005308	-	-	-	-
AT2G35950	J	-	-	-	-	-	-	-
AT2G36030	J	-	-	-	-	-	-	-
AT2G36053	J	-	-	-	-	-	-	-
AT2G36060	J	-	-	-	-	-	-	-
AT2G36070	J	-	-	-	-	-	-	-
AT2G36110	J	-	-	-	-	-	-	-
AT2G36130	J	A05	Bra005297	-	-	-	-	tetra_NODE_6791_length_706_cov_121.164307(1-495->35-529/98.38)
AT2G36145	J	-	-	-	-	-	-	-
AT2G36170	J	-	-	-	-	-	-	-
AT2G36180	J	-	-	-	-	-	-	-
-	-	A05	Bra005295	-	-	-	-
-	-	A05	Bra005292	-	-	-	-
AT2G36240	J	A05	Bra005289	-	-	-	-	tetra_NODE_3184_length_1226_cov_12.074225(4-834->963-133/95.67)
AT2G36255	J	-	-	-	-	-	-	-
AT2G36260	J	-	-	-	-	-	-	-
AT2G36261	J	-	-	-	-	-	-	-
-	-	A05	Bra005288	-	-	-	-
AT2G36290	J	A05	Bra005286	-	-	-	-	tetra_NODE_1826_length_1380_cov_113.157249(1-1092->1328-237/98.17)
-	-	A05	Bra005284	-	-	-	-
AT2G36330	J	A05	Bra005281	-	-	-	-	tetra_NODE_62207_length_375_cov_9.672000(1-303->306-1/95.75)
AT2G36350	J	A05	Bra005280	-	-	-	-	tetra_NODE_49061_length_345_cov_13.179710(2358-2667->391-82/99.03)tetra_NODE_8927_length_2557_cov_13.920610(1-2288->2288-1/96.94)tetra_NODE_52453_length_697_cov_20.281204(1363-1826->269-729/85.5)tetra_NODE_42995_length_377_cov_46.702919(1420-1826->6-409/81.49)tetra_NODE_31356_length_527_cov_9.191650(2237-2663->573-141/80.37)
AT2G36355	J	-	-	-	-	-	-	-
AT2G36360	J	A05	Bra005279	-	-	-	-	tetra_NODE_18422_length_1791_cov_20.397543(1-482->1723-1242/97.72)tetra_NODE_18422_length_1791_cov_20.397543(475-972->907-410/94.19)
-	-	A05	Bra005278	-	-	-	-	tetra_NODE_14383_length_2679_cov_21.546846(7-1548->893-2436/94.84)tetra_NODE_29811_length_3083_cov_21.399935(7-1561->1801-248/81.77)tetra_NODE_3911_length_1627_cov_12.850031(32-442->738-1148/78.92)
-	-	A05	Bra005277	-	-	-	-	tetra_NODE_13556_length_547_cov_34.787933(265-815->593-46/91.16)tetra_NODE_14383_length_2679_cov_21.546846(265-1028->1-754/90.87)tetra_NODE_29811_length_3083_cov_21.399935(1-763->2996-2237/84.15)tetra_NODE_29811_length_3083_cov_21.399935(734-1010->2233-1960/83.22)
-	-	A05	Bra005275	-	-	-	-	tetra_NODE_49061_length_345_cov_13.179710(180-489->391-82/95.48)tetra_NODE_31356_length_527_cov_9.191650(59-485->573-141/82.57)
-	-	A05	Bra005273	-	-	-	-	tetra_NODE_13556_length_547_cov_34.787933(168-602->480-46/94.48)tetra_NODE_14383_length_2679_cov_21.546846(168-2487->114-2430/92.17)tetra_NODE_29811_length_3083_cov_21.399935(237-550->2550-2237/86.12)tetra_NODE_29811_length_3083_cov_21.399935(517-2506->2237-248/83.41)tetra_NODE_3911_length_1627_cov_12.850031(264-1392->18-1156/77.29)
-	-	A05	Bra005270	-	-	-	-	tetra_NODE_18422_length_1791_cov_20.397543(1-496->1630-1135/96.17)tetra_NODE_18422_length_1791_cov_20.397543(494-653->903-744/95.62)tetra_NODE_14383_length_2679_cov_21.546846(652-1693->745-1774/91.59)tetra_NODE_14383_length_2679_cov_21.546846(1693-2421->1735-2466/90.95)tetra_NODE_29811_length_3083_cov_21.399935(652-1665->1952-942/82.98)tetra_NODE_29811_length_3083_cov_21.399935(1693-2402->953-250…
AT2G36390	J	A05	Bra005269	-	-	-	-	tetra_NODE_54823_length_455_cov_59.850548(635-1135->1-501/98.8)tetra_NODE_10459_length_374_cov_48.243317(1136-1555->1-420/98.33)tetra_NODE_23389_length_632_cov_47.444622(1-648->645-1/98.3)tetra_NODE_45828_length_293_cov_52.781570(1718-2056->1-339/97.35)tetra_NODE_58786_length_455_cov_21.263737(635-1135->501-1/96.02)tetra_NODE_6017_length_684_cov_64.223686(2014-2538->730-206/94.11)tetra_NODE_3004_…
AT2G36440	J	-	-	-	-	-	-	-
AT2G36480	J	A05	Bra005265	-	-	-	-	tetra_NODE_1900_length_2771_cov_16.610609(184-396->12-223/98.12)tetra_NODE_1900_length_2771_cov_16.610609(491-2932->203-2645/97.3)tetra_NODE_50004_length_302_cov_11.423841(1-130->130-1/96.92)tetra_NODE_3155_length_1014_cov_10.152860(2212-2932->1005-285/86.04)tetra_NODE_43217_length_1990_cov_12.444724(509-2039->1499-2/83.71)
AT2G36485	J	-	-	-	-	-	-	-
AT2G36490	J	A05	Bra005264	-	-	-	-	tetra_NODE_5226_length_4626_cov_73.240593(1-4203->245-4447/98.86)
-	-	A05	Bra005262	-	-	-	-
AT2G36571	J	-	-	-	-	-	-	-
AT2G36580	J	-	-	-	-	-	-	-
AT2G36590	J	-	-	-	-	-	-	-
AT2G36610	J	A05	Bra005259	-	-	-	-
AT2G36620	J	A05	Bra005258	-	-	-	-	tetra_NODE_13611_length_496_cov_292.516144(149-489->542-202/98.54)
AT2G36630	J	A05	Bra005257	-	-	-	-	tetra_NODE_22460_length_1668_cov_36.596523(1-1380->1582-194/99.35)
AT2G36632	J	-	-	-	-	-	-	-
AT2G36660	J	-	-	-	-	-	-	-
AT2G36670	J	A05	Bra005254	-	-	-	-	tetra_NODE_41587_length_1363_cov_24.820984(282-1515->1409-176/99.51)tetra_NODE_31675_length_420_cov_10.966666(1-266->266-1/96.63)
AT2G36680	J	A05	Bra005253	-	-	-	-	tetra_NODE_41504_length_680_cov_15.389706(1-601->123-726/97.52)
AT2G36695	J	A05	Bra005249	-	-	-	-
-	-	A05	Bra005248	-	-	-	-
AT2G36700	J	A05	Bra005252	-	-	-	-
-	-	A05	Bra005251	-	-	-	-	tetra_NODE_19010_length_1556_cov_34.895885(1-1401->67-1473/98.22)
AT2G36724	J	-	-	-	-	-	-	-
AT2G36730	J	A05	Bra005247	-	-	-	-
AT2G36740	J	-	-	-	-	-	-	-
AT2G36815	J	-	-	-	-	-	-	-
AT2G36835	J	A05	Bra005240	-	-	-	-	tetra_NODE_9255_length_571_cov_73.078812(1-384->511-131/97.92)
AT2G36850	J	A05	Bra005239	-	-	-	-	tetra_NODE_329_length_6059_cov_82.822578(2071-5730->2229-5888/99.59)tetra_NODE_329_length_6059_cov_82.822578(1-2034->195-2228/99.46)
AT2G36854	J	-	-	-	-	-	-	-
-	-	A05	Bra005237	-	-	-	-
AT2G36881	J	-	-	-	-	-	-	-
AT2G36885	J	A05	Bra005235	-	-	-	-	tetra_NODE_15036_length_950_cov_75.012634(1-756->131-886/99.34)
AT2G36900	J	A05	Bra005233	-	-	-	-	tetra_NODE_11284_length_697_cov_37.233860(59-681->743-121/98.56)
AT2G36916	J	-	-	-	-	-	-	-
AT2G36920	J	-	-	-	-	-	-	-
AT2G36940	J	-	-	-	-	-	-	-
-	-	A05	Bra005228	-	-	-	-
AT2G36970	J	A05	Bra005227	-	-	-	-	tetra_NODE_869_length_1541_cov_13.744970(7-1455->59-1507/98.83)
AT2G36980	J	A05	Bra005226	-	-	-	-
AT2G37000	J	-	-	-	-	-	-	-
AT2G37010	J	A05	Bra005224	-	-	-	-
AT2G37035	J	A05	Bra005222	-	-	-	-	tetra_NODE_38142_length_1058_cov_22.068998(626-1359->1089-356/99.46)
AT2G37090	J	A05	Bra005218	-	-	-	-
AT2G37100	J	A05	Bra005217	-	-	-	-
AT2G37120	J	-	-	-	-	-	-	-
AT2G37140	J	-	-	-	-	-	-	-
AT2G37160	J	-	-	-	-	-	-	-
AT2G37240	J	A05	Bra005211	-	-	-	-	tetra_NODE_18744_length_892_cov_65.766815(28-726->938-240/99.57)
AT2G37290	J	A05	Bra005206	-	-	-	-	tetra_NODE_49379_length_868_cov_11.496544(12-422->166-567/85.68)
-	-	A05	Bra005200	-	-	-	-	tetra_NODE_26091_length_2461_cov_9.236489(1499-2190->781-90/98.99)tetra_NODE_26091_length_2461_cov_9.236489(1-1467->2246-783/97.55)
AT2G37410	J	A05	Bra005199	-	-	-	-	tetra_NODE_21692_length_312_cov_27.294872(1-262->97-358/100)tetra_NODE_7665_length_719_cov_43.788597(221-676->765-334/94.08)tetra_NODE_31669_length_190_cov_27.594736(27-262->236-1/86.92)tetra_NODE_29222_length_645_cov_50.736435(221-676->691-260/83.04)
-	-	A05	Bra005198	-	-	-	-	tetra_NODE_15151_length_1211_cov_19.728323(1-1080->1198-119/98.61)
AT2G37435	J	-	-	-	-	-	-	-
-	-	A05	Bra005196	-	-	-	-
AT2G37470	J	-	-	-	-	-	-	-
AT2G37478	J	-	-	-	-	-	-	-
-	-	A05	Bra005192	-	-	-	-
AT2G37510	J	A05	Bra005189	-	-	-	-	tetra_NODE_47482_length_463_cov_11.533478(1-435->463-29/99.31)
-	-	A05	Bra005186	-	-	-	-
-	-	A05	Bra005185	-	-	-	-	tetra_NODE_26255_length_337_cov_114.946587(88-312->377-153/85.33)tetra_NODE_14114_length_369_cov_307.032532(23-308->1-286/85.22)tetra_NODE_28274_length_354_cov_293.697754(23-305->1-283/83.22)tetra_NODE_16515_length_374_cov_139.804810(60-312->420-168/83.2)
AT2G37560	J	A05	Bra005184	-	-	-	-	tetra_NODE_40948_length_1250_cov_18.636000(1-1092->1190-99/97.07)
AT2G37585	J	A05	Bra005182	-	-	-	-	tetra_NODE_18886_length_1269_cov_28.702127(1-1152->1218-67/98.96)
AT2G37640	J	A05	Bra005176	-	-	-	-	tetra_NODE_29984_length_1034_cov_28.682785(1-792->36-827/100)
-	-	A05	Bra005174	-	-	-	-
-	-	A05	Bra005173	-	-	-	-
-	-	A05	Bra005170	-	-	-	-
AT2G37720	J	-	-	-	-	-	-	-
AT2G37730	J	A05	Bra005167	-	-	-	-
-	-	A05	Bra005166	-	-	-	-
-	-	A05	Bra005156	-	-	-	-
-	-	A05	Bra005155	-	-	-	-
AT2G37870	J	A05	Bra005153	-	-	-	-
-	-	A05	Bra005152	-	-	-	-
AT2G37910	J	-	-	-	-	-	-	-
AT2G37925	J	A05	Bra005150	-	-	-	-
AT2G38000	J	A05	Bra005144	-	-	-	-	tetra_NODE_8390_length_1119_cov_41.790886(220-1239->1165-146/97.55)tetra_NODE_47345_length_312_cov_10.118589(1-211->313-100/96.73)
-	-	A05	Bra005142	-	-	-	-
AT2G38100	J	A05	Bra005138	-	-	-	-
AT2G38130	J	A05	Bra005135	-	-	-	-	tetra_NODE_41830_length_783_cov_24.856960(1-558->771-214/99.64)
AT2G38140	J	A05	Bra005134	-	-	-	-	tetra_NODE_4814_length_481_cov_149.544693(67-360->42-335/100)
AT2G38150	J	A05	Bra005132	-	-	-	-
AT2G38210	J	-	-	-	-	-	-	-
AT2G38230	J	-	-	-	-	-	-	-
AT2G38300	J	A05	Bra005124	-	-	-	-
-	-	A05	Bra005123	-	-	-	-	tetra_NODE_53324_length_961_cov_10.785640(1857-2742->1007-122/98.65)tetra_NODE_4603_length_1608_cov_14.156716(961-2616->1653-1/83.24)tetra_NODE_46894_length_583_cov_12.296741(421-990->61-627/76.06)
AT2G38304	J	-	-	-	-	-	-	-
-	-	A05	Bra005118	-	-	-	-	tetra_NODE_10887_length_549_cov_187.936249(70-306->235-2/87.87)tetra_NODE_11203_length_344_cov_511.936035(71-306->153-386/87.82)
-	-	A05	Bra005117	-	-	-	-	tetra_NODE_49755_length_680_cov_22.605883(1-501->63-563/98.8)tetra_NODE_24104_length_710_cov_59.764790(2-468->685-219/79.87)
-	-	A05	Bra005116	-	-	-	-
-	-	A05	Bra005114	-	-	-	-
AT2G38340	J	A05	Bra005113	-	-	-	-
AT2G38350	J	-	-	-	-	-	-	-
AT2G38365	J	-	-	-	-	-	-	-
AT2G38410	J	A05	Bra005110	-	-	-	-	tetra_NODE_19786_length_2182_cov_22.854721(6-2163->1-2158/99.86)
AT2G38420	J	A05	Bra005109	-	-	-	-
AT2G38460	J	A05	Bra005106	-	-	-	-
AT2G38465	J	A05	Bra005105	-	-	-	-	tetra_NODE_33936_length_275_cov_10.792727(1-234->235-2/100)
-	-	A05	Bra005100	-	-	-	-
AT2G38544	J	-	-	-	-	-	-	-
AT2G38550	J	A05	Bra005097	-	-	-	-	tetra_NODE_8214_length_1311_cov_97.294434(1-1011->151-1161/98.22)
-	-	A05	Bra005096	-	-	-	-	tetra_NODE_38471_length_343_cov_102.346939(1237-1621->2-386/88.63)tetra_NODE_47347_length_343_cov_100.758018(1237-1621->2-386/87.4)
AT2G38646	J	-	-	-	-	-	-	-
AT2G38695	J	-	-	-	-	-	-	-
AT2G38700	J	-	-	-	-	-	-	-
-	-	A05	Bra005087	-	-	-	-	tetra_NODE_26962_length_370_cov_267.000000(318-733->416-1/100)tetra_NODE_24273_length_487_cov_170.616013(1-355->355-1/100)tetra_NODE_22839_length_212_cov_203.891510(767-1024->1-258/100)tetra_NODE_40816_length_356_cov_155.272476(980-1230->1-251/100)tetra_NODE_56315_length_212_cov_30.132076(767-1024->258-1/94.57)tetra_NODE_54341_length_485_cov_16.358763(980-1230->531-281/93.23)tetra_NODE_19469_leng…
-	-	A05	Bra005084	-	-	-	-
-	-	A05	Bra005082	-	-	-	-
-	-	A05	Bra005080	-	-	-	-
-	-	A05	Bra005078	-	-	-	-
AT2G38860	J	-	-	-	-	-	-	-
-	-	A05	Bra005075	-	-	-	-
AT2G38880	J	A05	Bra005074	-	-	-	-	tetra_NODE_48668_length_276_cov_28.648550(1-214->214-1/96.73)tetra_NODE_47583_length_455_cov_49.032967(179-418->501-259/92.28)tetra_NODE_59593_length_173_cov_25.323700(1-214->9-219/90.19)tetra_NODE_59594_length_262_cov_23.549618(179-402->1-227/88.31)
AT2G38900	J	-	-	-	-	-	-	-
-	-	A05	Bra005072	-	-	-	-
AT2G38960	J	A05	Bra005067	-	-	-	-	tetra_NODE_50778_length_1486_cov_18.454239(1-1347->133-1479/99.26)
AT2G38970	J	A05	Bra005066	-	-	-	-	tetra_NODE_32930_length_2223_cov_14.780027(1-1971->159-2129/99.19)
AT2G39090	J	A05	Bra005063	-	-	-	-	tetra_NODE_22759_length_1871_cov_32.938000(1-1677->54-1736/98.22)
AT2G39140	J	A05	Bra005060	-	-	-	-	tetra_NODE_14669_length_1286_cov_43.980560(76-1197->1332-211/99.91)
AT2G39160	J	-	-	-	-	-	-	-
AT2G39230	J	-	-	-	-	-	-	-
AT2G39240	J	-	-	-	-	-	-	-
AT2G39250	J	-	-	-	-	-	-	-
AT2G39270	J	A05	Bra005057	-	-	-	-	tetra_NODE_41425_length_1100_cov_20.718182(1-903->45-962/96.73)
-	-	A05	Bra005056	-	-	-	-	tetra_NODE_30671_length_1913_cov_12.943022(559-2163->1959-355/96.45)tetra_NODE_17813_length_566_cov_9.005301(1-600->567-1/92.68)
-	-	A05	Bra005055	-	-	-	-
AT2G39320	J	-	-	-	-	-	-	-
-	-	A05	Bra005050	-	-	-	-	tetra_NODE_39445_length_162_cov_40.030865(980-1187->1-208/98.56)tetra_NODE_7248_length_1989_cov_33.306183(1204-2982->3-1793/97.54)tetra_NODE_26343_length_162_cov_46.506172(980-1187->1-208/94.76)tetra_NODE_24455_length_962_cov_38.072765(28-1011->1008-4/87.16)tetra_NODE_30774_length_1951_cov_46.617634(1204-2982->1995-244/86.91)tetra_NODE_8091_length_581_cov_40.874355(417-1011->57-624/85.43)
AT2G39350	J	A05	Bra005048	-	-	-	-	tetra_NODE_51888_length_538_cov_21.096655(411-994->1-584/100)tetra_NODE_27528_length_545_cov_17.858715(1-439->439-1/100)tetra_NODE_27679_length_1090_cov_16.493578(1155-2235->1136-56/99.26)
AT2G39415	J	-	-	-	-	-	-	-
-	-	A05	Bra005043	-	-	-	-	tetra_NODE_44520_length_461_cov_38.967461(13-238->282-507/100)tetra_NODE_58075_length_245_cov_38.983673(256-477->1-222/100)tetra_NODE_22067_length_461_cov_29.453362(13-238->282-507/95.13)tetra_NODE_42147_length_320_cov_26.181250(256-470->366-152/92.13)
AT2G39440	J	A05	Bra005041	-	-	-	-	tetra_NODE_49195_length_645_cov_27.759689(122-669->51-609/98.03)
AT2G39470	J	A05	Bra005037	-	-	-	-	tetra_NODE_17698_length_946_cov_43.610992(1-714->860-150/98.74)
AT2G39490	J	A05	Bra005035	-	-	-	-
[truncated: 30,903 more rows]

## Sheet: Chiifu vs YSPB
Arabidopsis homolog	Block	Chromosome position Chiifu Homolog 1	Chiifu Homolog 1	Chromosome position Chiifu Homolog 2	Chiifu Homolog 2	Chromosome position Chiifu Homolog 3	Chiifu Homolog 3	YSPB homologous contigs
AT2G01021	-	-	-	-	-	-	-
AT2G01023	-	-	-	-	-	-	-
AT2G01050	-	-	-	-	-	-	-
AT2G01130	-	A06	Bra024903	-	-	-	-	YSPB_NODE_2232_length_3884_cov_23.728630(1-3408->96-3503/98.27)
AT2G01175	-	-	-	-	-	-	-
AT2G01200	-	A06	Bra024898	-	-	-	-
AT2G01210	-	A06	Bra024897	-	-	-	-	YSPB_NODE_23104_length_1011_cov_12.536103(1186-2133->1061-114/99.16)
AT2G01220	-	A06	Bra024896	-	-	-	-	YSPB_NODE_40611_length_1464_cov_12.017076(4-1212->1514-306/98.18)
-	-	A06	Bra024894	-	-	-	-	YSPB_NODE_27853_length_2382_cov_37.482788(10-1578->2359-796/82.67)
AT2G01280	K	-	-	-	-	-	-
AT2G01310	K	-	-	-	-	-	-
AT2G01360	K	-	-	-	-	-	-
AT2G01370	K	-	-	-	-	-	-
AT2G01390	K	A06	Bra024889	-	-	-	-
AT2G01440	K	A06	Bra024887	-	-	-	-	YSPB_NODE_31030_length_3327_cov_14.372107(1-2925->209-3133/98.15)
-	-	A06	Bra024883	-	-	-	-
AT2G01510	K	A06	Bra024880	-	-	-	-
-	-	A06	Bra024878	-	-	-	-
-	-	A06	Bra024876	-	-	-	-	YSPB_NODE_29829_length_863_cov_24.466976(1-432->559-128/100.00)
AT2G01554	K	-	-	-	-	-	-
AT2G01560	K	-	-	-	-	-	-
-	-	A06	Bra024874	-	-	-	-
-	-	A06	Bra024873	-	-	-	-
-	-	A06	Bra024870	-	-	-	-	YSPB_NODE_7318_length_813_cov_118.856087(62-576->165-679/98.25)	YSPB_NODE_48202_length_671_cov_12.368107(62-481->576-157/80.50)
AT2G01650	K	A06	Bra024866	-	-	-	-	YSPB_NODE_12410_length_1521_cov_27.955292(1-1344->116-1459/99.63)
AT2G01660	K	A06	Bra024865	-	-	-	-
AT2G01667	K	-	-	-	-	-	-
AT2G01680	K	A06	Bra024863	-	-	-	-	YSPB_NODE_21562_length_1646_cov_21.744228(1-1572->125-1696/99.87)
-	-	A06	Bra024860	-	-	-	-	YSPB_NODE_44685_length_453_cov_12.450331(93-200->189-82/100.00)
AT2G01735	K	A06	Bra024853	-	-	-	-	YSPB_NODE_21105_length_746_cov_11.264075(317-1077->796-36/97.11)
AT2G01750	K	A06	Bra024854	-	-	-	-	YSPB_NODE_17037_length_2223_cov_32.461090(1-1893->2170-281/97.41)	YSPB_NODE_27110_length_2057_cov_42.769566(146-1886->148-1873/81.66)
AT2G01755	K	A06	Bra024855	-	-	-	-
AT2G01780	K	-	-	-	-	-	-
AT2G01790	K	-	-	-	-	-	-
AT2G01800	K	-	-	-	-	-	-
AT2G01818	K	-	-	-	-	-	-
-	-	A06	Bra024859	-	-	-	-	YSPB_NODE_42122_length_842_cov_20.492874(1-150->425-575/85.53)
-	-	A06	Bra024851	-	-	-	-	YSPB_NODE_3665_length_1601_cov_81.199875(670-1671->1201-186/94.79)	YSPB_NODE_3665_length_1601_cov_81.199875(437-672->1473-1238/99.15)	YSPB_NODE_38211_length_1193_cov_18.778709(672-1672->1243-229/89.86)	YSPB_NODE_7863_length_813_cov_13.605166(1-377->202-593/91.12)	YSPB_NODE_41919_length_142_cov_11.274648(456-647->1-192/90.67)
-	-	A06	Bra024850	-	-	-	-
AT2G01830	K	A06	Bra024849	-	-	-	-	YSPB_NODE_166_length_2022_cov_15.553412(1252-3123->2072-201/98.56)	YSPB_NODE_29170_length_836_cov_11.649522(1-812->827-16/97.79)	YSPB_NODE_40549_length_347_cov_11.657061(896-1292->1-397/97.73)
AT2G01860	K	A06	Bra024847	-	-	-	-
AT2G01870	K	A06	Bra024846	-	-	-	-
AT2G01905	K	A06	Bra024844	-	-	-	-
AT2G01918	K	-	-	-	-	-	-
AT2G01920	K	-	-	-	-	-	-
AT2G01930	K	-	-	-	-	-	-
AT2G01950	K	A06	Bra024839	-	-	-	-
AT2G01960	K	-	-	-	-	-	-
AT2G02023	K	-	-	-	-	-	-
AT2G02026	K	-	-	-	-	-	-
AT2G02040	K	A06	Bra024838	-	-	-	-	YSPB_NODE_21714_length_1828_cov_38.428337(1-1758->1839-82/98.52)	YSPB_NODE_11828_length_1495_cov_17.494984(1-1445->98-1545/88.99)	YSPB_NODE_27591_length_321_cov_20.345795(1405-1745->366-26/91.84)
AT2G02061	K	A06	Bra024835	-	-	-	-	YSPB_NODE_34112_length_1397_cov_15.765927(1-1203->20-1228/98.59)
AT2G02100	K	A06	Bra024832	-	-	-	-	YSPB_NODE_1626_length_608_cov_1337.261475(63-234->360-531/100.00)	YSPB_NODE_3254_length_566_cov_313.639587(1-234->512-279/90.76)	YSPB_NODE_435_length_411_cov_105.683701(1-234->64-297/90.25)
AT2G02103	K	-	-	-	-	-	-
AT2G02140	K	-	-	-	-	-	-
AT2G02147	K	-	-	-	-	-	-
-	-	A06	Bra024829	-	-	-	-
AT2G02230	K	-	-	-	-	-	-
AT2G02280	K	-	-	-	-	-	-
AT2G02290	K	-	-	-	-	-	-
AT2G02410	K	A06	Bra024819	-	-	-	-	YSPB_NODE_36587_length_1061_cov_22.211123(268-960->228-920/99.42)	YSPB_NODE_36587_length_1061_cov_22.211123(5-232->1-228/94.78)
AT2G02440	K	-	-	-	-	-	-
AT2G02490	K	-	-	-	-	-	-
AT2G02498	K	-	-	-	-	-	-
AT2G02520	K	-	-	-	-	-	-
AT2G02550	K	-	-	-	-	-	-
AT2G02580	K	-	-	-	-	-	-
AT2G02610	K	-	-	-	-	-	-
AT2G02650	K	-	-	-	-	-	-
AT2G02660	K	-	-	-	-	-	-
AT2G02680	K	-	-	-	-	-	-
AT2G02710	K	A06	Bra024812	-	-	-	-	YSPB_NODE_7689_length_1270_cov_24.215748(1-965->356-1320/99.90)	YSPB_NODE_42575_length_237_cov_35.367088(968-1176->1-209/100.00)	YSPB_NODE_49327_length_52_cov_17.769230(916-1017->102-1/100.00)
AT2G02730	K	A06	Bra024810	-	-	-	-	YSPB_NODE_45614_length_945_cov_12.222222(53-628->886-311/100.00)	YSPB_NODE_42751_length_917_cov_14.960742(53-628->218-793/90.50)
AT2G02740	K	A06	Bra024809	-	-	-	-	YSPB_NODE_10527_length_947_cov_58.232311(1-786->963-178/100.00)	YSPB_NODE_16711_length_1080_cov_83.510185(227-784->867-316/83.89)
AT2G02770	K	-	-	-	-	-	-
AT2G02780	K	A06	Bra024807	-	-	-	-	YSPB_NODE_18114_length_1265_cov_17.181028(990-2223->1-1234/99.68)	YSPB_NODE_44489_length_887_cov_11.257047(1-817->817-1/97.92)	YSPB_NODE_34604_length_792_cov_18.090910(1948-2141->22-215/84.26)
AT2G02795	K	-	-	-	-	-	-
AT2G02835	K	-	-	-	-	-	-
AT2G02890	K	-	-	-	-	-	-
AT2G02930	K	-	-	-	-	-	-
AT2G02955	K	-	-	-	-	-	-
-	-	A06	Bra024799	-	-	-	-	YSPB_NODE_46077_length_166_cov_27.439758(102-246->72-216/94.52)	YSPB_NODE_14306_length_577_cov_36.211437(102-246->145-1/94.48)	YSPB_NODE_35702_length_424_cov_37.518867(211-317->1-107/96.30)	YSPB_NODE_12639_length_519_cov_43.658958(211-315->569-465/94.34)	YSPB_NODE_45366_length_392_cov_17.237246(1-102->145-50/93.14)
-	-	A06	Bra024798	-	-	-	-	YSPB_NODE_7184_length_1563_cov_126.982727(928-2540->1-1613/99.75)	YSPB_NODE_2033_length_741_cov_31.507421(187-977->791-1/99.87)	YSPB_NODE_4624_length_741_cov_90.278000(187-977->1-791/95.70)	YSPB_NODE_22455_length_231_cov_140.870132(2647-2927->281-1/99.64)	YSPB_NODE_44525_length_156_cov_36.224358(2491-2696->206-1/100.00)	YSPB_NODE_21756_length_156_cov_155.717941(2491-2696->206-1/93.20)	YSPB_NODE_36734_length_99_cov_17.343435(61-209->149-1/100.00)	YSPB_NODE_33874_length_108_cov_43.148148(61-209->158-1/91.14)
AT2G02960	K	A06	Bra024797	-	-	-	-
AT2G02970	K	A06	Bra024796	-	-	-	-	YSPB_NODE_25775_length_1428_cov_25.920868(727-1773->1316-270/98.66)	YSPB_NODE_25775_length_1428_cov_25.920868(454-619->1478-1313/98.19)	YSPB_NODE_35026_length_645_cov_12.964341(1-503->503-1/99.20)
AT2G03000	K	-	-	-	-	-	-
AT2G03010	K	-	-	-	-	-	-
AT2G03020	K	-	-	-	-	-	-
AT2G03030	K	-	-	-	-	-	-
AT2G03040	K	-	-	-	-	-	-
-	-	A06	Bra024794	-	-	-	-
AT2G03110	K	A06	Bra024789	-	-	-	-	YSPB_NODE_22575_length_1598_cov_16.798498(1-1131->396-1526/97.62)
AT2G03130	K	-	-	-	-	-	-
AT2G03140	K	-	-	-	-	-	-
AT2G03180	K	-	-	-	-	-	-
AT2G03210	K	A06	Bra024785	-	-	-	-	YSPB_NODE_29760_length_1756_cov_22.285877(1-1695->1749-55/97.46)
AT2G03230	K	-	-	-	-	-	-
AT2G03280	K	-	-	-	-	-	-
AT2G03320	K	-	-	-	-	-	-
AT2G03380	K	A06	Bra024777	-	-	-	-
AT2G03390	K	A06	Bra024776	-	-	-	-	YSPB_NODE_13207_length_660_cov_43.234848(1-561->561-1/95.90)	YSPB_NODE_33646_length_647_cov_36.486862(515-990->697-222/95.80)
AT2G03460	K	A06	Bra025120	-	-	-	-
AT2G03470	K	-	-	-	-	-	-
AT2G03505	K	A06	Bra025116	-	-	-	-
AT2G03520	K	-	-	-	-	-	-
AT2G03550	K	A06	Bra025117	-	-	-	-	YSPB_NODE_42759_length_942_cov_17.446922(1-852->962-114/97.42)	YSPB_NODE_4586_length_1227_cov_99.005707(1-852->1154-291/74.38)
AT2G03560	K	-	-	-	-	-	-
AT2G03565	K	-	-	-	-	-	-
AT2G03570	K	-	-	-	-	-	-
AT2G03580	K	-	-	-	-	-	-
AT2G03610	K	-	-	-	-	-	-
AT2G03620	K	A06	Bra025121	-	-	-	-
AT2G03630	K	-	-	-	-	-	-
AT2G03640	K	A06	Bra025122	-	-	-	-	YSPB_NODE_13480_length_764_cov_30.922775(478-1203->814-77/92.85)	YSPB_NODE_34290_length_533_cov_21.142590(1-470->115-578/96.38)
-	-	A06	Bra025128	-	-	-	-
-	-	A06	Bra025132	-	-	-	-	YSPB_NODE_28894_length_832_cov_27.544472(39-216->392-212/91.21)
-	-	A06	Bra025133	-	-	-	-
-	-	A06	Bra025134	-	-	-	-
-	-	A06	Bra025136	-	-	-	-	YSPB_NODE_5023_length_926_cov_131.018356(242-502->18-278/100.00)	YSPB_NODE_19977_length_506_cov_47.166008(1-241->130-370/100.00)	YSPB_NODE_28925_length_480_cov_26.295834(242-497->279-530/94.14)	YSPB_NODE_13899_length_402_cov_22.621891(247-497->215-452/87.35)
AT2G03820	-	-	-	-	-	-	-
AT2G03821	-	-	-	-	-	-	-
AT2G03822	-	-	-	-	-	-	-
AT2G03850	-	-	-	-	-	-	-
AT2G03870	-	A06	Bra025138	-	-	-	-	YSPB_NODE_5112_length_684_cov_46.080410(1-329->60-388/100.00)	YSPB_NODE_3318_length_385_cov_134.581818(511-744->1-234/98.29)
AT2G03880	-	A06	Bra025139	-	-	-	-
AT2G03890	-	A06	Bra025140	-	-	-	-	YSPB_NODE_9370_length_2651_cov_64.802338(1-1758->2077-320/98.75)	YSPB_NODE_6305_length_2407_cov_40.596176(2-1175->2014-832/76.48)	YSPB_NODE_11835_length_2466_cov_42.542984(2-1175->2032-850/75.74)
AT2G03913	-	-	-	-	-	-	-
AT2G03930	-	-	-	-	-	-	-
AT2G03932	-	-	-	-	-	-	-
AT2G03931	-	-	-	-	-	-	-
AT2G03938	-	-	-	-	-	-	-
AT2G03936	-	-	-	-	-	-	-
AT2G03937	-	-	-	-	-	-	-
AT2G03955	-	-	-	-	-	-	-
AT2G04020	-	-	-	-	-	-	-
AT2G04032	-	-	-	-	-	-	-
AT2G04034	-	-	-	-	-	-	-
AT2G04031	-	-	-	-	-	-	-
AT2G04040	-	A03	Bra013214	-	-	-	-
AT2G04060	-	-	-	-	-	-	-
AT2G04063	-	-	-	-	-	-	-
-	-	A03	Bra013213	-	-	-	-	YSPB_NODE_23420_length_3024_cov_22.142527(1481-2891->1406-2822/75.02)	YSPB_NODE_18084_length_1623_cov_17.475662(1036-1472->1486-1053/78.94)	YSPB_NODE_29857_length_392_cov_20.614796(2682-2891->440-231/83.03)
AT2G04170	-	-	-	-	-	-	-
AT2G04230	-	-	-	-	-	-	-
AT2G04300	-	A03	Bra013199	-	-	-	-
AT2G04350	-	A03	Bra013210	-	-	-	-	YSPB_NODE_2590_length_2337_cov_86.487373(1-2166->103-2268/99.95)
AT2G04370	-	-	-	-	-	-	-
AT2G04378	-	-	-	-	-	-	-
AT2G04380	-	-	-	-	-	-	-
AT2G04390	-	-	-	-	-	-	-
AT2G04395	-	-	-	-	-	-	-
AT2G04400	-	A03	Bra013209	-	-	-	-	YSPB_NODE_1961_length_1351_cov_32.834198(1-1209->1339-131/98.18)
AT2G04410	-	A03	Bra013208	-	-	-	-
-	-	A03	Bra013207	-	-	-	-	YSPB_NODE_32585_length_1273_cov_15.666928(91-1099->293-1319/77.15)
-	-	A03	Bra013206	-	-	-	-	YSPB_NODE_44679_length_51_cov_18.764706(76-176->1-101/99.01)	YSPB_NODE_49573_length_51_cov_11.235294(151-251->1-101/98.02)
AT2G04420	-	-	-	-	-	-	-
AT2G04425	-	-	-	-	-	-	-
AT2G04430	-	-	-	-	-	-	-
AT2G04480	-	-	-	-	-	-	-
AT2G04495	-	-	-	-	-	-	-
AT2G04500	-	-	-	-	-	-	-
AT2G04515	-	A03	Bra013205	-	-	-	-
AT2G04530	-	A03	Bra013203	-	-	-	-	YSPB_NODE_3259_length_1145_cov_39.564194(1-1059->1167-109/98.49)
AT2G04540	-	A03	Bra013202	-	-	-	-	YSPB_NODE_28462_length_831_cov_16.931408(551-1389->1-839/99.17)	YSPB_NODE_43066_length_285_cov_11.178947(191-525->1-335/98.21)
AT2G04570	-	A03	Bra013200	-	-	-	-	YSPB_NODE_2944_length_1139_cov_284.232666(114-1059->1175-230/98.73)
AT2G04620	-	-	-	-	-	-	-
AT2G04622	-	-	-	-	-	-	-
AT2G04630	-	-	-	-	-	-	-
AT2G04650	-	-	-	-	-	-	-
AT2G04660	-	-	-	-	-	-	-
AT2G04675	-	-	-	-	-	-	-
AT2G04680	-	-	-	-	-	-	-
AT2G04690	-	-	-	-	-	-	-
AT2G04700	-	-	-	-	-	-	-
AT2G04740	-	A03	Bra013198	-	-	-	-
AT2G04750	-	-	-	-	-	-	-
AT2G04780	-	A03	Bra013197	-	-	-	-	YSPB_NODE_529_length_886_cov_115.557564(1-771->910-140/98.44)
AT2G04790	-	A03	Bra013196	-	-	-	-	YSPB_NODE_39149_length_624_cov_12.004807(1-396->115-510/99.49)
-	-	A03	Bra013195	-	-	-	-
AT2G04795	-	A03	Bra013194	-	-	-	-
AT2G04800	-	-	-	-	-	-	-
AT2G04810	-	-	-	-	-	-	-
AT2G04842	-	A03	Bra013193	-	-	-	-	YSPB_NODE_21428_length_1461_cov_70.056129(554-1959->1511-106/98.22)	YSPB_NODE_25511_length_609_cov_45.394089(1-556->556-1/98.38)	YSPB_NODE_47748_length_64_cov_11.500000(507-603->114-1/85.09)
AT2G04845	-	A03	Bra013192	-	-	-	-	YSPB_NODE_38039_length_806_cov_19.629032(1-663->823-161/97.89)
AT2G04850	-	A03	Bra013191	-	-	-	-
AT2G04864	-	-	-	-	-	-	-
AT2G04865	-	A03	Bra013189	-	-	-	-	YSPB_NODE_29362_length_1834_cov_27.727371(194-1443->1319-70/100.00)	YSPB_NODE_46441_length_351_cov_20.188034(1-194->225-32/100.00)
AT2G04870	-	-	-	-	-	-	-
-	-	A03	Bra013188	-	-	-	-	YSPB_NODE_24066_length_1052_cov_17.317490(43-306->229-492/100.00)	YSPB_NODE_5539_length_1622_cov_14.514180(43-306->1038-775/89.10)
AT2G04880	-	A03	Bra013187	-	-	-	-	YSPB_NODE_9494_length_1827_cov_45.557198(1-1344->1649-303/98.74)
-	-	A03	Bra013186	-	-	-	-	YSPB_NODE_2012_length_2534_cov_16.209946(830-3294->1-2465/99.07)
AT2G04910	-	-	-	-	-	-	-
AT2G04920	-	-	-	-	-	-	-
AT2G04925	-	A06	Bra025143	-	-	-	-
AT2G04930	-	-	-	-	-	-	-
AT2G04940	-	A03	Bra013185	-	-	-	-	YSPB_NODE_25740_length_1316_cov_28.535715(1-1221->1332-145/95.34)
AT2G05050	-	-	-	-	-	-	-
AT2G05060	-	-	-	-	-	-	-
AT2G05070	-	-	-	-	-	-	-
-	-	A03	Bra013184	-	-	-	-
AT2G05100	-	A03	Bra013183	-	-	-	-	YSPB_NODE_2239_length_397_cov_1161.775879(376-798->1-423/98.82)	YSPB_NODE_2653_length_331_cov_416.580048(146-395->132-381/99.60)	YSPB_NODE_3411_length_275_cov_584.527283(146-341->196-1/91.84)	YSPB_NODE_872_length_136_cov_703.691162(277-462->1-186/93.05)	YSPB_NODE_4709_length_273_cov_503.615387(146-326->143-323/92.27)	YSPB_NODE_1191_length_411_cov_599.878357(146-320->284-458/92.00)	YSPB_NODE_731_length_69_cov_2480.173828(376-494->119-1/93.28)	YSPB_NODE_3915_length_54_cov_2472.314697(292-395->1-104/93.27)
AT2G05117	-	-	-	-	-	-	-
AT2G05120	-	A03	Bra013182	-	-	-	-	YSPB_NODE_13020_length_3999_cov_18.796949(39-3864->4049-221/99.01)
AT2G05140	-	-	-	-	-	-	-
AT2G05180	G	-	-	-	-	-	-
AT2G05185	G	-	-	-	-	-	-
AT2G05210	G	-	-	-	-	-	-
AT2G05220	G	-	-	-	-	-	-
-	-	A03	Bra013180	-	-	-	-	YSPB_NODE_1546_length_1250_cov_12.756800(1-340->147-487/95.01)
AT2G05230	G	A03	Bra013179	-	-	-	-	YSPB_NODE_28264_length_1630_cov_22.771780(1-1312->372-1680/97.64)	YSPB_NODE_10054_length_1147_cov_23.135136(1269-2082->1-811/96.68)
AT2G05260	G	-	-	-	-	-	-
AT2G05270	G	-	-	-	-	-	-
AT2G05294	G	-	-	-	-	-	-
AT2G05320	G	A03	Bra013178	-	-	-	-	YSPB_NODE_34978_length_1397_cov_18.843952(1-1263->80-1342/98.10)
AT2G05330	G	-	-	-	-	-	-
AT2G05335	G	-	-	-	-	-	-
AT2G05350	G	-	-	-	-	-	-
AT2G05360	G	-	-	-	-	-	-
AT2G05370	G	-	-	-	-	-	-
AT2G05380	G	-	-	-	-	-	-
AT2G05400	G	-	-	-	-	-	-
AT2G05430	G	-	-	-	-	-	-
AT2G05440	G	-	-	-	-	-	-
AT2G05500	G	-	-	-	-	-	-
AT2G05510	G	-	-	-	-	-	-
-	-	A03	Bra013177	-	-	-	-
AT2G05520	G	A03	Bra013176	-	-	-	-	YSPB_NODE_1610_length_232_cov_407.353455(229-387->1-159/100.00)
AT2G05540	G	A03	Bra013175	-	-	-	-
AT2G05580	G	-	-	-	-	-	-
AT2G05590	G	A03	Bra013174	-	-	-	-	YSPB_NODE_10839_length_1113_cov_18.824799(1-849->1016-177/96.96)
AT2G05600	G	-	-	-	-	-	-
AT2G05620	G	A03	Bra013173	-	-	-	-	YSPB_NODE_3723_length_357_cov_35.462185(242-396->407-263/92.90)
AT2G05630	G	A03	Bra013172	-	-	-	-	YSPB_NODE_8433_length_617_cov_117.870338(1-360->75-434/98.06)
AT2G05632	G	-	-	-	-	-	-
AT2G05635	G	-	-	-	-	-	-
AT2G05642	G	-	-	-	-	-	-
AT2G05645	G	-	-	-	-	-	-
AT2G05720	G	-	-	-	-	-	-
AT2G05752	G	-	-	-	-	-	-
AT2G05755	G	A03	Bra013171	-	-	-	-	YSPB_NODE_36134_length_884_cov_13.425340(520-1182->818-156/99.25)	YSPB_NODE_13365_length_537_cov_13.493483(1-565->565-1/99.12)
AT2G05753	G	-	-	-	-	-	-
AT2G05760	G	A03	Bra013170	-	-	-	-	YSPB_NODE_20257_length_1536_cov_24.035156(1-1551->1551-1/99.55)
AT2G05786	G	-	-	-	-	-	-
AT2G05803	G	-	-	-	-	-	-
AT2G05810	G	-	-	-	-	-	-
AT2G05850	G	-	-	-	-	-	-
AT2G05900	G	-	-	-	-	-	-
AT2G05915	G	-	-	-	-	-	-
AT2G05970	G	-	-	-	-	-	-
AT2G05990	G	A03	Bra013160	-	-	-	-	YSPB_NODE_5045_length_990_cov_265.557587(328-1158->1-840/93.76)	YSPB_NODE_4541_length_929_cov_171.507004(328-1151->1-833/90.38)	YSPB_NODE_11752_length_234_cov_205.478638(91-344->254-1/95.28)	YSPB_NODE_2530_length_237_cov_177.172989(67-344->1-287/89.69)
AT2G06020	G	-	-	-	-	-	-
AT2G06050	G	A03	Bra013161	-	-	-	-	YSPB_NODE_4092_length_1290_cov_30.537985(3-1170->1-1168/99.66)
AT2G06090	G	-	-	-	-	-	-
AT2G06095	G	-	-	-	-	-	-
AT2G06166	G	-	-	-	-	-	-
AT2G06210	G	A03	Bra013162	-	-	-	-	YSPB_NODE_12987_length_3427_cov_35.048145(1-1647->3436-1781/99.09)	YSPB_NODE_12987_length_3427_cov_35.048145(1807-2913->1444-338/99.91)	YSPB_NODE_12987_length_3427_cov_35.048145(2985-3156->341-167/98.29)	YSPB_NODE_12987_length_3427_cov_35.048145(1647-1807->1700-1540/100.00)
AT2G06255	G	-	-	-	-	-	-
AT2G06420	G	-	-	-	-	-	-
AT2G06500	G	-	-	-	-	-	-
AT2G06520	G	-	-	-	-	-	-
AT2G06530	G	A03	Bra013163	-	-	-	-	YSPB_NODE_14226_length_917_cov_80.269356(1-678->834-157/98.67)	YSPB_NODE_26290_length_843_cov_15.785291(170-276->577-682/92.52)
AT2G06541	G	-	-	-	-	-	-
AT2G06555	G	-	-	-	-	-	-
AT2G06570	G	-	-	-	-	-	-
AT2G06645	G	-	-	-	-	-	-
AT2G06667	G	-	-	-	-	-	-
AT2G06845	G	-	-	-	-	-	-
-	-	A03	Bra013165	-	-	-	-	YSPB_NODE_34122_length_424_cov_18.790094(5-478->1-474/98.31)
AT2G06850	G	A03	Bra013164	-	-	-	-	YSPB_NODE_2706_length_1104_cov_289.664856(1-888->69-956/99.89)
AT2G06904	G	-	-	-	-	-	-
AT2G06906	G	-	-	-	-	-	-
AT2G06908	G	-	-	-	-	-	-
AT2G06925	G	-	-	-	-	-	-
AT2G06960	G	-	-	-	-	-	-
AT2G06983	G	-	-	-	-	-	-
AT2G06990	G	-	-	-	-	-	-
AT2G07000	G	-	-	-	-	-	-
AT2G07020	G	-	-	-	-	-	-
AT2G07040	G	-	-	-	-	-	-
AT2G07050	G	A03	Bra013167	-	-	-	-	YSPB_NODE_6664_length_1250_cov_77.055199(1226-2304->1300-222/99.81)	YSPB_NODE_22658_length_935_cov_50.916576(1-983->959-1/95.52)	YSPB_NODE_30_length_1095_cov_22.406393(1226-2304->1145-67/90.07)	YSPB_NODE_39957_length_866_cov_13.542726(46-983->3-916/84.11)	YSPB_NODE_6665_length_268_cov_83.395523(955-1272->1-318/99.37)	YSPB_NODE_29535_length_268_cov_20.126865(955-1272->1-318/92.81)
AT2G07110	G	-	-	-	-	-	-
AT2G07120	G	-	-	-	-	-	-
AT2G07140	G	-	-	-	-	-	-
AT2G07170	G	-	-	-	-	-	-
AT2G07180	G	A03	Bra013158	-	-	-	-	YSPB_NODE_16985_length_1126_cov_20.888988(1-983->968-1/97.05)	YSPB_NODE_36161_length_537_cov_23.456238(934-1482->1-549/98.91)	YSPB_NODE_23872_length_537_cov_12.517691(934-1482->1-549/89.67)
AT2G07200	G	-	-	-	-	-	-
AT2G07215	G	-	-	-	-	-	-
AT2G07240	G	-	-	-	-	-	-
AT2G07280	G	-	-	-	-	-	-
AT2G07290	G	-	-	-	-	-	-
AT2G07310	G	-	-	-	-	-	-
AT2G07340	G	-	-	-	-	-	-
AT2G07360	G	-	-	-	-	-	-
AT2G07362	G	-	-	-	-	-	-
AT2G07363	G	-	-	-	-	-	-
AT2G07440	G	-	-	-	-	-	-
AT2G07505	G	-	-	-	-	-	-
AT2G07521	G	-	-	-	-	-	-
AT2G07560	G	A03	Bra013168	-	-	-	-	YSPB_NODE_4746_length_3270_cov_146.434250(1-2850->3229-380/99.44)
AT2G07640	G	-	-	-	-	-	-
AT2G07771	-	-	-	-	-	-	-
AT2G07773	-	-	-	-	-	-	-
AT2G07776	-	-	-	-	-	-	-
AT2G07749	-	-	-	-	-	-	-
AT2G07777	-	-	-	-	-	-	-
AT2G07671	G	-	-	-	-	-	-
AT2G07779	-	-	-	-	-	-	-
AT2G07672	G	-	-	-	-	-	-
AT2G07684	G	-	-	-	-	-	-
AT2G07673	G	-	-	-	-	-	-
AT2G07674	G	-	-	-	-	-	-
AT2G07751	-	-	-	-	-	-	-
AT2G07675	G	-	-	-	-	-	-
AT2G07676	G	-	-	-	-	-	-
AT2G07768	-	-	-	-	-	-	-
AT2G07678	G	-	-	-	-	-	-
AT2G07669	G	-	-	-	-	-	-
AT2G07679	G	-	-	-	-	-	-
AT2G07681	G	-	-	-	-	-	-
AT2G07772	-	-	-	-	-	-	-
AT2G07774	-	-	-	-	-	-	-
AT2G07687	G	-	-	-	-	-	-
AT2G07689	G	-	-	-	-	-	-
AT2G07691	G	-	-	-	-	-	-
AT2G07692	G	-	-	-	-	-	-
AT2G07695	G	-	-	-	-	-	-
AT2G07785	-	-	-	-	-	-	-
AT2G07696	G	-	-	-	-	-	-
AT2G07798	-	-	-	-	-	-	-
AT2G07698	G	-	-	-	-	-	-
AT2G07667	G	-	-	-	-	-	-
AT2G07701	G	-	-	-	-	-	-
AT2G07702	G	-	-	-	-	-	-
AT2G07705	G	-	-	-	-	-	-
AT2G07706	G	-	-	-	-	-	-
AT2G07707	G	-	-	-	-	-	-
AT2G07708	G	-	-	-	-	-	-
AT2G07713	G	-	-	-	-	-	-
AT2G07714	G	-	-	-	-	-	-
AT2G07715	G	-	-	-	-	-	-
AT2G07718	G	-	-	-	-	-	-
AT2G07719	G	-	-	-	-	-	-
AT2G07721	G	-	-	-	-	-	-
AT2G07722	G	-	-	-	-	-	-
AT2G07815	-	-	-	-	-	-	-
AT2G07724	G	-	-	-	-	-	-
AT2G07725	G	-	-	-	-	-	-
AT2G07727	G	-	-	-	-	-	-
AT2G07728	G	-	-	-	-	-	-
AT2G07820	-	-	-	-	-	-	-
AT2G07732	G	-	-	-	-	-	-
AT2G07734	-	-	-	-	-	-	-
AT2G07825	-	-	-	-	-	-	-
AT2G07827	-	-	-	-	-	-	-
AT2G07830	-	-	-	-	-	-	-
AT2G07787	-	-	-	-	-	-	-
AT2G07775	-	-	-	-	-	-	-
AT2G07806	-	-	-	-	-	-	-
AT2G07738	-	-	-	-	-	-	-
AT2G07795	-	-	-	-	-	-	-
AT2G07739	-	-	-	-	-	-	-
AT2G07835	-	-	-	-	-	-	-
AT2G07741	-	-	-	-	-	-	-
AT2G07680	G	-	-	-	-	-	-
AT2G07690	G	A03	Bra013169	-	-	-	-	YSPB_NODE_10875_length_2361_cov_80.738670(1-2184->2363-180/98.95)
AT2G07750	-	-	-	-	-	-	-
AT2G07760	-	-	-	-	-	-	-
AT2G07981	-	-	-	-	-	-	-
AT2G09388	-	-	-	-	-	-	-
AT2G09838	-	-	-	-	-	-	-
AT2G09840	-	-	-	-	-	-	-
AT2G09970	-	-	-	-	-	-	-
AT2G09990	-	-	-	-	-	-	-
AT2G10014	-	-	-	-	-	-	-
AT2G10020	-	-	-	-	-	-	-
AT2G10260	-	-	-	-	-	-	-
AT2G10340	-	-	-	-	-	-	-
AT2G10440	-	-	-	-	-	-	-
AT2G10450	-	-	-	-	-	-	-
AT2G10535	-	-	-	-	-	-	-
AT2G10550	-	-	-	-	-	-	-
AT2G10557	-	-	-	-	-	-	-
AT2G10560	-	-	-	-	-	-	-
AT2G10602	-	-	-	-	-	-	-
AT2G10608	-	-	-	-	-	-	-
AT2G10920	-	-	-	-	-	-	-
AT2G10930	-	-	-	-	-	-	-
AT2G10931	-	-	-	-	-	-	-
AT2G10950	-	-	-	-	-	-	-
AT2G10965	-	-	-	-	-	-	-
AT2G10970	-	-	-	-	-	-	-
AT2G10975	-	-	-	-	-	-	-
AT2G11000	-	-	-	-	-	-	-
AT2G11005	-	-	-	-	-	-	-
AT2G11010	-	-	-	-	-	-	-
AT2G11015	-	-	-	-	-	-	-
AT2G11200	-	-	-	-	-	-	-
AT2G11270	-	-	-	-	-	-	-
AT2G11271	-	-	-	-	-	-	-
AT2G11405	-	-	-	-	-	-	-
AT2G11462	-	-	-	-	-	-	-
AT2G11520	-	-	-	-	-	-	-
AT2G11522	-	-	-	-	-	-	-
AT2G11570	-	-	-	-	-	-	-
AT2G11620	-	-	-	-	-	-	-
AT2G11623	-	-	-	-	-	-	-
AT2G11626	-	-	-	-	-	-	-
AT2G11651	-	-	-	-	-	-	-
AT2G11773	-	-	-	-	-	-	-
AT2G11778	-	-	-	-	-	-	-
AT2G11851	-	-	-	-	-	-	-
AT2G11891	-	-	-	-	-	-	-
AT2G12170	-	-	-	-	-	-	-
AT2G12190	-	-	-	-	-	-	-
AT2G12200	-	-	-	-	-	-	-
AT2G12280	-	-	-	-	-	-	-
AT2G12290	-	-	-	-	-	-	-
AT2G12405	-	-	-	-	-	-	-
AT2G12461	-	-	-	-	-	-	-
AT2G12465	-	-	-	-	-	-	-
AT2G12475	-	-	-	-	-	-	-
AT2G12557	-	-	-	-	-	-	-
AT2G12875	-	-	-	-	-	-	-
AT2G12880	-	-	-	-	-	-	-
AT2G12900	-	-	-	-	-	-	-
AT2G12905	-	-	-	-	-	-	-
AT2G12935	-	-	-	-	-	-	-
AT2G12940	-	-	-	-	-	-	-
AT2G12945	-	-	-	-	-	-	-
AT2G12977	-	-	-	-	-	-	-
AT2G13100	-	-	-	-	-	-	-
AT2G13125	-	-	-	-	-	-	-
AT2G13126	-	-	-	-	-	-	-
AT2G13150	-	-	-	-	-	-	-
AT2G13272	-	-	-	-	-	-	-
AT2G13273	-	-	-	-	-	-	-
AT2G13295	-	-	-	-	-	-	-
AT2G13363	-	-	-	-	-	-	-
AT2G13370	-	-	-	-	-	-	-
AT2G13422	-	-	-	-	-	-	-
AT2G13430	-	-	-	-	-	-	-
AT2G13450	-	-	-	-	-	-	-
AT2G13463	-	-	-	-	-	-	-
AT2G13500	-	-	-	-	-	-	-
AT2G13542	-	-	-	-	-	-	-
AT2G13547	-	-	-	-	-	-	-
AT2G13550	-	-	-	-	-	-	-
AT2G13623	-	-	-	-	-	-	-
AT2G13630	-	-	-	-	-	-	-
AT2G13640	-	-	-	-	-	-	-
AT2G13650	-	-	-	-	-	-	-
AT2G13660	-	-	-	-	-	-	-
AT2G13690	-	-	-	-	-	-	-
AT2G13720	-	-	-	-	-	-	-
AT2G13760	-	-	-	-	-	-	-
AT2G13770	-	-	-	-	-	-	-
AT2G13895	-	-	-	-	-	-	-
AT2G13950	-	-	-	-	-	-	-
AT2G13960	-	-	-	-	-	-	-
AT2G13980	-	-	-	-	-	-	-
AT2G14000	-	-	-	-	-	-	-
AT2G14060	-	-	-	-	-	-	-
AT2G14070	-	-	-	-	-	-	-
AT2G14110	-	-	-	-	-	-	-
AT2G14120	-	-	-	-	-	-	-
AT2G14160	-	-	-	-	-	-	-
AT2G14206	-	-	-	-	-	-	-
AT2G14210	-	-	-	-	-	-	-
AT2G14247	-	-	-	-	-	-	-
AT2G14270	-	-	-	-	-	-	-
AT2G14282	-	-	-	-	-	-	-
AT2G14285	-	-	-	-	-	-	-
AT2G14288	-	-	-	-	-	-	-
AT2G14289	-	-	-	-	-	-	-
AT2G14290	-	-	-	-	-	-	-
AT2G14365	-	-	-	-	-	-	-
AT2G14378	-	-	-	-	-	-	-
AT2G14390	-	-	-	-	-	-	-
AT2G14440	-	-	-	-	-	-	-
AT2G14460	-	-	-	-	-	-	-
AT2G14500	-	-	-	-	-	-	-
AT2G14510	-	-	-	-	-	-	-
AT2G14540	-	-	-	-	-	-	-
AT2G14560	-	-	-	-	-	-	-
AT2G14610	-	-	-	-	-	-	-
AT2G14620	-	-	-	-	-	-	-
AT2G14635	-	-	-	-	-	-	-
AT2G14660	-	-	-	-	-	-	-
AT2G14670	-	-	-	-	-	-	-
AT2G14680	-	-	-	-	-	-	-
AT2G14690	-	-	-	-	-	-	-
AT2G14692	-	-	-	-	-	-	-
AT2G14700	-	-	-	-	-	-	-
AT2G14710	-	-	-	-	-	-	-
AT2G14800	-	-	-	-	-	-	-
AT2G14810	-	-	-	-	-	-	-
AT2G14846	-	-	-	-	-	-	-
AT2G14870	-	-	-	-	-	-	-
AT2G14880	-	-	-	-	-	-	-
AT2G14920	-	-	-	-	-	-	-
AT2G14935	-	-	-	-	-	-	-
AT2G15010	-	-	-	-	-	-	-
AT2G15025	-	-	-	-	-	-	-
AT2G15029	-	-	-	-	-	-	-
AT2G15042	-	-	-	-	-	-	-
AT2G15050	-	-	-	-	-	-	-
AT2G15090	-	-	-	-	-	-	-
AT2G15110	-	-	-	-	-	-	-
AT2G15130	-	-	-	-	-	-	-
AT2G15170	-	-	-	-	-	-	-
AT2G15180	-	-	-	-	-	-	-
AT2G15230	-	-	-	-	-	-	-
AT2G15270	-	-	-	-	-	-	-
AT2G15280	-	-	-	-	-	-	-
AT2G15310	-	-	-	-	-	-	-
AT2G15318	-	-	-	-	-	-	-
AT2G15320	-	-	-	-	-	-	-
AT2G15325	-	-	-	-	-	-	-
AT2G15327	-	-	-	-	-	-	-
AT2G15340	-	-	-	-	-	-	-
AT2G15345	-	-	-	-	-	-	-
-	-	A10	Bra015198	-	-	-	-
-	-	A10	Bra015199	-	-	-	-
-	-	A10	Bra015202	-	-	-	-
-	-	A10	Bra015203	-	-	-	-	YSPB_NODE_47445_length_308_cov_15.860390(70-327->75-332/98.06)	YSPB_NODE_43258_length_419_cov_24.334129(69-327->396-138/93.82)	YSPB_NODE_813_length_777_cov_68.388672(86-315->472-701/87.01)
-	-	A10	Bra015204	-	-	-	-
-	-	A10	Bra015205	-	-	-	-
-	-	A10	Bra015206	-	-	-	-
-	-	A10	Bra015207	-	-	-	-
-	-	A10	Bra015208	-	-	-	-
-	-	A10	Bra015209	-	-	-	-	YSPB_NODE_24306_length_1516_cov_25.107519(231-1485->1355-101/99.28)	YSPB_NODE_24306_length_1516_cov_25.107519(1-156->1504-1349/99.36)
-	-	A10	Bra015210	-	-	-	-	YSPB_NODE_21330_length_1034_cov_27.140232(972-1221->556-307/100.00)
-	-	A10	Bra015211	-	-	-	-	YSPB_NODE_37242_length_1089_cov_20.428833(1-318->1021-704/99.69)
-	-	A10	Bra015212	-	-	-	-
-	-	A10	Bra015213	-	-	-	-	YSPB_NODE_38745_length_744_cov_31.103495(1-342->12-368/95.80)
-	-	A10	Bra015215	-	-	-	-	YSPB_NODE_28621_length_979_cov_13.349336(9-1043->1029-1/97.60)	YSPB_NODE_6076_length_1306_cov_21.259571(13-1043->1046-1/84.78)	YSPB_NODE_31771_length_255_cov_17.329412(1009-1279->1-271/99.63)	YSPB_NODE_25827_length_255_cov_23.160784(1009-1279->305-35/95.20)	YSPB_NODE_38745_length_744_cov_31.103495(1414-1608->793-596/97.47)	YSPB_NODE_41578_length_131_cov_16.297710(1280-1460->1-181/98.35)	YSPB_NODE_30246_length_131_cov_29.106871(1280-1460->181-1/91.76)	YSPB_NODE_37308_length_292_cov_17.945206(1414-1608->341-144/86.21)
-	-	A10	Bra015216	-	-	-	-	YSPB_NODE_2316_length_997_cov_225.230698(1-315->429-762/86.83)	YSPB_NODE_33649_length_1056_cov_27.363636(2-315->477-809/81.49)
AT2G15360	-	-	-	-	-	-	-
AT2G15390	-	-	-	-	-	-	-
AT2G15400	-	-	-	-	-	-	-
AT2G15420	-	-	-	-	-	-	-
AT2G15450	-	-	-	-	-	-	-
AT2G15500	-	A10	Bra015220	-	-	-	-	YSPB_NODE_1820_length_1823_cov_18.826660(1-1000->1829-830/97.20)	YSPB_NODE_1820_length_1823_cov_18.826660(998-1664->664-1/96.70)	YSPB_NODE_15957_length_1815_cov_96.272179(54-994->123-1072/83.56)	YSPB_NODE_15957_length_1815_cov_96.272179(998-1403->1244-1637/85.23)	YSPB_NODE_15957_length_1815_cov_96.272179(1441-1664->1642-1865/92.86)	YSPB_NODE_1240_length_1885_cov_823.840332(54-1000->79-1025/81.46)	YSPB_NODE_1240_length_1885_cov_823.840332(1450-1716->1607-1873/85.87)	YSPB_NODE_1798_length_1944_cov_121.322014(1447-1716->373-104/87.87)	YSPB_NODE_12805_length_279_cov_11.168459(1626-1736->1-111/99.10)	YSPB_NODE_3445_length_123_cov_61.333332(1626-1737->1-113/93.81)
AT2G15535	-	-	-	-	-	-	-
AT2G15560	-	A10	Bra015222	-	-	-	-	YSPB_NODE_30334_length_1140_cov_12.738597(1-1077->105-1190/97.70)	YSPB_NODE_27773_length_502_cov_16.974104(1029-1407->552-174/97.89)
AT2G15570	-	A10	Bra015223	-	-	-	-	YSPB_NODE_13214_length_669_cov_14.866965(1-516->694-179/98.26)
-	-	A10	Bra015224	-	-	-	-
-	-	A10	Bra015226	-	-	-	-
-	-	A10	Bra015228	-	-	-	-
AT2G15630	-	A10	Bra015229	-	-	-	-
AT2G15640	-	-	-	-	-	-	-
AT2G15660	-	-	-	-	-	-	-
AT2G15670	H	-	-	-	-	-	-
AT2G15710	H	-	-	-	-	-	-
-	-	A10	Bra015233	-	-	-	-
AT2G15740	H	-	-	-	-	-	-
AT2G15770	H	A10	Bra015235	-	-	-	-
-	-	A10	Bra015236	-	-	-	-
AT2G15790	H	A10	Bra015237	-	-	-	-	YSPB_NODE_28913_length_1412_cov_35.261330(1-1086->1345-260/99.54)
-	-	A10	Bra015238	-	-	-	-	YSPB_NODE_12845_length_1080_cov_209.050003(75-595->903-379/91.86)	YSPB_NODE_12845_length_1080_cov_209.050003(75-584->951-436/84.26)	YSPB_NODE_12845_length_1080_cov_209.050003(75-497->999-574/85.01)	YSPB_NODE_7607_length_1485_cov_47.818180(76-592->1055-533/84.95)
-	-	A10	Bra015239	-	-	-	-	YSPB_NODE_2135_length_1848_cov_63.389610(1-1617->110-1726/99.13)
-	-	A10	Bra015240	-	-	-	-	YSPB_NODE_36124_length_1385_cov_26.163177(1-109->580-688/90.83)
AT2G15820	H	A10	Bra015241	-	-	-	-	YSPB_NODE_31325_length_1355_cov_11.146864(1141-2358->1405-188/98.69)	YSPB_NODE_47071_length_604_cov_11.185431(24-686->1-654/97.14)
-	-	A10	Bra015244	-	-	-	-	YSPB_NODE_20968_length_1126_cov_43.672291(1-693->145-837/99.42)	YSPB_NODE_20968_length_1126_cov_43.672291(692-792->927-1027/100.00)
AT2G15900	H	A10	Bra015246	-	-	-	-	YSPB_NODE_42534_length_1564_cov_13.530690(1-1456->159-1614/99.45)	YSPB_NODE_32559_length_1301_cov_19.046118(1844-2997->1351-198/99.57)	YSPB_NODE_32932_length_433_cov_12.815243(1409-1891->1-483/99.59)
-	-	A10	Bra015248	-	-	-	-
-	-	A10	Bra015249	-	-	-	-
AT2G15930	H	-	-	-	-	-	-
-	-	A10	Bra015250	-	-	-	-
-	-	A10	Bra015251	-	-	-	-	YSPB_NODE_5715_length_4002_cov_25.063719(7242-10815->1-3577/99.50)	YSPB_NODE_10926_length_2032_cov_13.068897(4091-6172->2082-1/99.90)	YSPB_NODE_32523_length_687_cov_14.263464(6550-7286->1-737/99.86)	YSPB_NODE_16875_length_404_cov_14.284654(6130-6583->454-1/100.00)
-	-	A10	Bra001954	-	-	-	-
-	-	A10	Bra001955	-	-	-	-
AT2G15980	H	-	-	-	-	-	-
AT2G16005	H	-	-	-	-	-	-
AT2G16015	H	-	-	-	-	-	-
AT2G16016	H	-	-	-	-	-	-
AT2G16018	H	-	-	-	-	-	-
AT2G16019	H	-	-	-	-	-	-
AT2G16020	H	-	-	-	-	-	-
-	-	A10	Bra001962	-	-	-	-	YSPB_NODE_26933_length_1002_cov_31.873253(142-345->726-535/81.64)
AT2G16030	H	A10	Bra001963	-	-	-	-
-	-	A10	Bra001964	-	-	-	-
-	-	A10	Bra001965	-	-	-	-
AT2G16040	H	-	-	-	-	-	-
AT2G16050	H	A10	Bra001956	-	-	-	-
-	-	A10	Bra001957	-	-	-	-
AT2G16060	H	A10	Bra001958	-	-	-	-
AT2G16090	H	A10	Bra001960	-	-	-	-
-	-	A10	Bra001961	-	-	-	-
AT2G16190	H	-	-	-	-	-	-
-	-	A10	Bra001969	-	-	-	-
AT2G16200	H	A10	Bra001970	-	-	-	-	YSPB_NODE_12933_length_1723_cov_124.603020(994-2664->1-1671/99.70)	YSPB_NODE_16970_length_1059_cov_95.114258(1-1028->82-1109/99.81)	YSPB_NODE_8510_length_1268_cov_74.375397(1-1109->210-1318/88.12)	YSPB_NODE_15198_length_1062_cov_101.632767(1-1028->85-1112/88.07)	YSPB_NODE_8870_length_251_cov_122.581673(1450-1747->295-1/84.44)	YSPB_NODE_18473_length_251_cov_85.888443(1450-1747->295-1/82.78)	YSPB_NODE_19325_length_141_cov_120.248230(1081-1265->188-4/91.35)	YSPB_NODE_20911_length_141_cov_81.262413(1081-1265->188-4/90.27)	YSPB_NODE_34776_length_66_cov_149.378784(994-1109->116-1/93.97)
AT2G16210	H	-	-	-	-	-	-
AT2G16220	H	-	-	-	-	-	-
AT2G16225	H	-	-	-	-	-	-
AT2G16230	H	-	-	-	-	-	-
-	-	A10	Bra001972	-	-	-	-	YSPB_NODE_46367_length_356_cov_30.067415(9-387->1-379/98.42)
AT2G16270	H	A10	Bra001973	-	-	-	-	YSPB_NODE_28376_length_2162_cov_17.829325(1-2101->2091-6/98.38)
AT2G16340	H	-	-	-	-	-	-
AT2G16360	H	-	-	-	-	-	-
AT2G16380	H	-	-	-	-	-	-
AT2G16385	H	-	-	-	-	-	-
AT2G16405	H	A10	Bra001978	-	-	-	-	YSPB_NODE_17579_length_1546_cov_20.559509(5-564->1596-1034/99.29)
AT2G16450	H	-	-	-	-	-	-
AT2G16490	H	-	-	-	-	-	-
AT2G16500	H	-	-	-	-	-	-
AT2G16505	H	-	-	-	-	-	-
AT2G16520	H	-	-	-	-	-	-
AT2G16535	H	-	-	-	-	-	-
AT2G16570	H	A10	Bra001980	-	-	-	-	YSPB_NODE_14790_length_1881_cov_30.478470(1-1674->131-1804/99.28)	YSPB_NODE_17377_length_1852_cov_43.068573(222-1674->254-1706/85.54)
AT2G16575	H	-	-	-	-	-	-
AT2G16586	H	-	-	-	-	-	-
AT2G16592	H	-	-	-	-	-	-
-	-	A10	Bra001981	-	-	-	-
AT2G16595	H	A10	Bra001982	-	-	-	-	YSPB_NODE_29785_length_1045_cov_22.685167(1-771->955-185/100.00)
AT2G16620	H	-	-	-	-	-	-
AT2G16640	H	-	-	-	-	-	-
AT2G16650	H	A10	Bra001984	-	-	-	-	YSPB_NODE_21847_length_1075_cov_12.094884(723-1459->4-740/99.32)	YSPB_NODE_14492_length_1233_cov_12.217356(355-1459->10-1108/83.60)	YSPB_NODE_34903_length_457_cov_14.074398(1-471->471-1/97.88)	YSPB_NODE_36975_length_143_cov_11.692307(577-769->1-193/97.93)
-	-	A10	Bra001985	-	-	-	-	YSPB_NODE_2312_length_1210_cov_15.471074(1-520->101-611/92.34)	YSPB_NODE_16509_length_1222_cov_21.147299(1-512->110-615/83.37)
AT2G16668	H	-	-	-	-	-	-
AT2G16676	H	-	-	-	-	-	-
-	-	A10	Bra002043	-	-	-	-	YSPB_NODE_19516_length_1763_cov_15.964832(391-1153->945-183/100.00)	YSPB_NODE_19516_length_1763_cov_15.964832(1-393->1440-1048/100.00)	YSPB_NODE_28693_length_1090_cov_11.401834(391-1120->205-940/85.50)
-	-	A10	Bra002041	-	-	-	-
-	-	A10	Bra002039	-	-	-	-	YSPB_NODE_28993_length_818_cov_17.327629(818-1530->868-156/88.84)
-	-	A10	Bra002038	-	-	-	-	YSPB_NODE_20498_length_1321_cov_19.004541(208-1140->353-1301/88.22)
-	-	A10	Bra002037	-	-	-	-	YSPB_NODE_40156_length_627_cov_21.733652(273-475->577-387/85.29)
-	-	A10	Bra001986	-	-	-	-
-	-	A10	Bra001987	-	-	-	-
-	-	A10	Bra001988	-	-	-	-
-	-	A10	Bra001989	-	-	-	-	YSPB_NODE_8308_length_3826_cov_36.868530(167-388->3815-3570/76.21)
-	-	A10	Bra001992	-	-	-	-
-	-	A10	Bra001993	-	-	-	-
-	-	A10	Bra001994	-	-	-	-	YSPB_NODE_5735_length_874_cov_59.298626(1-600->831-235/98.67)	YSPB_NODE_9130_length_958_cov_62.232777(1-600->894-298/89.18)	YSPB_NODE_13972_length_734_cov_15.487739(1-581->743-169/77.91)
AT2G16760	H	-	-	-	-	-	-
-	-	A10	Bra001998	-	-	-	-
AT2G16810	H	-	-	-	-	-	-
AT2G16835	H	-	-	-	-	-	-
AT2G16850	H	-	-	-	-	-	-
AT2G16860	H	A10	Bra001999	-	-	-	-	YSPB_NODE_18279_length_1101_cov_86.902817(1-897->54-950/100.00)
AT2G16870	H	-	-	-	-	-	-
AT2G16880	H	A10	Bra002000	-	-	-	-
-	-	A10	Bra002001	-	-	-	-	YSPB_NODE_39118_length_1231_cov_15.381804(347-1563->2-1218/97.95)
AT2G16881	H	-	-	-	-	-	-
AT2G16930	H	-	-	-	-	-	-
AT2G16940	H	-	-	-	-	-	-
-	-	A10	Bra002006	-	-	-	-
-	-	A10	Bra002007	-	-	-	-	YSPB_NODE_4948_length_930_cov_40.954838(1-720->119-838/99.03)
-	-	A10	Bra002008	-	-	-	-	YSPB_NODE_14010_length_1296_cov_21.847221(2453-3411->1185-227/99.79)
-	-	A10	Bra002009	-	-	-	-	YSPB_NODE_24040_length_401_cov_23.653366(15-412->398-1/97.74)	YSPB_NODE_41845_length_260_cov_34.103848(473-782->1-310/99.68)	YSPB_NODE_40497_length_286_cov_35.975525(1285-1569->52-336/98.95)	YSPB_NODE_30313_length_150_cov_73.739998(1571-1769->200-2/98.49)	YSPB_NODE_49337_length_107_cov_36.682243(363-522->1-157/98.12)	YSPB_NODE_47559_length_110_cov_11.472727(363-522->160-1/97.50)	YSPB_NODE_42432_length_92_cov_17.934782(1087-1228->142-1/100.00)	YSPB_NODE_29376_length_101_cov_18.930693(733-883->151-1/98.01)	YSPB_NODE_42117_length_130_cov_18.392307(1721-1866->1-147/98.64)	YSPB_NODE_36838_length_101_cov_14.940594(733-883->151-1/97.35)	YSPB_NODE_7450_length_1045_cov_45.154068(1024-1284->1092-838/84.03)	YSPB_NODE_21885_length_131_cov_68.305344(961-1096->136-1/98.53)	YSPB_NODE_48712_length_91_cov_11.659341(1047-1193->141-1/92.52)	YSPB_NODE_43604_length_62_cov_55.709679(1179-1289->1-110/98.20)	YSPB_NODE_30312_length_51_cov_45.960785(1520-1620->1-101/100.00)	YSPB_NODE_49977_length_51_cov_13.450980(1520-1620->101-1/99.01)	YSPB_NODE_45963_length_138_cov_35.398552(1721-1866->1-155/85.26)	YSPB_NODE_49008_length_51_cov_16.411764(1087-1193->101-1/92.52)
-	-	A10	Bra002010	-	-	-	-	YSPB_NODE_19661_length_1708_cov_25.707846(1-1497->1550-54/99.47)
AT2G16955	H	-	-	-	-	-	-
-	-	A10	Bra002013	-	-	-	-
-	-	A10	Bra002014	-	-	-	-	YSPB_NODE_8125_length_1372_cov_43.020409(23-819->1-797/99.87)	YSPB_NODE_8125_length_1372_cov_43.020409(819-1179->875-1225/96.95)	YSPB_NODE_38029_length_1359_cov_28.859455(1-819->1346-528/85.42)	YSPB_NODE_38029_length_1359_cov_28.859455(819-1164->450-105/87.14)
AT2G17030	H	A10	Bra002016	-	-	-	-
-	-	A10	Bra002017	-	-	-	-
AT2G17043	H	-	-	-	-	-	-
AT2G17050	H	-	-	-	-	-	-
AT2G17055	H	-	-	-	-	-	-
-	-	A10	Bra002022	-	-	-	-
AT2G17130	H	A10	Bra002023	-	-	-	-	YSPB_NODE_2845_length_817_cov_28.958384(1-828->828-1/99.15)	YSPB_NODE_35173_length_524_cov_36.553436(787-1107->1-321/100.00)	YSPB_NODE_22326_length_432_cov_82.215279(478-959->482-1/87.19)	YSPB_NODE_7461_length_301_cov_76.873756(478-828->1-351/92.88)	YSPB_NODE_13878_length_123_cov_101.512192(787-959->1-173/87.93)
AT2G17140	H	A10	Bra002024	-	-	-	-
AT2G17160	H	-	-	-	-	-	-
-	-	A10	Bra002026	-	-	-	-
AT2G17180	H	A10	Bra002027	-	-	-	-
-	-	A10	Bra002029	-	-	-	-	YSPB_NODE_24393_length_1266_cov_13.820695(232-361->467-596/90.84)
AT2G17210	H	A10	Bra002030	-	-	-	-
AT2G17220	H	A10	Bra002031	-	-	-	-
-	-	A10	Bra002032	-	-	-	-
-	-	A10	Bra002033	-	-	-	-
AT2G17230	H	A10	Bra002034	-	-	-	-	YSPB_NODE_20866_length_1306_cov_38.479324(1-1077->15-1103/98.35)
AT2G17260	H	-	-	-	-	-	-
AT2G17280	H	-	-	-	-	-	-
AT2G17300	H	A10	Bra002049	-	-	-	-
AT2G17305	H	-	-	-	-	-	-
AT2G17310	H	-	-	-	-	-	-
-	-	A10	Bra002051	-	-	-	-
AT2G17360	H	-	-	-	-	-	-
-	-	A10	Bra002052	-	-	-	-
AT2G17370	H	A10	Bra002053	-	-	-	-	YSPB_NODE_37920_length_943_cov_20.042418(551-1543->1-993/99.40)	YSPB_NODE_34761_length_382_cov_11.256544(1-399->399-1/98.75)	YSPB_NODE_37919_length_118_cov_12.669492(1498-1656->168-10/100.00)
AT2G17380	H	A10	Bra002054	-	-	-	-	YSPB_NODE_4484_length_653_cov_113.078102(1-486->123-608/99.79)
-	-	A10	Bra002055	-	-	-	-
-	-	A10	Bra002056	-	-	-	-
AT2G17390	H	-	-	-	-	-	-
-	-	A10	Bra002057	-	-	-	-	YSPB_NODE_37806_length_682_cov_17.580645(394-518->22-146/89.68)
AT2G17470	H	A10	Bra002062	-	-	-	-
AT2G17480	H	A10	Bra002063	-	-	-	-	YSPB_NODE_11061_length_2260_cov_45.880531(43-1784->332-2097/87.60)
-	-	A10	Bra002064	-	-	-	-
-	-	A10	Bra002065	-	-	-	-
-	-	A10	Bra002066	-	-	-	-
-	-	A10	Bra002067	-	-	-	-	YSPB_NODE_38385_length_820_cov_12.253658(1-177->177-1/100.00)	YSPB_NODE_17582_length_863_cov_14.573581(1-245->669-913/84.34)
AT2G17525	H	A10	Bra002069	-	-	-	-
AT2G17530	H	A10	Bra002070	-	-	-	-	YSPB_NODE_40891_length_1475_cov_15.277288(1-1314->158-1471/99.92)	YSPB_NODE_33214_length_1001_cov_13.803197(1-971->992-4/80.95)
AT2G17550	H	A10	Bra002072	-	-	-	-
AT2G17556	H	-	-	-	-	-	-
AT2G17590	H	-	-	-	-	-	-
-	-	A10	Bra002045	-	-	-	-	YSPB_NODE_18835_length_249_cov_607.012024(259-489->299-69/97.84)	YSPB_NODE_2879_length_164_cov_857.323181(253-466->214-1/95.33)	YSPB_NODE_21002_length_274_cov_96.229927(253-489->324-88/90.79)	YSPB_NODE_21001_length_330_cov_48.848484(39-278->141-380/87.97)	YSPB_NODE_18868_length_111_cov_316.648651(118-278->161-1/95.68)	YSPB_NODE_5622_length_147_cov_420.448975(142-335->4-197/89.18)	YSPB_NODE_18970_length_147_cov_512.795898(142-335->4-197/88.66)
-	-	A10	Bra002044	-	-	-	-	YSPB_NODE_23706_length_183_cov_176.721313(1-197->37-233/95.94)	YSPB_NODE_12195_length_125_cov_180.960007(25-197->3-175/98.84)	YSPB_NODE_7071_length_389_cov_206.917740(2-238->439-202/89.50)
AT2G17650	H	A10	Bra002075	-	-	-	-
-	-	A10	Bra002077	-	-	-	-
AT2G17690	H	-	-	-	-	-	-
AT2G17705	H	A10	Bra002079	-	-	-	-
-	-	A10	Bra002082	-	-	-	-
AT2G17723	H	-	-	-	-	-	-
-	-	A10	Bra002083	-	-	-	-	YSPB_NODE_9284_length_2436_cov_21.376436(486-685->149-354/85.99)
-	-	A10	Bra002085	-	-	-	-
AT2G17740	H	-	-	-	-	-	-
AT2G17750	H	-	-	-	-	-	-
-	-	A10	Bra002087	-	-	-	-
-	-	A10	Bra002088	-	-	-	-
-	-	A10	Bra002089	-	-	-	-
AT2G17785	H	-	-	-	-	-	-
AT2G17790	H	A10	Bra002092	-	-	-	-	YSPB_NODE_1325_length_2621_cov_45.463562(1-2367->2615-249/99.66)	YSPB_NODE_1549_length_2419_cov_39.180241(38-2206->1-2175/74.51)
-	-	A10	Bra002094	-	-	-	-
AT2G17820	H	A10	Bra002095	-	-	-	-
AT2G17830	H	-	-	-	-	-	-
AT2G17840	H	A10	Bra002096	-	-	-	-	YSPB_NODE_30647_length_1466_cov_19.246931(1-1350->66-1427/90.30)
AT2G17850	H	A10	Bra002059	-	-	-	-
AT2G17860	H	A10	Bra002098	-	-	-	-	YSPB_NODE_23783_length_598_cov_29.270903(579-769->648-458/87.18)	YSPB_NODE_13103_length_275_cov_28.218182(390-628->245-1/74.90)
-	-	A10	Bra002099	-	-	-	-	YSPB_NODE_28822_length_452_cov_11.626106(1775-2287->1-502/96.88)	YSPB_NODE_30499_length_331_cov_12.187311(2423-2685->1-263/100.00)
-	-	A10	Bra002100	-	-	-	-	YSPB_NODE_21385_length_1588_cov_24.759445(1-1452->20-1471/98.49)
AT2G17870	H	-	-	-	-	-	-
AT2G17900	H	-	-	-	-	-	-
AT2G17920	H	-	-	-	-	-	-
AT2G17940	H	-	-	-	-	-	-
-	-	A07	Bra036410	-	-	-	-
-	-	A07	Bra036409	-	-	-	-	YSPB_NODE_3433_length_1081_cov_86.784462(1-885->1057-173/99.44)	YSPB_NODE_8074_length_987_cov_76.730499(1-885->989-105/85.73)
-	-	A07	Bra036408	-	-	-	-	YSPB_NODE_1646_length_761_cov_1686.249634(189-468->665-386/98.21)
-	-	A07	Bra036407	-	-	-	-	YSPB_NODE_41548_length_370_cov_21.994595(202-621->1-420/97.15)	YSPB_NODE_23715_length_370_cov_71.124321(202-621->420-1/95.00)	YSPB_NODE_34133_length_343_cov_17.075802(1-233->233-1/100.00)	YSPB_NODE_23069_length_302_cov_55.009933(1-233->126-352/92.27)	YSPB_NODE_40506_length_324_cov_15.462963(622-765->1-144/97.92)	YSPB_NODE_13171_length_341_cov_22.648094(622-763->1-142/95.10)
-	-	A07	Bra036406	-	-	-	-	YSPB_NODE_24979_length_1303_cov_25.379126(1-1188->117-1304/99.07)
-	-	A07	Bra036405	-	-	-	-	YSPB_NODE_32311_length_1630_cov_16.521473(1-1386->132-1517/99.42)
-	-	A07	Bra036404	-	-	-	-
-	-	A07	Bra036403	-	-	-	-	YSPB_NODE_21890_length_490_cov_12.177551(1-306->512-207/99.02)
-	-	A07	Bra036402	-	-	-	-	YSPB_NODE_5756_length_537_cov_95.893852(1-533->551-1/95.64)	YSPB_NODE_21332_length_494_cov_53.710526(1-467->503-1/81.14)	YSPB_NODE_9180_length_305_cov_80.921310(487-672->1-186/98.92)	YSPB_NODE_38182_length_440_cov_43.679546(195-467->218-490/87.96)	YSPB_NODE_29400_length_358_cov_79.913406(433-664->1-232/91.38)	YSPB_NODE_36026_length_337_cov_36.047478(487-664->387-207/89.01)	YSPB_NODE_40113_length_51_cov_114.823532(433-533->1-101/97.03)
-	-	A07	Bra036401	-	-	-	-	YSPB_NODE_1565_length_851_cov_127.130432(130-516->267-635/81.63)
-	-	A07	Bra036400	-	-	-	-
-	-	A07	Bra036399	-	-	-	-
-	-	A07	Bra036398	-	-	-	-
-	-	A07	Bra036397	-	-	-	-	YSPB_NODE_19170_length_588_cov_22.136055(1-416->416-1/92.57)	YSPB_NODE_22967_length_588_cov_30.899660(1-416->416-1/88.81)
-	-	A07	Bra036396	-	-	-	-
-	-	A07	Bra036395	-	-	-	-
-	-	A07	Bra036394	-	-	-	-	YSPB_NODE_13757_length_1459_cov_111.547638(103-313->1120-910/94.79)
-	-	A07	Bra036393	-	-	-	-
-	-	A07	Bra036392	-	-	-	-
-	-	A07	Bra036391	-	-	-	-	YSPB_NODE_38272_length_1139_cov_14.207199(909-1968->1-1069/98.88)
-	-	A07	Bra036390	-	-	-	-
-	-	A07	Bra036389	-	-	-	-
-	-	A07	Bra036388	-	-	-	-
-	-	A07	Bra036386	-	-	-	-
-	-	A07	Bra036385	-	-	-	-
-	-	A07	Bra036384	-	-	-	-
-	-	A07	Bra036383	-	-	-	-
-	-	A07	Bra036382	-	-	-	-
-	-	A07	Bra036381	-	-	-	-
-	-	A07	Bra036380	-	-	-	-
-	-	A07	Bra036379	-	-	-	-
-	-	A07	Bra036378	-	-	-	-
-	-	A07	Bra036377	-	-	-	-
-	-	A07	Bra039893	-	-	-	-
AT2G17960	H	-	-	-	-	-	-
AT2G17970	H	-	-	-	-	-	-
-	-	A07	Bra039895	-	-	-	-	YSPB_NODE_40380_length_523_cov_18.657743(1-408->519-118/92.18)
-	-	A07	Bra039896	-	-	-	-	YSPB_NODE_11849_length_879_cov_54.365189(158-375->86-303/97.71)	YSPB_NODE_20974_length_879_cov_45.366325(158-375->86-303/94.50)	YSPB_NODE_1965_length_356_cov_29.241573(1-160->303-144/97.50)
-	-	A07	Bra039897	-	-	-	-	YSPB_NODE_40219_length_895_cov_12.378771(196-738->665-132/79.64)
-	-	A07	Bra039898	-	-	-	-
-	-	A07	Bra039899	-	-	-	-
-	-	A07	Bra039900	-	-	-	-
-	-	A07	Bra039901	-	-	-	-
-	-	A07	Bra039902	-	-	-	-
-	-	A07	Bra039903	-	-	-	-	YSPB_NODE_22842_length_1236_cov_16.872168(72-310->175-419/97.55)
AT2G17972	H	A07	Bra039904	-	-	-	-	YSPB_NODE_33140_length_1447_cov_28.202488(1-504->1454-951/99.80)
AT2G17975	H	A07	Bra039905	-	-	-	-	YSPB_NODE_33140_length_1447_cov_28.202488(1-756->52-807/99.07)
AT2G18000	H	A07	Bra039907	-	-	-	-	YSPB_NODE_16913_length_953_cov_18.542498(1-777->971-195/98.84)
-	-	A07	Bra039908	-	-	-	-
-	-	A07	Bra039910	-	-	-	-
-	-	A07	Bra039914	-	-	-	-	YSPB_NODE_12841_length_1122_cov_55.481285(1-792->96-887/99.12)
AT2G18060	H	A07	Bra039915	-	-	-	-
AT2G18070	H	-	-	-	-	-	-
AT2G18110	H	-	-	-	-	-	-
-	-	A07	Bra039916	-	-	-	-	YSPB_NODE_19717_length_2496_cov_30.739183(79-305->13-237/86.09)	YSPB_NODE_19717_length_2496_cov_30.739183(303-426->423-546/88.00)
AT2G18120	H	A07	Bra039917	-	-	-	-
-	-	A07	Bra039918	-	-	-	-
AT2G18140	H	A07	Bra039920	-	-	-	-
AT2G18162	H	-	-	-	-	-	-
-	-	A07	Bra039630	-	-	-	-	YSPB_NODE_25157_length_2080_cov_23.708174(1-1797->1939-158/84.81)	YSPB_NODE_716_length_1700_cov_1147.213501(548-1797->1735-495/80.89)
AT2G18180	H	-	-	-	-	-	-
AT2G18196	H	-	-	-	-	-	-
AT2G18200	H	-	-	-	-	-	-
AT2G18220	H	A07	Bra039628	-	-	-	-	YSPB_NODE_18034_length_2505_cov_34.835930(1-2286->2392-107/98.38)
-	-	A07	Bra039626	-	-	-	-
AT2G18240	H	A07	Bra039625	-	-	-	-	YSPB_NODE_23153_length_1049_cov_30.421354(1-630->100-735/98.11)
-	-	A07	Bra039621	-	-	-	-
AT2G18280	H	A07	Bra039620	-	-	-	-	YSPB_NODE_31339_length_1591_cov_51.378380(1-1137->314-1441/98.24)	YSPB_NODE_15469_length_1290_cov_43.651161(862-1094->1006-1239/77.27)
AT2G18270	H	-	-	-	-	-	-
-	-	A07	Bra039619	-	-	-	-
AT2G18320	H	-	-	-	-	-	-
AT2G18328	H	A07	Bra039617	-	-	-	-	YSPB_NODE_25584_length_371_cov_18.436657(1-249->327-79/100.00)
AT2G18340	H	A07	Bra039616	-	-	-	-
AT2G18410	H	A07	Bra039611	-	-	-	-	YSPB_NODE_32761_length_1037_cov_14.464803(163-1140->7-972/97.85)
-	-	A07	Bra039610	-	-	-	-
AT2G18420	H	-	-	-	-	-	-
AT2G18460	H	-	-	-	-	-	-
-	-	A07	Bra039609	-	-	-	-
-	-	A07	Bra039608	-	-	-	-
AT2G18470	H	A07	Bra039607	-	-	-	-
AT2G18490	H	A07	Bra039606	-	-	-	-
-	-	A07	Bra039605	-	-	-	-	YSPB_NODE_5658_length_318_cov_77.374214(1-227->130-368/89.54)	YSPB_NODE_31721_length_247_cov_28.919029(1-215->230-4/89.87)	YSPB_NODE_24189_length_247_cov_36.700405(1-215->68-294/89.91)
-	-	A07	Bra038812	-	-	-	-
AT2G18530	H	-	-	-	-	-	-
AT2G18550	H	-	-	-	-	-	-
AT2G18590	H	-	-	-	-	-	-
AT2G18610	H	-	-	-	-	-	-
AT2G18660	H	-	-	-	-	-	-
AT2G18670	H	A07	Bra038813	-	-	-	-
AT2G18710	H	A07	Bra038815	-	-	-	-	YSPB_NODE_4700_length_1825_cov_55.494793(1-1656->1827-181/97.04)
AT2G18720	H	-	-	-	-	-	-
AT2G18721	H	-	-	-	-	-	-
AT2G18760	H	-	-	-	-	-	-
AT2G18770	H	A07	Bra038817	-	-	-	-	YSPB_NODE_13372_length_962_cov_88.687111(179-972->958-165/99.50)	YSPB_NODE_6797_length_478_cov_45.711296(625-972->528-181/83.33)	YSPB_NODE_12731_length_383_cov_123.595299(4-110->433-327/100.00)	YSPB_NODE_1554_length_262_cov_172.335876(4-110->312-206/95.33)
AT2G18780	H	-	-	-	-	-	-
AT2G18790	H	-	-	-	-	-	-
-	-	A07	Bra038818	-	-	-	-
AT2G18800	H	A07	Bra038819	-	-	-	-
-	-	A07	Bra038820	-	-	-	-	YSPB_NODE_29132_length_829_cov_31.546442(102-861->119-879/92.92)	YSPB_NODE_13395_length_824_cov_32.747574(95-861->110-874/89.38)
AT2G18810	H	-	-	-	-	-	-
AT2G18830	H	-	-	-	-	-	-
AT2G18840	H	-	-	-	-	-	-
AT2G18850	H	A07	Bra038821	-	-	-	-	YSPB_NODE_32947_length_1749_cov_23.647799(1-1617->1719-103/99.38)
AT2G18860	H	A07	Bra038827	-	-	-	-
-	-	A07	Bra038828	-	-	-	-
-	-	A07	Bra038823	-	-	-	-
-	-	A07	Bra038825	-	-	-	-	YSPB_NODE_15669_length_979_cov_42.059242(1-890->116-1029/97.37)	YSPB_NODE_17004_length_626_cov_52.678913(892-1302->676-266/100.00)
-	-	A07	Bra038826	-	-	-	-
AT2G18915	H	A07	Bra038832	-	-	-	-	YSPB_NODE_25263_length_1818_cov_19.040705(74-1827->2-1773/83.48)	YSPB_NODE_24729_length_1005_cov_12.080597(904-1827->1049-123/87.93)	YSPB_NODE_25065_length_840_cov_11.942857(74-950->2-890/83.93)
AT2G18920	H	-	-	-	-	-	-
AT2G18930	H	-	-	-	-	-	-
AT2G18938	H	-	-	-	-	-	-
-	-	A07	Bra038833	-	-	-	-
AT2G18950	H	A07	Bra038834	-	-	-	-	YSPB_NODE_20377_length_1458_cov_44.437584(1-1185->145-1329/99.32)
AT2G18970	H	-	-	-	-	-	-
AT2G18980	H	-	-	-	-	-	-
AT2G18990	H	-	-	-	-	-	-
AT2G19020	H	-	-	-	-	-	-
AT2G19030	H	-	-	-	-	-	-
-	-	A07	Bra038840	-	-	-	-
-	-	A07	Bra038841	-	-	-	-
AT2G19120	H	-	-	-	-	-	-
AT2G19146	H	-	-	-	-	-	-
AT2G19150	H	-	-	-	-	-	-
-	-	A07	Bra038845	-	-	-	-	YSPB_NODE_38407_length_411_cov_12.031631(195-370->67-242/98.30)	YSPB_NODE_38407_length_411_cov_12.031631(370-498->271-399/97.67)
AT2G19190	H	-	-	-	-	-	-
AT2G19200	H	-	-	-	-	-	-
AT2G19220	H	-	-	-	-	-	-
-	-	A07	Bra038847	-	-	-	-
AT2G19230	H	A07	Bra038848	-	-	-	-
AT2G19270	H	A07	Bra038850	-	-	-	-	YSPB_NODE_22290_length_1200_cov_54.616665(1-1056->1196-141/97.37)
-	-	A07	Bra038851	-	-	-	-
-	-	A07	Bra038852	-	-	-	-	YSPB_NODE_27678_length_412_cov_16.473301(86-471->10-404/95.45)
AT2G19280	H	A07	Bra038853	-	-	-	-
AT2G19290	H	-	-	-	-	-	-
AT2G19300	H	-	-	-	-	-	-
AT2G19310	H	A07	Bra038854	-	-	-	-	YSPB_NODE_23765_length_1350_cov_21.995556(2278-3044->522-1294/97.93)	YSPB_NODE_23765_length_1350_cov_21.995556(1817-2281->1-465/99.78)	YSPB_NODE_29319_length_633_cov_15.443918(658-1340->683-1/98.54)	YSPB_NODE_36833_length_980_cov_12.062245(538-1340->225-1030/92.45)	YSPB_NODE_12961_length_1336_cov_18.002245(2278-3038->862-90/87.16)	YSPB_NODE_12961_length_1336_cov_18.002245(1817-2281->1386-919/94.04)	YSPB_NODE_29959_length_663_cov_33.182503(1-441->61-501/97.96)	YSPB_NODE_30708_length_486_cov_11.555555(1312-1850->1-536/87.59)	YSPB_NODE_20576_length_274_cov_13.594891(1527-1850->1-324/99.38)	YSPB_NODE_46525_length_214_cov_12.794393(1312-1569->1-264/96.59)
-	-	A07	Bra038855	-	-	-	-	YSPB_NODE_1514_length_579_cov_35.734024(127-444->562-238/96.92)
AT2G19320	H	A07	Bra038856	-	-	-	-
AT2G19330	H	A07	Bra038857	-	-	-	-
AT2G19340	H	-	-	-	-	-	-
AT2G19360	H	-	-	-	-	-	-
AT2G19380	H	A07	Bra038996	-	-	-	-	YSPB_NODE_8211_length_1003_cov_48.836491(1-816->73-861/95.71)
AT2G19390	H	A07	Bra038997	-	-	-	-	YSPB_NODE_42341_length_836_cov_11.891149(2739-3606->886-19/98.62)	YSPB_NODE_24626_length_1046_cov_15.805927(2498-3606->1096-18/86.82)	YSPB_NODE_42026_length_310_cov_11.819355(2178-2537->360-1/100.00)	YSPB_NODE_44381_length_219_cov_11.118721(732-997->269-4/92.11)	YSPB_NODE_34336_length_403_cov_12.344913(1043-1412->3-369/81.43)
AT2G19410	H	A07	Bra038999	-	-	-	-
-	-	A07	Bra039000	-	-	-	-	YSPB_NODE_12531_length_1594_cov_16.888958(531-1056->1507-982/96.20)	YSPB_NODE_24652_length_1228_cov_55.622150(1-227->107-334/96.05)	YSPB_NODE_24652_length_1228_cov_55.622150(212-348->434-566/95.62)	YSPB_NODE_18971_length_634_cov_18.168770(345-475->504-374/94.66)
AT2G19420	H	-	-	-	-	-	-
-	-	A07	Bra039001	-	-	-	-	YSPB_NODE_13_length_633_cov_118.611374(38-165->1-128/96.09)	YSPB_NODE_24119_length_462_cov_118.781387(38-165->1-128/92.25)
AT2G19430	H	A07	Bra039002	-	-	-	-	YSPB_NODE_36141_length_1366_cov_19.983162(1-1077->1378-302/99.26)
-	-	Scaffold000232	Bra040672	-	-	-	-
AT2G19460	H	Scaffold000232	Bra040673	-	-	-	-
-	-	Scaffold000232	Bra040675	-	-	-	-	YSPB_NODE_10563_length_1834_cov_30.184841(38-208->263-93/92.49)	YSPB_NODE_21528_length_1883_cov_18.580456(6-208->1630-1841/85.98)
AT2G19510	H	-	-	-	-	-	-
-	-	Scaffold000232	Bra040678	-	-	-	-	YSPB_NODE_14357_length_654_cov_117.940369(535-1238->1-704/99.57)	YSPB_NODE_7796_length_519_cov_159.743744(647-1214->569-2/93.67)	YSPB_NODE_18251_length_522_cov_133.400391(647-1215->1-572/92.83)	YSPB_NODE_28860_length_460_cov_54.828262(1-449->68-510/96.21)	YSPB_NODE_37508_length_1490_cov_12.485235(787-1494->937-230/83.87)	YSPB_NODE_37508_length_1490_cov_12.485235(424-742->1252-934/87.85)	YSPB_NODE_28541_length_406_cov_80.408867(39-461->438-1/89.98)	YSPB_NODE_25515_length_494_cov_63.860325(15-449->95-544/89.16)	YSPB_NODE_17358_length_321_cov_98.993767(1237-1494->1-258/92.66)	YSPB_NODE_25390_length_117_cov_429.273499(412-578->1-167/96.41)	YSPB_NODE_13120_length_105_cov_261.685699(1267-1421->155-1/98.06)	YSPB_NODE_7795_length_108_cov_176.657410(535-692->1-158/97.47)	YSPB_NODE_34249_length_114_cov_153.000000(529-692->164-1/95.12)	YSPB_NODE_44789_length_275_cov_46.389091(1372-1494->1-123/100.00)	YSPB_NODE_31146_length_61_cov_113.606560(1206-1316->1-111/100.00)	YSPB_NODE_37849_length_296_cov_76.807434(1372-1494->346-224/91.13)
-	-	Scaffold000232	Bra040679	-	-	-	-	YSPB_NODE_35044_length_467_cov_15.940042(1-213->472-261/88.89)
AT2G19550	H	-	-	-	-	-	-
AT2G19560	H	Scaffold000232	Bra040682	-	-	-	-	YSPB_NODE_17980_length_1352_cov_21.063610(1-1242->1337-96/99.68)
-	-	Scaffold000232	Bra040683	-	-	-	-	YSPB_NODE_17256_length_516_cov_27.441860(628-819->566-375/97.92)	YSPB_NODE_14786_length_425_cov_41.863529(628-819->475-284/92.75)	YSPB_NODE_38859_length_91_cov_32.901100(367-507->1-141/99.29)	YSPB_NODE_39916_length_91_cov_25.846153(367-507->1-141/98.58)	YSPB_NODE_14959_length_225_cov_24.662222(163-292->275-146/100.00)	YSPB_NODE_14959_length_225_cov_24.662222(289-404->117-1/96.58)	YSPB_NODE_42218_length_110_cov_43.745453(94-212->42-160/100.00)	YSPB_NODE_42219_length_225_cov_23.542223(163-292->1-130/96.92)	YSPB_NODE_42219_length_225_cov_23.542223(289-404->159-275/94.02)	YSPB_NODE_22298_length_63_cov_88.809525(458-570->1-113/100.00)
-	-	Scaffold000232	Bra040684	-	-	-	-
AT2G19570	H	A07	Bra039004	-	-	-	-	YSPB_NODE_8245_length_1175_cov_49.309788(1-393->1164-771/86.15)
-	-	A07	Bra039007	-	-	-	-
-	-	A07	Bra039008	-	-	-	-
AT2G19610	H	-	-	-	-	-	-
AT2G19630	H	-	-	-	-	-	-
AT2G19670	H	A07	Bra039010	-	-	-	-	YSPB_NODE_19129_length_1155_cov_34.800865(1-1092->1139-48/99.18)	YSPB_NODE_28014_length_297_cov_36.666668(319-650->16-347/87.28)	YSPB_NODE_10537_length_297_cov_55.488216(319-650->16-347/86.94)
AT2G19680	H	-	-	-	-	-	-
AT2G19700	H	-	-	-	-	-	-
AT2G19710	H	A07	Bra039012	-	-	-	-
AT2G19720	H	A07	Bra039013	-	-	-	-	YSPB_NODE_21892_length_503_cov_53.143143(1-390->490-101/98.46)
AT2G19802	H	-	-	-	-	-	-
AT2G19810	H	A07	Bra039022	-	-	-	-	YSPB_NODE_19978_length_1254_cov_25.342903(1-1074->1255-182/99.53)	YSPB_NODE_3313_length_1261_cov_41.053131(112-1072->1192-226/79.06)
AT2G19820	H	-	-	-	-	-	-
AT2G19850	H	-	-	-	-	-	-
-	-	A07	Bra039024	-	-	-	-
AT2G19870	H	A07	Bra039026	-	-	-	-	YSPB_NODE_8246_length_1873_cov_32.234383(1-846->990-1835/100.00)
-	-	A07	Bra039027	-	-	-	-
AT2G19890	H	-	-	-	-	-	-
AT2G19893	H	-	-	-	-	-	-
AT2G19900	H	A07	Bra039029	-	-	-	-
AT2G19940	H	-	-	-	-	-	-
AT2G19960	H	-	-	-	-	-	-
-	-	A07	Bra039033	-	-	-	-
AT2G20000	H	A07	Bra039034	-	-	-	-	YSPB_NODE_25537_length_2123_cov_23.608101(278-2232->1-1955/99.80)	YSPB_NODE_40558_length_331_cov_23.894260(1-322->60-381/99.07)
AT2G20010	H	A07	Bra039035	-	-	-	-	YSPB_NODE_3286_length_2151_cov_22.428173(835-2859->7-2031/98.96)	YSPB_NODE_46496_length_430_cov_12.462790(258-737->1-480/100.00)	YSPB_NODE_47717_length_118_cov_12.779661(707-874->168-1/97.02)
AT2G20020	H	-	-	-	-	-	-
AT2G20030	H	-	-	-	-	-	-
AT2G20050	H	-	-	-	-	-	-
AT2G20070	H	-	-	-	-	-	-
AT2G20110	H	Scaffold000410	Bra041042	-	-	-	-
AT2G20120	H	Scaffold000410	Bra041043	-	-	-	-	YSPB_NODE_20190_length_1104_cov_62.418480(1-798->134-931/98.75)
AT2G20140	H	-	-	-	-	-	-
-	-	A07	Bra036412	-	-	-	-
AT2G20142	H	A07	Bra036413	-	-	-	-
AT2G20150	H	-	-	-	-	-	-
AT2G20160	H	-	-	-	-	-	-
AT2G20170	H	-	-	-	-	-	-
AT2G20180	H	A07	Bra036451	-	-	-	-
AT2G20210	H	A07	Bra036453	-	-	-	-	YSPB_NODE_19725_length_755_cov_11.483443(171-471->550-250/100.00)	YSPB_NODE_47279_length_265_cov_11.373585(1-170->260-91/98.24)
-	-	A07	Bra036454	-	-	-	-
-	-	A07	Bra036455	-	-	-	-
-	-	A07	Bra036456	-	-	-	-
AT2G20230	H	-	-	-	-	-	-
AT2G20240	H	-	-	-	-	-	-
AT2G20260	H	-	-	-	-	-	-
-	-	A07	Bra036457	-	-	-	-	YSPB_NODE_8788_length_931_cov_38.824921(18-795->96-879/87.45)
AT2G20270	H	A07	Bra036458	-	-	-	-	YSPB_NODE_36789_length_692_cov_18.932081(1-427->719-293/100.00)
AT2G20330	H	A07	Bra036464	-	-	-	-	YSPB_NODE_6724_length_2029_cov_88.366684(1-1893->2039-141/98.53)
AT2G20350	H	-	-	-	-	-	-
AT2G20380	H	-	-	-	-	-	-
AT2G20390	H	A07	Bra036468	-	-	-	-	YSPB_NODE_17503_length_704_cov_13.336648(147-659->153-665/95.92)
AT2G20410	H	-	-	-	-	-	-
AT2G20420	H	A07	Bra036470	-	-	-	-	YSPB_NODE_7_length_987_cov_186.106384(79-1115->1037-1/98.65)	YSPB_NODE_11337_length_987_cov_150.596756(79-1115->1-1037/93.55)	YSPB_NODE_19650_length_378_cov_118.428574(1069-1266->1-198/98.99)	YSPB_NODE_11338_length_375_cov_43.522667(1069-1265->425-229/93.43)	YSPB_NODE_19737_length_181_cov_95.745857(1-122->110-231/100.00)	YSPB_NODE_7432_length_242_cov_64.607437(1-122->122-1/93.44)
-	-	A07	Bra036472	-	-	-	-
AT2G20450	H	-	-	-	-	-	-
AT2G20453	H	-	-	-	-	-	-
AT2G20463	H	-	-	-	-	-	-
AT2G20465	H	-	-	-	-	-	-
-	-	A07	Bra036476	-	-	-	-
AT2G20495	H	A07	Bra036477	-	-	-	-	YSPB_NODE_40651_length_684_cov_22.479532(1-750->6-734/95.61)
AT2G20500	H	-	-	-	-	-	-
AT2G20515	H	-	-	-	-	-	-
AT2G20520	H	-	-	-	-	-	-
AT2G20530	H	-	-	-	-	-	-
-	-	A07	Bra036479	-	-	-	-
-	-	A07	Bra036480	-	-	-	-	YSPB_NODE_14423_length_1643_cov_62.330494(1-1275->122-1387/98.20)
-	-	A07	Bra036483	-	-	-	-	YSPB_NODE_18420_length_1366_cov_34.101757(1-939->1086-145/99.68)
AT2G20580	H	A07	Bra036488	-	-	-	-	YSPB_NODE_1183_length_1967_cov_109.962891(510-1478->1383-415/86.36)	YSPB_NODE_12491_length_1966_cov_131.378937(510-1481->634-1605/84.49)	YSPB_NODE_47256_length_487_cov_14.601643(573-1060->537-50/84.91)	YSPB_NODE_16338_length_590_cov_11.959322(512-619->533-640/89.09)
AT2G20595	H	-	-	-	-	-	-
AT2G20597	H	-	-	-	-	-	-
AT2G20605	H	-	-	-	-	-	-
AT2G20613	H	-	-	-	-	-	-
AT2G20616	H	-	-	-	-	-	-
AT2G20620	H	-	-	-	-	-	-
AT2G20625	H	-	-	-	-	-	-
AT2G20650	H	A07	Bra036491	-	-	-	-	YSPB_NODE_24111_length_1343_cov_18.942665(523-1671->1-1149/99.48)	YSPB_NODE_13769_length_1545_cov_22.043365(285-1670->3-1385/84.25)	YSPB_NODE_26342_length_408_cov_12.894608(1-403->403-1/100.00)
AT2G20660	H	-	-	-	-	-	-
AT2G20690	H	A07	Bra036495	-	-	-	-	YSPB_NODE_8967_length_1377_cov_66.058823(1-757->1305-549/99.34)
AT2G20700	H	-	-	-	-	-	-
AT2G20725	H	A07	Bra036497	-	-	-	-	YSPB_NODE_18342_length_1078_cov_34.367348(16-735->240-959/99.31)
AT2G20740	H	A07	Bra036498	-	-	-	-	YSPB_NODE_8540_length_1032_cov_46.550388(1-645->996-352/99.84)
AT2G20750	H	A07	Bra036499	-	-	-	-	YSPB_NODE_9943_length_1004_cov_20.412350(139-798->1054-395/100.00)
AT2G20770	H	A07	Bra036501	-	-	-	-
AT2G20780	H	-	-	-	-	-	-
AT2G20784	H	-	-	-	-	-	-
AT2G20790	H	-	-	-	-	-	-
AT2G20800	H	-	-	-	-	-	-
AT2G20805	H	-	-	-	-	-	-
AT2G20810	H	-	-	-	-	-	-
AT2G20815	H	A07	Bra036502	-	-	-	-
AT2G20825	H	A07	Bra036504	-	-	-	-	YSPB_NODE_31178_length_800_cov_15.782500(1-693->725-33/100.00)	YSPB_NODE_41657_length_884_cov_12.624434(31-677->783-122/78.71)	YSPB_NODE_1070_length_852_cov_37.595070(31-678->170-832/77.66)
-	-	A07	Bra036505	-	-	-	-
-	-	A09	Bra031141	-	-	-	-	YSPB_NODE_20103_length_496_cov_13.467742(1-417->66-482/98.09)
AT2G20835	H	A09	Bra031142	-	-	-	-
AT2G20840	H	A07	Bra036507	-	-	-	-	YSPB_NODE_16503_length_968_cov_37.277893(1-831->12-842/99.88)
-	-	A07	Bra036508	-	-	-	-	YSPB_NODE_25036_length_2392_cov_45.545151(28-309->1490-1188/86.84)
-	-	A07	Bra036509	-	-	-	-
AT2G20860	H	A09	Bra031143	-	-	-	-	YSPB_NODE_5705_length_1398_cov_99.939911(1-1125->1378-254/98.31)
AT2G20870	H	A09	Bra031144	-	-	-	-	YSPB_NODE_1734_length_779_cov_828.249023(5-444->38-477/96.15)
AT2G20875	H	A09	Bra031145	-	-	-	-
AT2G20880	H	A09	Bra031146	-	-	-	-
AT2G20890	H	A09	Bra031147	-	-	-	-	YSPB_NODE_5375_length_709_cov_397.658661(1-675->678-1/98.38)	YSPB_NODE_21017_length_291_cov_186.457047(674-891->1-218/98.17)
AT2G20921	H	-	-	-	-	-	-
-	-	A09	Bra031149	-	-	-	-	YSPB_NODE_40502_length_382_cov_12.641361(180-348->361-201/87.06)
-	-	A09	Bra031150	-	-	-	-
AT2G20930	H	A09	Bra031151	-	-	-	-	YSPB_NODE_10206_length_502_cov_43.274899(16-414->551-151/97.76)	YSPB_NODE_17470_length_578_cov_46.275085(31-353->488-157/86.83)
AT2G20970	H	A09	Bra031154	-	-	-	-
-	-	A09	Bra031155	-	-	-	-	YSPB_NODE_6975_length_884_cov_183.141403(159-308->620-470/95.36)	YSPB_NODE_12851_length_832_cov_97.055290(159-305->568-422/93.92)
AT2G20990	H	A09	Bra031157	-	-	-	-	YSPB_NODE_1544_length_1939_cov_368.545135(1-1626->193-1818/99.20)
AT2G21010	H	-	-	-	-	-	-
AT2G21030	H	-	-	-	-	-	-
AT2G21040	H	-	-	-	-	-	-
AT2G21045	H	-	-	-	-	-	-
AT2G21080	H	-	-	-	-	-	-
AT2G21100	H	A09	Bra031162	-	-	-	-
-	-	A09	Bra031163	-	-	-	-
AT2G21130	H	-	-	-	-	-	-
AT2G21180	I	A09	Bra031168	-	-	-	-	YSPB_NODE_47370_length_361_cov_19.085873(1-332->332-1/98.19)
AT2G21185	I	A09	Bra031169	-	-	-	-
AT2G21190	I	A09	Bra031170	-	-	-	-
AT2G21200	I	-	-	-	-	-	-
AT2G21220	I	A09	Bra031171	-	-	-	-
-	-	A09	Bra031173	-	-	-	-
AT2G21235	I	-	-	-	-	-	-
AT2G21237	I	A09	Bra031174	-	-	-	-
-	-	A09	Bra031176	-	-	-	-
AT2G21250	I	A09	Bra031177	-	-	-	-	YSPB_NODE_8847_length_1086_cov_92.393188(1-930->43-972/99.14)
AT2G21320	I	A09	Bra031180	-	-	-	-	YSPB_NODE_10599_length_822_cov_51.452557(1-562->167-728/99.64)	YSPB_NODE_21735_length_992_cov_17.940525(247-485->629-391/94.14)	YSPB_NODE_34797_length_796_cov_16.709799(7-330->671-347/86.20)
AT2G21370	I	A09	Bra031183	-	-	-	-	YSPB_NODE_42111_length_1005_cov_12.881592(508-1434->1055-129/98.49)
AT2G21380	I	A09	Bra031184	-	-	-	-	YSPB_NODE_1261_length_3260_cov_33.791718(128-3219->1-3089/99.26)	YSPB_NODE_19769_length_1202_cov_40.903496(1094-2366->1252-1/81.66)	YSPB_NODE_9308_length_501_cov_23.672655(1825-2366->1-551/82.97)	YSPB_NODE_4254_length_1004_cov_27.948208(157-732->573-1/81.80)	YSPB_NODE_28096_length_170_cov_37.288235(683-902->1-220/91.86)	YSPB_NODE_21197_length_170_cov_17.711765(683-902->1-220/90.95)	YSPB_NODE_45459_length_432_cov_13.752315(1-170->170-1/96.47)	YSPB_NODE_29668_length_156_cov_32.333332(904-1100->1-197/91.41)	YSPB_NODE_38604_length_156_cov_14.544871(904-1100->1-197/89.39)	YSPB_NODE_37431_length_375_cov_26.197332(2581-2792->212-1/84.26)	YSPB_NODE_22135_length_375_cov_34.368000(2588-2792->221-425/82.30)
AT2G21385	I	A09	Bra031185	-	-	-	-	YSPB_NODE_10922_length_483_cov_20.490683(112-650->1-533/98.14)	YSPB_NODE_19744_length_367_cov_26.032698(608-999->1-392/99.74)	YSPB_NODE_24250_length_332_cov_25.984940(608-999->1-379/87.82)	YSPB_NODE_24764_length_166_cov_23.710844(441-650->1-216/91.20)
AT2G21390	I	A09	Bra031186	-	-	-	-	YSPB_NODE_8621_length_606_cov_77.707924(1-500->148-647/85.35)	YSPB_NODE_7255_length_459_cov_117.032677(3273-3626->353-1/91.85)	YSPB_NODE_8456_length_467_cov_87.019272(1832-2254->505-93/87.26)	YSPB_NODE_23351_length_405_cov_13.634568(3272-3557->288-4/89.24)	YSPB_NODE_29476_length_276_cov_70.945656(48-368->6-326/86.34)	YSPB_NODE_25413_length_327_cov_65.379204(1969-2254->377-102/86.81)	YSPB_NODE_22461_length_210_cov_89.247620(3272-3494->222-1/90.58)	YSPB_NODE_15977_length_210_cov_104.057144(3272-3494->39-260/90.13)	YSPB_NODE_12431_length_390_cov_66.658974(3062-3273->23-234/87.85)	YSPB_NODE_17891_length_174_cov_140.109192(2698-2918->4-224/86.16)	YSPB_NODE_9921_length_162_cov_55.055557(2527-2726->212-4/78.50)
AT2G21420	I	-	-	-	-	-	-
-	-	A09	Bra031188	-	-	-	-
AT2G21450	I	-	-	-	-	-	-
AT2G21465	I	-	-	-	-	-	-
AT2G21490	I	A09	Bra031192	-	-	-	-
AT2G21500	I	A09	Bra031193	-	-	-	-	YSPB_NODE_21257_length_1527_cov_36.458416(1-1239->1353-115/99.27)
-	-	A09	Bra031194	-	-	-	-	YSPB_NODE_26751_length_1524_cov_20.079397(72-310->894-656/99.58)	YSPB_NODE_26751_length_1524_cov_20.079397(308-420->594-482/100.00)	YSPB_NODE_14665_length_937_cov_21.072573(247-420->597-423/92.57)	YSPB_NODE_14665_length_937_cov_21.072573(73-250->865-680/87.70)	YSPB_NODE_5002_length_1044_cov_21.946360(145-312->507-340/84.21)	YSPB_NODE_5002_length_1044_cov_21.946360(308-420->308-196/85.09)
AT2G21530	I	A09	Bra031197	-	-	-	-	YSPB_NODE_16635_length_839_cov_48.580452(1-642->779-138/99.53)
-	-	A09	Bra031198	-	-	-	-
-	-	A09	Bra031200	-	-	-	-
AT2G21620	I	A09	Bra031205	-	-	-	-	YSPB_NODE_27721_length_822_cov_66.587593(1-567->765-202/98.06)
AT2G21630	I	A09	Bra031206	-	-	-	-	YSPB_NODE_42948_length_1093_cov_11.752974(1146-2255->1143-10/96.40)
-	-	A09	Bra031208	-	-	-	-	YSPB_NODE_15515_length_1240_cov_26.493547(1-1149->19-1167/99.13)
AT2G21655	I	-	-	-	-	-	-
-	-	A09	Bra031211	-	-	-	-
AT2G21690	I	-	-	-	-	-	-
AT2G21710	I	A09	Bra031213	-	-	-	-	YSPB_NODE_18226_length_1168_cov_15.348459(724-1884->1202-44/97.50)
-	-	A09	Bra031214	-	-	-	-	YSPB_NODE_8362_length_1661_cov_130.021667(1-1462->1669-208/99.32)	YSPB_NODE_20325_length_1614_cov_27.255886(1-1460->7-1469/88.24)	YSPB_NODE_31766_length_399_cov_64.626564(420-659->307-68/92.12)	YSPB_NODE_27783_length_232_cov_39.021553(36-234->11-209/89.45)	YSPB_NODE_27784_length_78_cov_31.743589(283-410->127-2/91.47)
AT2G21725	I	-	-	-	-	-	-
AT2G21727	I	-	-	-	-	-	-
AT2G21730	I	A09	Bra031216	-	-	-	-	YSPB_NODE_42770_length_278_cov_11.816546(649-971->323-1/99.07)	YSPB_NODE_2568_length_381_cov_454.312347(873-1062->431-242/83.67)
AT2G21770	I	-	-	-	-	-	-
AT2G21780	I	A09	Bra031218	-	-	-	-
AT2G21790	I	-	-	-	-	-	-
AT2G21810	I	-	-	-	-	-	-
AT2G21820	I	-	-	-	-	-	-
AT2G21870	I	A09	Bra031219	-	-	-	-	YSPB_NODE_5796_length_296_cov_159.699326(106-448->343-1/99.71)	YSPB_NODE_8717_length_315_cov_223.736511(106-467->4-365/94.20)	YSPB_NODE_8718_length_443_cov_88.198647(523-729->493-287/95.65)	YSPB_NODE_14763_length_88_cov_211.068176(523-660->1-138/99.28)	YSPB_NODE_11486_length_107_cov_150.093460(1-152->9-157/93.42)	YSPB_NODE_7842_length_363_cov_104.399452(616-729->413-300/100.00)	YSPB_NODE_37747_length_51_cov_131.843140(418-518->1-101/100.00)	YSPB_NODE_35224_length_54_cov_210.481476(469-569->1-101/100.00)	YSPB_NODE_25375_length_51_cov_153.803925(418-518->101-1/99.01)	YSPB_NODE_8719_length_54_cov_232.222229(469-569->104-4/98.02)	YSPB_NODE_32733_length_150_cov_60.433334(555-660->95-200/96.23)
AT2G21890	I	-	-	-	-	-	-
AT2G21910	I	A09	Bra031222	-	-	-	-	YSPB_NODE_31617_length_1378_cov_11.765602(953-1441->958-1428/75.84)	YSPB_NODE_7741_length_514_cov_438.105072(953-1332->197-549/73.45)
AT2G21920	I	-	-	-	-	-	-
-	-	A09	Bra038514	-	-	-	-
-	-	A09	Bra038515	-	-	-	-	YSPB_NODE_28303_length_974_cov_14.036961(926-1956->1-1019/97.96)	YSPB_NODE_38869_length_563_cov_12.023090(363-975->1-613/99.02)	YSPB_NODE_16206_length_1762_cov_42.603291(433-1776->136-1494/79.45)
-	-	A09	Bra038516	-	-	-	-
AT2G21970	I	A09	Bra031223	-	-	-	-	YSPB_NODE_19118_length_699_cov_31.409157(1-600->22-621/98.50)
AT2G21980	I	-	-	-	-	-	-
AT2G22000	I	A09	Bra031224	-	-	-	-
AT2G22010	I	A09	Bra031225	-	-	-	-	YSPB_NODE_26166_length_3278_cov_24.037218(660-3825->1-3166/97.95)	YSPB_NODE_33771_length_828_cov_15.224638(1-704->705-2/98.30)
AT2G22040	I	A09	Bra031226	-	-	-	-	YSPB_NODE_21415_length_1036_cov_60.188225(427-990->674-111/82.20)
AT2G22055	I	-	-	-	-	-	-
AT2G22060	I	-	-	-	-	-	-
-	-	A09	Bra031228	-	-	-	-	YSPB_NODE_45044_length_303_cov_19.686468(520-866->350-4/86.48)	YSPB_NODE_28843_length_849_cov_14.358068(594-1047->477-21/77.99)
AT2G22070	I	A09	Bra031229	-	-	-	-
AT2G22080	I	-	-	-	-	-	-
AT2G22088	I	-	-	-	-	-	-
AT2G22121	I	-	-	-	-	-	-
AT2G22140	I	-	-	-	-	-	-
AT2G22145	I	-	-	-	-	-	-
AT2G22160	I	-	-	-	-	-	-
-	-	A09	Bra038541	-	-	-	-	YSPB_NODE_23791_length_673_cov_108.138184(1-546->99-647/97.81)	YSPB_NODE_25769_length_664_cov_52.951809(1-546->65-613/90.60)
AT2G22201	I	-	-	-	-	-	-
AT2G22241	I	-	-	-	-	-	-
AT2G22260	I	A09	Bra038536	-	-	-	-	YSPB_NODE_36759_length_394_cov_11.461929(545-924->1-377/96.58)
AT2G22290	I	A09	Bra038535	-	-	-	-
AT2G22310	I	A09	Bra038533	-	-	-	-	YSPB_NODE_10731_length_897_cov_47.736900(410-827->530-947/86.94)	YSPB_NODE_20757_length_726_cov_33.457302(410-827->359-776/85.99)
AT2G22340	I	-	-	-	-	-	-
AT2G22345	I	-	-	-	-	-	-
-	-	A09	Bra038529	-	-	-	-
-	-	A09	Bra038527	-	-	-	-
AT2G22410	I	-	-	-	-	-	-
AT2G22425	I	A09	Bra038525	-	-	-	-	YSPB_NODE_42891_length_343_cov_19.994169(1-270->58-327/97.78)
-	-	A09	Bra038524	-	-	-	-	YSPB_NODE_2181_length_1363_cov_289.236969(64-290->1356-1123/91.45)	YSPB_NODE_12314_length_1151_cov_165.584702(390-552->916-1078/92.68)
AT2G22426	I	-	-	-	-	-	-
AT2G22440	I	-	-	-	-	-	-
AT2G22450	I	A09	Bra038522	-	-	-	-	YSPB_NODE_38813_length_1642_cov_29.806334(1-1446->1626-196/97.10)
AT2G22480	I	A09	Bra038519	-	-	-	-	YSPB_NODE_32431_length_786_cov_22.067430(1-748->89-836/98.13)	YSPB_NODE_22457_length_485_cov_33.053608(1279-1674->535-140/100.00)	YSPB_NODE_27097_length_244_cov_54.077869(750-1043->1-294/98.98)	YSPB_NODE_28683_length_174_cov_22.258621(1051-1190->224-85/99.29)	YSPB_NODE_28683_length_174_cov_22.258621(1192-1328->137-1/97.81)	YSPB_NODE_45961_length_57_cov_30.070175(994-1100->107-1/99.07)	YSPB_NODE_27098_length_57_cov_36.122807(994-1100->107-1/97.20)	YSPB_NODE_32430_length_51_cov_42.705883(699-799->101-1/98.02)	YSPB_NODE_39252_length_51_cov_27.019608(699-799->1-101/96.04)
AT2G22520	I	-	-	-	-	-	-
AT2G22530	I	A09	Bra038512	-	-	-	-
AT2G22570	I	A09	Bra038509	-	-	-	-
AT2G22590	I	-	-	-	-	-	-
AT2G22610	I	A09	Bra038507	-	-	-	-	YSPB_NODE_14522_length_3320_cov_35.635845(1120-3144->1323-3347/99.70)	YSPB_NODE_14522_length_3320_cov_35.635845(1-1120->102-1236/97.36)
AT2G22620	I	A09	Bra038506	-	-	-	-
AT2G22650	I	-	-	-	-	-	-
AT2G22690	I	-	-	-	-	-	-
-	-	A09	Bra039925	-	-	-	-	YSPB_NODE_8426_length_2403_cov_19.965460(1-2421->2421-1/99.75)	YSPB_NODE_10889_length_2414_cov_27.630075(391-2421->431-2464/83.98)
-	-	A09	Bra039928	-	-	-	-
-	-	A09	Bra039929	-	-	-	-
-	-	A09	Bra039931	-	-	-	-	YSPB_NODE_13375_length_1507_cov_21.027206(1126-1348->1248-1467/84.89)
-	-	A09	Bra039932	-	-	-	-	YSPB_NODE_32076_length_1335_cov_13.568540(1-933->1049-117/97.97)
-	-	A09	Bra039933	-	-	-	-
AT2G22802	I	-	-	-	-	-	-
AT2G22805	I	-	-	-	-	-	-
AT2G22820	I	-	-	-	-	-	-
AT2G22840	I	-	-	-	-	-	-
AT2G22850	I	-	-	-	-	-	-
AT2G22880	I	A09	Bra039937	-	-	-	-
AT2G22890	I	-	-	-	-	-	-
AT2G22900	I	A09	Bra039938	-	-	-	-	YSPB_NODE_5225_length_1514_cov_59.054821(1-1347->142-1488/99.93)
AT2G22905	I	-	-	-	-	-	-
AT2G22910	I	-	-	-	-	-	-
AT2G22920	I	A09	Bra039936	-	-	-	-	YSPB_NODE_22561_length_1366_cov_42.860176(1-715->1416-701/99.86)	YSPB_NODE_22561_length_1366_cov_42.860176(712-1143->531-100/100.00)	YSPB_NODE_36903_length_1000_cov_17.715000(260-712->1049-594/84.13)	YSPB_NODE_36903_length_1000_cov_17.715000(720-1143->430-4/82.57)
AT2G22930	I	-	-	-	-	-	-
AT2G22940	I	-	-	-	-	-	-
AT2G22941	I	-	-	-	-	-	-
AT2G22942	I	-	-	-	-	-	-
-	-	A09	Bra039939	-	-	-	-	YSPB_NODE_432_length_4096_cov_34.413086(624-4587->4146-183/99.97)	YSPB_NODE_19701_length_775_cov_20.086452(1-655->655-1/99.24)
AT2G22950	I	A09	Bra039940	-	-	-	-	YSPB_NODE_23071_length_1320_cov_14.818182(359-1728->1370-1/98.10)	YSPB_NODE_10448_length_943_cov_21.171793(1751-2743->1-993/98.39)	YSPB_NODE_24630_length_924_cov_27.219696(1045-2012->968-1/84.25)	YSPB_NODE_48765_length_464_cov_12.385776(1-407->407-1/100.00)	YSPB_NODE_38533_length_369_cov_18.422764(2697-3045->419-71/99.71)	YSPB_NODE_13051_length_589_cov_17.988115(1045-1670->7-635/81.67)	YSPB_NODE_21423_length_430_cov_38.951164(2167-2643->477-1/85.95)	YSPB_NODE_35230_length_247_cov_44.627529(2842-3035->297-104/84.26)
AT2G23040	I	-	-	-	-	-	-
AT2G23067	I	-	-	-	-	-	-
AT2G23090	I	A09	Bra039943	-	-	-	-	YSPB_NODE_13325_length_414_cov_276.043488(1-237->437-201/100.00)
AT2G23093	I	A09	Bra039944	-	-	-	-	YSPB_NODE_11513_length_722_cov_12.361496(766-1350->1-585/99.66)
AT2G23096	I	-	-	-	-	-	-
AT2G23100	I	-	-	-	-	-	-
AT2G23110	I	-	-	-	-	-	-
AT2G23118	I	-	-	-	-	-	-
-	-	A09	Bra039945	-	-	-	-	YSPB_NODE_8413_length_999_cov_76.410408(16-777->909-148/97.51)
AT2G23120	I	A09	Bra039946	-	-	-	-	YSPB_NODE_8067_length_306_cov_172.215683(133-249->1-117/99.15)
AT2G23130	I	A09	Bra039184	-	-	-	-	YSPB_NODE_29965_length_705_cov_15.909220(247-918->755-84/97.03)	YSPB_NODE_29965_length_705_cov_15.909220(166-299->752-619/94.03)	YSPB_NODE_29965_length_705_cov_15.909220(208-341->752-619/93.28)	YSPB_NODE_29965_length_705_cov_15.909220(124-254->752-622/93.13)
AT2G23142	I	-	-	-	-	-	-
AT2G23149	I	-	-	-	-	-	-
AT2G23150	I	-	-	-	-	-	-
AT2G23160	I	-	-	-	-	-	-
AT2G23170	I	A09	Bra039186	-	-	-	-	YSPB_NODE_20567_length_940_cov_42.185108(957-1791->1-835/98.68)	YSPB_NODE_38088_length_1411_cov_21.881643(472-1789->1458-156/83.03)	YSPB_NODE_27054_length_487_cov_30.876797(469-1004->537-2/97.57)	YSPB_NODE_22220_length_436_cov_31.538990(1-437->47-483/99.77)
AT2G23171	I	-	-	-	-	-	-
AT2G23180	I	A09	Bra039187	-	-	-	-	YSPB_NODE_31617_length_1378_cov_11.765602(843-1030->845-1033/78.65)
AT2G23200	I	A09	Bra039190	-	-	-	-
AT2G23210	I	-	-	-	-	-	-
AT2G23220	I	-	-	-	-	-	-
AT2G23230	I	-	-	-	-	-	-
AT2G23240	I	-	-	-	-	-	-
AT2G23310	I	-	-	-	-	-	-
AT2G23321	I	-	-	-	-	-	-
AT2G23348	I	-	-	-	-	-	-
-	-	A09	Bra039194	-	-	-	-	YSPB_NODE_3615_length_2737_cov_65.062111(200-2324->337-2461/82.14)
AT2G23370	I	A09	Bra039197	-	-	-	-	YSPB_NODE_44461_length_533_cov_12.649156(1-254->39-295/96.89)	YSPB_NODE_44461_length_533_cov_12.649156(253-425->411-583/99.42)	YSPB_NODE_32440_length_627_cov_19.059011(484-735->392-141/96.03)	YSPB_NODE_32440_length_627_cov_19.059011(376-484->677-569/98.17)
AT2G23390	I	-	-	-	-	-	-
AT2G23400	I	-	-	-	-	-	-
AT2G23420	I	A09	Bra039198	-	-	-	-	YSPB_NODE_11689_length_1828_cov_33.894966(1-1671->1798-128/99.22)	YSPB_NODE_7350_length_1223_cov_54.905968(591-1662->1273-202/83.12)	YSPB_NODE_16881_length_713_cov_46.460030(26-611->608-23/85.02)
AT2G23430	I	A09	Bra039199	-	-	-	-
AT2G23510	I	A09	Bra039203	-	-	-	-
-	-	A09	Bra039204	-	-	-	-
AT2G23640	I	A09	Bra039207	-	-	-	-
AT2G23680	I	-	-	-	-	-	-
AT2G23755	I	A09	Bra039211	-	-	-	-
-	-	A09	Bra039213	-	-	-	-
-	-	A09	Bra039215	-	-	-	-
AT2G23830	I	-	-	-	-	-	-
AT2G23834	I	-	-	-	-	-	-
AT2G23840	I	-	-	-	-	-	-
AT2G23890	I	-	-	-	-	-	-
AT2G23920	I	-	-	-	-	-	-
AT2G23940	I	-	-	-	-	-	-
AT2G23960	I	A09	Bra039220	-	-	-	-
AT2G23985	I	-	-	-	-	-	-
AT2G24000	I	A09	Bra039223	-	-	-	-
AT2G24020	I	A09	Bra039224	-	-	-	-	YSPB_NODE_12654_length_754_cov_124.372681(1-552->721-170/99.09)	YSPB_NODE_18916_length_725_cov_68.977928(119-552->167-592/85.62)
AT2G24050	I	-	-	-	-	-	-
-	-	A09	Bra039225	-	-	-	-
AT2G24080	I	-	-	-	-	-	-
AT2G24100	I	A09	Bra039229	-	-	-	-	YSPB_NODE_27483_length_1477_cov_16.891672(1-1290->32-1318/98.91)
AT2G24130	I	A09	Bra039232	-	-	-	-
AT2G24140	I	A09	Bra039233	-	-	-	-
AT2G24170	I	A09	Bra039235	-	-	-	-	YSPB_NODE_27899_length_1956_cov_23.418711(1-1917->21-1937/99.90)	YSPB_NODE_29826_length_693_cov_121.666664(850-1592->1-743/79.63)
AT2G24190	I	-	-	-	-	-	-
-	-	A09	Bra039236	-	-	-	-	YSPB_NODE_2828_length_1645_cov_43.874165(1-1530->1667-138/99.93)
AT2G24205	I	-	-	-	-	-	-
-	-	A09	Bra039239	-	-	-	-	YSPB_NODE_29117_length_942_cov_12.404459(31-146->582-467/78.81)
-	-	A09	Bra039240	-	-	-	-
AT2G24240	I	A09	Bra039241	-	-	-	-	YSPB_NODE_41116_length_880_cov_11.067045(416-1323->930-23/99.78)
-	-	A09	Bra039242	-	-	-	-	YSPB_NODE_18086_length_246_cov_111.861786(1-266->260-1/89.47)
AT2G24285	I	-	-	-	-	-	-
AT2G24290	I	-	-	-	-	-	-
AT2G24340	I	-	-	-	-	-	-
-	-	A09	Bra007858	-	-	-	-	YSPB_NODE_6939_length_359_cov_170.935928(1334-1706->372-1/88.56)	YSPB_NODE_8762_length_195_cov_222.846161(1660-1904->1-245/93.52)
AT2G24410	I	-	-	-	-	-	-
-	-	A09	Bra007854	-	-	-	-
-	-	A09	Bra007853	-	-	-	-
-	-	A09	Bra007852	-	-	-	-	YSPB_NODE_23976_length_1041_cov_14.929875(1-788->1014-227/100.00)
-	-	A09	Bra007851	-	-	-	-
AT2G24470	I	-	-	-	-	-	-
AT2G24510	I	-	-	-	-	-	-
AT2G24513	I	-	-	-	-	-	-
AT2G24520	I	A09	Bra039228	-	-	-	-	YSPB_NODE_835_length_2992_cov_220.539108(129-263->2633-2767/87.59)
-	-	A09	Bra007847	-	-	-	-
-	-	A09	Bra007845	-	-	-	-	YSPB_NODE_835_length_2992_cov_220.539108(152-2843->250-2941/75.43)	YSPB_NODE_12463_length_1464_cov_43.299862(151-1487->1340-4/77.12)	YSPB_NODE_21992_length_868_cov_11.789170(2008-2871->915-55/75.17)	YSPB_NODE_13706_length_694_cov_15.554755(2381-2593->1-213/95.77)
AT2G24540	I	A09	Bra007843	-	-	-	-	YSPB_NODE_42876_length_298_cov_13.825503(1-287->62-348/96.90)
-	-	A09	Bra007842	-	-	-	-
AT2G24560	I	-	-	-	-	-	-
AT2G24592	I	-	-	-	-	-	-
AT2G24615	I	-	-	-	-	-	-
AT2G24617	I	-	-	-	-	-	-
AT2G24620	I	-	-	-	-	-	-
AT2G24625	I	-	-	-	-	-	-
AT2G24630	I	A09	Bra007838	-	-	-	-	YSPB_NODE_15090_length_688_cov_14.834302(1390-1983->738-145/99.83)	YSPB_NODE_20819_length_387_cov_34.266151(832-1268->1-437/87.73)	YSPB_NODE_47699_length_321_cov_22.342680(1231-1601->371-1/87.63)	YSPB_NODE_21063_length_526_cov_21.716730(1567-1983->4-423/82.44)	YSPB_NODE_33356_length_159_cov_31.811321(1231-1439->209-1/93.33)	YSPB_NODE_22786_length_620_cov_27.593548(1567-1983->667-239/80.37)	YSPB_NODE_49521_length_174_cov_13.954023(1044-1268->1-224/88.44)	YSPB_NODE_37538_length_162_cov_56.012344(1390-1601->1-212/86.85)	YSPB_NODE_40729_length_181_cov_34.491714(514-744->1-231/84.98)
AT2G24670	I	-	-	-	-	-	-
AT2G24680	I	-	-	-	-	-	-
AT2G24683	I	-	-	-	-	-	-
AT2G24692	I	-	-	-	-	-	-
AT2G24693	I	-	-	-	-	-	-
AT2G24740	I	-	-	-	-	-	-
AT2G24762	I	A09	Bra007834	-	-	-	-
-	-	A09	Bra007832	-	-	-	-	YSPB_NODE_142_length_1936_cov_124.560432(1-1892->95-1986/99.95)	YSPB_NODE_31844_length_789_cov_16.082382(1054-1892->839-1/92.86)	YSPB_NODE_143_length_471_cov_109.609344(1847-2145->521-223/100.00)	YSPB_NODE_25624_length_233_cov_13.811159(1847-2129->283-1/91.87)
AT2G24780	I	-	-	-	-	-	-
AT2G24800	I	A09	Bra007831	-	-	-	-	YSPB_NODE_19350_length_1139_cov_20.248463(1-1002->1092-91/100.00)
AT2G24810	I	-	-	-	-	-	-
AT2G24830	I	A09	Bra007830	-	-	-	-	YSPB_NODE_25533_length_1618_cov_26.380716(1-1467->1611-145/100.00)
AT2G24834	I	-	-	-	-	-	-
AT2G24870	I	-	-	-	-	-	-
AT2G24945	I	-	-	-	-	-	-
AT2G24950	I	-	-	-	-	-	-
AT2G24970	I	A09	Bra007827	-	-	-	-	YSPB_NODE_22040_length_639_cov_35.298904(1-468->31-498/100.00)
AT2G24980	I	-	-	-	-	-	-
AT2G25000	I	-	-	-	-	-	-
-	-	A09	Bra007825	-	-	-	-	YSPB_NODE_2074_length_1862_cov_134.960251(907-1700->870-1672/86.05)	YSPB_NODE_2074_length_1862_cov_134.960251(283-899->114-757/83.49)
-	-	A09	Bra007824	-	-	-	-	YSPB_NODE_13693_length_1113_cov_31.221922(217-704->833-344/90.24)	YSPB_NODE_13693_length_1113_cov_31.221922(26-230->1064-860/89.86)
-	-	A09	Bra007823	-	-	-	-
AT2G25050	I	A09	Bra007822	-	-	-	-	YSPB_NODE_15916_length_1159_cov_17.460743(632-1840->1-1209/98.84)	YSPB_NODE_21287_length_2032_cov_17.879429(1805-2689->4-888/99.77)	YSPB_NODE_21287_length_2032_cov_17.879429(2684-3310->934-1560/97.45)
AT2G25052	I	-	-	-	-	-	-
AT2G25060	I	A09	Bra007821	-	-	-	-	YSPB_NODE_29371_length_658_cov_69.954407(1-537->660-124/99.81)
AT2G25080	I	A09	Bra007819	-	-	-	-	YSPB_NODE_16831_length_881_cov_113.778664(1-702->876-166/97.33)	YSPB_NODE_16029_length_951_cov_93.170349(206-702->335-831/82.57)
AT2G25120	I	-	-	-	-	-	-
AT2G25130	I	A09	Bra007817	-	-	-	-
-	-	A09	Bra007815	-	-	-	-	YSPB_NODE_1847_length_462_cov_70.694809(400-911->512-1/96.88)	YSPB_NODE_9064_length_285_cov_78.122810(1-331->8-335/96.68)	YSPB_NODE_26651_length_263_cov_32.596958(1-331->8-313/87.95)	YSPB_NODE_26650_length_542_cov_30.531364(515-744->360-130/93.10)	YSPB_NODE_26650_length_542_cov_30.531364(780-911->132-1/94.70)	YSPB_NODE_26650_length_542_cov_30.531364(400-521->592-470/95.93)	YSPB_NODE_40773_length_137_cov_34.562042(862-1014->187-35/98.04)	YSPB_NODE_32100_length_93_cov_18.602150(303-445->1-143/96.50)	YSPB_NODE_24258_length_93_cov_90.494621(303-445->1-143/96.50)
AT2G25150	I	-	-	-	-	-	-
AT2G25160	I	-	-	-	-	-	-
AT2G25169	I	-	-	-	-	-	-
AT2G25170	I	A09	Bra007814	-	-	-	-	YSPB_NODE_4200_length_4230_cov_93.230263(91-4098->4280-273/99.38)
AT2G25185	I	-	-	-	-	-	-
-	-	A09	Bra007812	-	-	-	-
AT2G25200	I	A09	Bra007811	-	-	-	-
AT2G25210	I	-	-	-	-	-	-
-	-	A09	Bra007793	-	-	-	-	YSPB_NODE_9499_length_1008_cov_23.034721(417-1197->1-781/97.70)	YSPB_NODE_40777_length_845_cov_21.572781(417-1197->895-115/83.84)
AT2G25230	I	-	-	-	-	-	-
AT2G25240	I	-	-	-	-	-	-
-	-	A09	Bra007810	-	-	-	-	YSPB_NODE_16206_length_1762_cov_42.603291(275-1784->2-1493/80.45)	YSPB_NODE_28303_length_974_cov_14.036961(923-1775->7-841/77.98)
-	-	A09	Bra007809	-	-	-	-
AT2G25250	I	A09	Bra007808	-	-	-	-	YSPB_NODE_31041_length_841_cov_29.985731(1-486->785-300/100.00)
AT2G25270	I	A09	Bra007807	-	-	-	-	YSPB_NODE_7397_length_2757_cov_42.080521(1-1632->54-1685/99.39)
AT2G25295	I	-	-	-	-	-	-
AT2G25300	I	A09	Bra007804	-	-	-	-	YSPB_NODE_31670_length_1325_cov_19.901133(1-1041->124-1161/98.08)	YSPB_NODE_25849_length_1396_cov_15.876791(1-1041->142-1188/83.29)
AT2G25305	I	-	-	-	-	-	-
AT2G25310	I	A09	Bra007803	-	-	-	-	YSPB_NODE_10745_length_918_cov_58.564270(1-627->105-731/99.20)
AT2G25312	I	-	-	-	-	-	-
AT2G25340	I	-	-	-	-	-	-
AT2G25344	I	-	-	-	-	-	-
AT2G25350	I	-	-	-	-	-	-
AT2G25355	I	-	-	-	-	-	-
AT2G25360	I	A09	Bra007801	-	-	-	-
AT2G25410	I	-	-	-	-	-	-
AT2G25409	I	-	-	-	-	-	-
-	-	A09	Bra007799	-	-	-	-
AT2G25450	I	-	-	-	-	-	-
AT2G25460	I	A09	Bra007798	-	-	-	-
AT2G25480	I	-	-	-	-	-	-
AT2G25482	I	-	-	-	-	-	-
AT2G25500	I	-	-	-	-	-	-
AT2G25510	I	-	-	-	-	-	-
-	-	A09	Bra007797	-	-	-	-	YSPB_NODE_16768_length_2162_cov_64.866791(1-1857->172-2028/100.00)
-	-	A09	Bra007796	-	-	-	-	YSPB_NODE_12219_length_966_cov_23.403727(1-249->121-369/94.00)
AT2G25530	I	A09	Bra007794	-	-	-	-	YSPB_NODE_30316_length_1816_cov_15.470264(1-1755->63-1817/99.03)
AT2G25540	I	-	-	-	-	-	-
AT2G25570	I	A09	Bra007788	-	-	-	-	YSPB_NODE_9294_length_1011_cov_20.772503(1-850->10-853/97.65)
-	-	A09	Bra007787	-	-	-	-	YSPB_NODE_38076_length_1173_cov_11.095482(606-1776->1-1171/99.32)
AT2G25590	I	-	-	-	-	-	-
AT2G25610	I	-	-	-	-	-	-
AT2G25620	I	A09	Bra007784	-	-	-	-	YSPB_NODE_28691_length_1478_cov_24.280107(1-1179->1286-108/98.81)
-	-	A09	Bra007783	-	-	-	-
AT2G25630	I	-	-	-	-	-	-
AT2G25650	I	-	-	-	-	-	-
AT2G25670	I	A09	Bra007782	-	-	-	-	YSPB_NODE_23555_length_1251_cov_19.371702(1-915->1051-143/98.14)	YSPB_NODE_14283_length_1184_cov_23.073481(154-913->219-999/80.20)	YSPB_NODE_5808_length_1419_cov_45.195911(6-913->1115-187/78.04)	YSPB_NODE_13892_length_1278_cov_43.546947(153-913->935-145/77.00)
AT2G25680	I	A09	Bra007781	-	-	-	-
AT2G25685	I	-	-	-	-	-	-
AT2G25697	I	-	-	-	-	-	-
AT2G25700	I	-	-	-	-	-	-
AT2G25710	I	-	-	-	-	-	-
AT2G25720	I	-	-	-	-	-	-
AT2G25735	I	-	-	-	-	-	-
AT2G25760	I	A09	Bra007778	-	-	-	-	YSPB_NODE_19774_length_2217_cov_38.378891(1-1803->1974-172/98.78)
AT2G25770	I	A09	Bra007777	-	-	-	-
AT2G25780	I	-	-	-	-	-	-
AT2G25880	I	-	-	-	-	-	-
AT2G25900	I	-	-	-	-	-	-
AT2G25920	I	-	-	-	-	-	-
AT2G25940	I	A09	Bra007775	-	-	-	-
AT2G25964	I	-	-	-	-	-	-
AT2G25980	I	-	-	-	-	-	-
AT2G25990	I	-	-	-	-	-	-
AT2G26000	I	-	-	-	-	-	-
AT2G26010	I	-	-	-	-	-	-
AT2G26030	I	-	-	-	-	-	-
-	-	A09	Bra007773	-	-	-	-
AT2G26040	I	A09	Bra007772	-	-	-	-
AT2G26050	I	-	-	-	-	-	-
AT2G26060	I	A09	Bra007771	-	-	-	-	YSPB_NODE_14476_length_1182_cov_57.497463(1-1041->41-1081/98.37)
-	-	A09	Bra007770	-	-	-	-
AT2G26070	I	A09	Bra007769	-	-	-	-	YSPB_NODE_26192_length_754_cov_17.318302(1-753->48-797/97.74)
AT2G26080	I	-	-	-	-	-	-
AT2G26110	I	-	-	-	-	-	-
AT2G26120	I	-	-	-	-	-	-
AT2G26160	I	-	-	-	-	-	-
AT2G26170	I	-	-	-	-	-	-
AT2G26230	I	-	-	-	-	-	-
AT2G26240	I	A09	Bra007767	-	-	-	-	YSPB_NODE_21983_length_588_cov_33.168365(30-396->531-182/92.93)
-	-	A09	Bra007765	-	-	-	-	YSPB_NODE_38591_length_466_cov_35.819744(1-150->343-492/93.42)	YSPB_NODE_9471_length_434_cov_77.718895(1-150->174-25/91.45)
AT2G26260	I	A09	Bra007764	-	-	-	-	YSPB_NODE_13558_length_1931_cov_27.732264(1-766->1869-1104/99.61)	YSPB_NODE_13558_length_1931_cov_27.732264(871-1017->321-175/99.32)	YSPB_NODE_13558_length_1931_cov_27.732264(763-871->828-720/100.00)
AT2G26267	I	-	-	-	-	-	-
AT2G26300	I	A09	Bra007761	-	-	-	-	YSPB_NODE_9038_length_1358_cov_30.350515(1-1143->1280-129/97.66)
-	-	A09	Bra007760	-	-	-	-	YSPB_NODE_12954_length_1503_cov_70.117767(433-963->681-1208/89.76)
AT2G26320	I	-	-	-	-	-	-
AT2G26340	I	A09	Bra007758	-	-	-	-	YSPB_NODE_3829_length_874_cov_93.956520(5-693->924-230/96.69)
AT2G26350	I	A09	Bra007757	-	-	-	-	YSPB_NODE_26766_length_1186_cov_81.407249(1-1101->105-1197/95.17)
AT2G26370	I	-	-	-	-	-	-
AT2G26380	I	-	-	-	-	-	-
AT2G26390	I	-	-	-	-	-	-
AT2G26400	I	-	-	-	-	-	-
AT2G26410	I	-	-	-	-	-	-
AT2G26420	I	A09	Bra007756	-	-	-	-
AT2G26430	I	-	-	-	-	-	-
AT2G26460	I	A09	Bra007752	-	-	-	-	YSPB_NODE_4063_length_1833_cov_40.167484(1-1719->1832-108/97.74)
-	-	A09	Bra007755	-	-	-	-
-	-	A09	Bra007754	-	-	-	-
AT2G26470	I	A09	Bra007753	-	-	-	-	YSPB_NODE_8147_length_1346_cov_22.427935(1-1149->96-1244/98.52)
AT2G26500	I	A09	Bra007750	-	-	-	-	YSPB_NODE_13824_length_622_cov_193.073959(1-372->138-509/99.19)
AT2G26511	I	-	-	-	-	-	-
AT2G26520	I	-	-	-	-	-	-
AT2G26540	I	A09	Bra007749	-	-	-	-	YSPB_NODE_16263_length_1140_cov_45.573685(1-885->55-939/98.42)
-	-	A09	Bra007748	-	-	-	-	YSPB_NODE_4473_length_1887_cov_56.500263(1-1488->195-1682/99.46)
AT2G26547	I	-	-	-	-	-	-
AT2G26550	I	-	-	-	-	-	-
AT2G26560	I	-	-	-	-	-	-
AT2G26620	I	-	-	-	-	-	-
AT2G26640	I	-	-	-	-	-	-
AT2G26650	I	-	-	-	-	-	-
AT2G26670	I	A07	Bra012054	-	-	-	-	YSPB_NODE_15048_length_1066_cov_37.787994(1-843->71-916/98.23)	YSPB_NODE_27629_length_841_cov_24.479191(1-814->75-891/83.37)
-	-	A07	Bra012053	-	-	-	-	YSPB_NODE_792_length_5879_cov_59.820717(1-3711->111-3821/99.73)	YSPB_NODE_792_length_5879_cov_59.820717(3732-5655->3807-5711/98.70)
AT2G26680	I	-	-	-	-	-	-
AT2G26690	I	A07	Bra012052	-	-	-	-	YSPB_NODE_3337_length_2036_cov_51.065815(153-1566->426-1839/99.79)	YSPB_NODE_3337_length_2036_cov_51.065815(1-161->106-266/99.38)
-	-	A07	Bra012051	-	-	-	-
AT2G26695	I	A07	Bra012047	-	-	-	-
AT2G26720	I	-	-	-	-	-	-
AT2G26760	I	-	-	-	-	-	-
AT2G26770	I	A07	Bra012044	-	-	-	-	YSPB_NODE_9842_length_1807_cov_50.109020(1-1079->177-1255/100.00)	YSPB_NODE_9842_length_1807_cov_50.109020(1078-1410->1332-1664/99.10)
AT2G26780	I	-	-	-	-	-	-
AT2G26790	I	A07	Bra012043	-	-	-	-
AT2G26820	I	-	-	-	-	-	-
-	-	A07	Bra012050	-	-	-	-
AT2G26830	I	A07	Bra012049	-	-	-	-	YSPB_NODE_20283_length_1161_cov_30.705427(65-1149->1-1088/98.53)
-	-	A07	Bra012048	-	-	-	-
AT2G26850	I	-	-	-	-	-	-
AT2G26860	I	-	-	-	-	-	-
AT2G26865	I	-	-	-	-	-	-
AT2G26880	I	-	-	-	-	-	-
AT2G26890	I	A07	Bra012041	-	-	-	-	YSPB_NODE_902_length_7698_cov_38.558327(44-7650->7748-142/99.82)
AT2G26900	I	-	-	-	-	-	-
AT2G26920	I	-	-	-	-	-	-
AT2G26930	I	A07	Bra012040	-	-	-	-	YSPB_NODE_30479_length_1297_cov_34.118736(152-585->284-717/98.62)	YSPB_NODE_30479_length_1297_cov_34.118736(586-981->811-1206/99.75)	YSPB_NODE_30479_length_1297_cov_34.118736(1-155->37-191/98.06)
AT2G26940	I	A07	Bra012039	-	-	-	-
AT2G26970	I	-	-	-	-	-	-
AT2G26975	I	-	-	-	-	-	-
AT2G27000	I	-	-	-	-	-	-
AT2G27060	I	A07	Bra012036	-	-	-	-	YSPB_NODE_23591_length_2053_cov_14.435947(640-2741->1-2102/98.86)	YSPB_NODE_42284_length_755_cov_11.291390(1-688->124-805/97.82)
AT2G27070	I	-	-	-	-	-	-
AT2G27090	I	A07	Bra012035	-	-	-	-	YSPB_NODE_22082_length_2308_cov_23.583189(1-2166->2335-176/97.42)
AT2G27120	I	-	-	-	-	-	-
AT2G27130	I	A07	Bra012033	-	-	-	-	YSPB_NODE_23788_length_705_cov_26.202837(1-361->680-320/97.51)
AT2G27145	I	-	-	-	-	-	-
AT2G27160	I	-	-	-	-	-	-
-	-	A07	Bra012031	-	-	-	-
-	-	A07	Bra012030	-	-	-	-
-	-	A07	Bra012029	-	-	-	-	YSPB_NODE_12099_length_2479_cov_32.081886(157-382->2281-2506/96.90)
AT2G27229	I	-	-	-	-	-	-
AT2G27228	I	-	-	-	-	-	-
-	-	A07	Bra012027	-	-	-	-
AT2G27290	I	-	-	-	-	-	-
AT2G27300	I	A07	Bra012024	-	-	-	-
AT2G27315	I	-	-	-	-	-	-
AT2G27320	I	-	-	-	-	-	-
AT2G27340	I	-	-	-	-	-	-
AT2G27380	I	-	-	-	-	-	-
AT2G27385	I	A07	Bra012022	-	-	-	-	YSPB_NODE_12098_length_671_cov_125.903130(1-492->683-192/98.78)
AT2G27390	I	-	-	-	-	-	-
AT2G27402	I	-	-	-	-	-	-
AT2G27410	I	-	-	-	-	-	-
AT2G27420	I	A07	Bra012021	-	-	-	-
-	-	A07	Bra012019	-	-	-	-
AT2G27470	I	A07	Bra012016	-	-	-	-	YSPB_NODE_10116_length_1469_cov_61.866577(1-666->1483-824/96.70)
-	-	A07	Bra012014	-	-	-	-
AT2G27505	I	-	-	-	-	-	-
AT2G27520	I	-	-	-	-	-	-
AT2G27535	I	-	-	-	-	-	-
AT2G27540	I	-	-	-	-	-	-
AT2G27570	I	-	-	-	-	-	-
AT2G27630	I	-	-	-	-	-	-
AT2G27660	I	A07	Bra012008	-	-	-	-
AT2G27670	I	-	-	-	-	-	-
AT2G27680	I	A07	Bra012005	-	-	-	-	YSPB_NODE_6346_length_1275_cov_78.290199(21-1149->1-1129/100.00)
-	-	A07	Bra012007	-	-	-	-	YSPB_NODE_15591_length_1748_cov_37.810070(670-1344->956-1630/99.11)	YSPB_NODE_15591_length_1748_cov_37.810070(55-669->971-1585/99.02)
AT2G27690	I	A07	Bra012006	-	-	-	-
AT2G27700	I	-	-	-	-	-	-
AT2G27750	I	-	-	-	-	-	-
AT2G27780	I	-	-	-	-	-	-
AT2G27800	I	A07	Bra011997	-	-	-	-	YSPB_NODE_20005_length_1052_cov_14.213879(94-1195->1102-1/99.27)
-	-	A07	Bra011996	-	-	-	-
AT2G27830	I	A07	Bra011994	-	-	-	-
AT2G27880	I	A07	Bra011993	-	-	-	-	YSPB_NODE_10425_length_2993_cov_38.234215(118-2901->35-2791/98.67)
AT2G27940	I	A07	Bra011991	-	-	-	-
AT2G27950	I	A07	Bra011990	-	-	-	-	YSPB_NODE_9487_length_2710_cov_23.673431(1-2276->211-2486/99.56)
-	-	A07	Bra011989	-	-	-	-
-	-	A07	Bra011987	-	-	-	-
-	-	A07	Bra011986	-	-	-	-	YSPB_NODE_148_length_4095_cov_57.961906(1-3768->3943-176/99.15)
AT2G27990	I	-	-	-	-	-	-
AT2G28020	I	-	-	-	-	-	-
AT2G28050	I	A07	Bra011984	-	-	-	-
-	-	A07	Bra011983	-	-	-	-
AT2G28060	I	A07	Bra011982	-	-	-	-	YSPB_NODE_7299_length_791_cov_31.150442(1-348->575-228/98.28)
-	-	A07	Bra011980	-	-	-	-
AT2G28090	I	A07	Bra011978	-	-	-	-
AT2G28130	I	A07	Bra011975	-	-	-	-	YSPB_NODE_34759_length_787_cov_13.180432(569-1198->1-630/98.89)	YSPB_NODE_34759_length_787_cov_13.180432(1195-1320->682-807/98.41)	YSPB_NODE_20653_length_534_cov_12.683520(41-606->584-1/93.53)
AT2G28140	I	A07	Bra011974	-	-	-	-
AT2G28150	I	A07	Bra011973	-	-	-	-	YSPB_NODE_26482_length_1891_cov_17.698044(1-1584->1683-100/98.55)
AT2G28210	I	A07	Bra011969	-	-	-	-
-	-	A07	Bra011968	-	-	-	-	YSPB_NODE_35059_length_427_cov_18.519907(297-504->1-208/96.63)	YSPB_NODE_1972_length_496_cov_17.576612(89-295->311-103/93.33)	YSPB_NODE_28508_length_436_cov_20.568808(297-504->486-279/89.95)
AT2G28230	I	A07	Bra011967	-	-	-	-	YSPB_NODE_28221_length_865_cov_36.135262(1-663->79-741/98.34)
AT2G28240	I	A07	Bra011966	-	-	-	-	YSPB_NODE_33134_length_784_cov_15.293367(1-701->701-1/98.00)	YSPB_NODE_35607_length_506_cov_30.551384(702-1038->556-220/96.46)	YSPB_NODE_35607_length_506_cov_30.551384(1018-1383->390-1/89.77)
AT2G28250	I	A07	Bra011965	-	-	-	-
-	-	A07	Bra011964	-	-	-	-
AT2G28260	I	A07	Bra011963	-	-	-	-
AT2G28270	I	-	-	-	-	-	-
AT2G28290	I	-	-	-	-	-	-
AT2G28320	I	A07	Bra011959	-	-	-	-	YSPB_NODE_3388_length_2540_cov_34.372047(1-2202->2499-304/98.82)
AT2G28330	I	A07	Bra011958	-	-	-	-	YSPB_NODE_35387_length_245_cov_11.024489(1-272->24-295/97.79)	YSPB_NODE_48469_length_125_cov_12.120000(239-360->175-54/100.00)
AT2G28340	I	A07	Bra011956	-	-	-	-	YSPB_NODE_33830_length_1255_cov_42.650200(1-921->132-1052/99.46)	YSPB_NODE_20088_length_869_cov_15.207134(582-866->509-796/85.17)
AT2G28350	I	A07	Bra011955	-	-	-	-	YSPB_NODE_27491_length_1053_cov_32.301994(1258-2118->1103-240/98.61)	YSPB_NODE_45040_length_485_cov_12.575257(1-359->177-535/99.72)	YSPB_NODE_38444_length_270_cov_13.403704(836-1154->320-2/100.00)
AT2G28355	I	-	-	-	-	-	-
AT2G28401	I	-	-	-	-	-	-
AT2G28405	I	-	-	-	-	-	-
AT2G28420	I	A07	Bra011950	-	-	-	-
AT2G28426	I	-	-	-	-	-	-
AT2G28450	I	A07	Bra011947	-	-	-	-	YSPB_NODE_22864_length_2529_cov_37.766312(1-2358->2514-166/98.94)
AT2G28460	I	-	-	-	-	-	-
AT2G28490	I	A07	Bra011943	-	-	-	-
AT2G28507	I	-	-	-	-	-	-
-	-	A07	Bra011938	-	-	-	-
-	-	A07	Bra011937	-	-	-	-
AT2G28580	I	-	-	-	-	-	-
AT2G28600	I	-	-	-	-	-	-
AT2G28671	I	-	-	-	-	-	-
AT2G28690	I	A07	Bra011932	-	-	-	-
AT2G28700	I	-	-	-	-	-	-
-	-	A07	Bra011927	-	-	-	-
AT2G28850	I	-	-	-	-	-	-
AT2G28890	I	-	-	-	-	-	-
AT2G28900	I	Scaffold000317	Bra040927	-	-	-	-	YSPB_NODE_6798_length_500_cov_343.334015(165-447->534-252/100.00)
-	-	Scaffold000317	Bra040931	-	-	-	-
-	-	Scaffold000317	Bra040932	-	-	-	-	YSPB_NODE_2420_length_1251_cov_148.003204(245-725->947-467/90.64)	YSPB_NODE_2420_length_1251_cov_148.003204(6-239->1243-1010/93.59)	YSPB_NODE_17402_length_421_cov_179.667465(416-726->471-161/99.04)	YSPB_NODE_10864_length_522_cov_174.132187(1-246->100-345/99.19)	YSPB_NODE_10864_length_522_cov_174.132187(245-416->401-572/100.00)
AT2G28990	-	-	-	-	-	-	-
AT2G29045	-	-	-	-	-	-	-
AT2G29090	-	-	-	-	-	-	-
-	-	A05	Bra018412	-	-	-	-	YSPB_NODE_2417_length_1230_cov_389.508942(1-799->38-836/100.00)	YSPB_NODE_2417_length_1230_cov_389.508942(799-934->1145-1280/100.00)	YSPB_NODE_192_length_290_cov_407.051727(932-1096->340-176/100.00)
-	-	A05	Bra018411	-	-	-	-	YSPB_NODE_23047_length_1664_cov_13.487380(190-1866->1714-38/100.00)
-	-	A05	Bra018410	-	-	-	-	YSPB_NODE_31103_length_671_cov_16.163935(1-507->37-543/100.00)	YSPB_NODE_16863_length_846_cov_103.381798(1-507->95-601/87.84)
AT2G29100	-	A05	Bra018409	-	-	-	-
AT2G29130	-	A05	Bra018408	-	-	-	-
AT2G29140	-	-	-	-	-	-	-
AT2G29170	-	-	-	-	-	-	-
AT2G29180	-	-	-	-	-	-	-
AT2G29210	-	A05	Bra018407	-	-	-	-	YSPB_NODE_6814_length_2753_cov_62.776970(1-2535->2720-201/99.25)
AT2G29220	-	A05	Bra018406	-	-	-	-
-	-	A05	Bra018403	-	-	-	-	YSPB_NODE_46453_length_324_cov_11.617284(1-188->337-150/95.21)
AT2G29250	-	-	-	-	-	-	-
AT2G29263	-	-	-	-	-	-	-
-	-	A05	Bra018395	-	-	-	-	YSPB_NODE_23084_length_1405_cov_29.157295(14-907->1404-523/84.96)	YSPB_NODE_23084_length_1405_cov_29.157295(934-1120->469-283/86.10)	YSPB_NODE_14760_length_821_cov_80.350792(487-904->871-463/84.60)	YSPB_NODE_14759_length_122_cov_66.565575(320-488->4-172/90.00)
-	-	A05	Bra018394	-	-	-	-
-	-	A05	Bra018392	-	-	-	-	YSPB_NODE_23084_length_1405_cov_29.157295(28-982->1408-461/85.79)	YSPB_NODE_14760_length_821_cov_80.350792(499-982->871-398/86.71)	YSPB_NODE_14759_length_122_cov_66.565575(332-500->4-172/90.53)
-	-	A05	Bra018399	-	-	-	-	YSPB_NODE_38531_length_568_cov_44.721832(1-567->567-1/99.65)	YSPB_NODE_33517_length_917_cov_15.427481(13-787->79-853/84.73)	YSPB_NODE_17383_length_573_cov_24.776615(1-567->567-1/86.19)	YSPB_NODE_28001_length_386_cov_22.487047(524-789->436-171/100.00)	YSPB_NODE_45271_length_239_cov_26.807531(524-774->1-251/89.33)	YSPB_NODE_12172_length_280_cov_129.092850(1-264->56-319/87.92)	YSPB_NODE_16919_length_336_cov_136.773804(598-787->386-197/86.46)	YSPB_NODE_21229_length_59_cov_259.203400(489-594->1-106/94.34)
AT2G29380	-	A05	Bra018398	-	-	-	-
-	-	A05	Bra018396	-	-	-	-	YSPB_NODE_17383_length_573_cov_24.776615(1-567->567-1/82.53)
-	-	A05	Bra018388	-	-	-	-	YSPB_NODE_4078_length_1580_cov_39.518356(712-861->1031-882/87.33)
-	-	A05	Bra018387	-	-	-	-
AT2G29430	-	-	-	-	-	-	-
AT2G29452	-	-	-	-	-	-	-
AT2G29460	-	A05	Bra018385	-	-	-	-
AT2G29500	-	A05	Bra018383	-	-	-	-	YSPB_NODE_15026_length_707_cov_29.681753(14-471->757-300/97.16)
AT2G29510	-	A05	Bra018382	-	-	-	-	YSPB_NODE_6007_length_2843_cov_57.263454(1-393->2348-2740/98.73)
AT2G29525	-	-	-	-	-	-	-
AT2G29560	-	A05	Bra018378	-	-	-	-	YSPB_NODE_13854_length_1571_cov_31.180777(1-1428->1522-95/99.65)
AT2G29570	-	A05	Bra018377	-	-	-	-	YSPB_NODE_9490_length_950_cov_27.343159(1-792->952-161/99.75)	YSPB_NODE_8516_length_1020_cov_173.096085(1-779->74-852/87.47)
-	-	A05	Bra018376	-	-	-	-
AT2G29590	-	A05	Bra018375	-	-	-	-	YSPB_NODE_38740_length_524_cov_13.148855(1-480->29-508/98.96)
-	-	A05	Bra018374	-	-	-	-
AT2G29600	-	-	-	-	-	-	-
AT2G29605	-	-	-	-	-	-	-
AT2G29620	-	A05	Bra018373	-	-	-	-
AT2G29628	-	-	-	-	-	-	-
AT2G29630	-	A05	Bra018372	-	-	-	-	YSPB_NODE_386_length_2153_cov_141.848114(1-1941->2187-247/98.97)
AT2G29650	-	A05	Bra018370	-	-	-	-	YSPB_NODE_11046_length_1815_cov_48.008263(1-1539->59-1597/99.61)
AT2G29654	-	-	-	-	-	-	-
-	-	A05	Bra018367	-	-	-	-
AT2G29679	-	-	-	-	-	-	-
AT2G29720	-	-	-	-	-	-	-
-	-	A05	Bra018361	-	-	-	-	YSPB_NODE_19305_length_166_cov_256.518066(28-243->216-1/92.59)	YSPB_NODE_20818_length_180_cov_387.555542(1-218->227-1/88.11)	YSPB_NODE_5408_length_150_cov_253.973328(28-218->200-1/86.57)
-	-	A05	Bra018360	-	-	-	-
-	-	A05	Bra018359	-	-	-	-	YSPB_NODE_30420_length_588_cov_89.943878(160-615->638-183/93.23)	YSPB_NODE_9564_length_739_cov_67.359947(1-613->765-153/86.50)	YSPB_NODE_31497_length_415_cov_124.648193(1-347->347-1/99.14)	YSPB_NODE_18858_length_308_cov_236.892853(373-615->358-116/99.59)	YSPB_NODE_25194_length_375_cov_63.383999(373-615->425-183/93.06)	YSPB_NODE_20828_length_138_cov_99.811592(160-347->1-188/95.24)	YSPB_NODE_35738_length_176_cov_45.267044(1-194->33-226/92.82)	YSPB_NODE_29487_length_259_cov_43.779922(1-194->116-309/92.78)	YSPB_NODE_11432_length_75_cov_439.573334(298-422->125-1/100.00)
-	-	A05	Bra018358	-	-	-	-
AT2G29760	-	A05	Bra018357	-	-	-	-	YSPB_NODE_26209_length_1643_cov_17.585514(540-2220->1-1681/99.29)
AT2G29790	-	-	-	-	-	-	-
AT2G29840	-	-	-	-	-	-	-
AT2G29850	-	-	-	-	-	-	-
AT2G29860	-	-	-	-	-	-	-
AT2G29870	-	-	-	-	-	-	-
AT2G29880	-	A05	Bra018327	-	-	-	-
AT2G29890	-	A05	Bra018356	-	-	-	-	YSPB_NODE_1821_length_1757_cov_21.260103(1074-2694->1807-187/99.20)	YSPB_NODE_36082_length_1169_cov_18.364414(1-1122->1122-1/99.29)
-	-	A05	Bra018355	-	-	-	-
AT2G29900	-	A05	Bra018354	-	-	-	-	YSPB_NODE_16715_length_1201_cov_19.502081(1-1179->1175-9/98.13)
AT2G29920	-	-	-	-	-	-	-
-	-	A05	Bra018352	-	-	-	-
AT2G29970	-	A05	Bra018351	-	-	-	-
-	-	A05	Bra018350	-	-	-	-	YSPB_NODE_10227_length_666_cov_12.755256(313-454->145-1/82.55)
-	-	A05	Bra018349	-	-	-	-
-	-	A05	Bra018345	-	-	-	-
AT2G30032	-	-	-	-	-	-	-
AT2G30080	-	A05	Bra018341	-	-	-	-
-	-	A05	Bra018339	-	-	-	-	YSPB_NODE_5700_length_1915_cov_48.866840(136-303->655-837/86.41)
-	-	A05	Bra018337	-	-	-	-
AT2G30120	-	A05	Bra018336	-	-	-	-
AT2G30170	-	A05	Bra018331	-	-	-	-	YSPB_NODE_24864_length_917_cov_25.664122(1-909->44-949/97.91)
-	-	A05	Bra018330	-	-	-	-	YSPB_NODE_3246_length_3258_cov_31.911295(273-3203->3194-249/89.09)
AT2G30220	-	-	-	-	-	-	-
AT2G30260	-	A05	Bra018324	-	-	-	-	YSPB_NODE_14232_length_844_cov_85.023697(1-687->801-115/98.11)
-	-	A05	Bra018322	-	-	-	-
AT2G30290	-	-	-	-	-	-	-
AT2G30340	-	A05	Bra018320	-	-	-	-
AT2G30368	-	-	-	-	-	-	-
AT2G30380	-	A05	Bra018318	-	-	-	-
AT2G30390	-	-	-	-	-	-	-
-	-	A05	Bra018314	-	-	-	-
AT2G30420	-	-	-	-	-	-	-
AT2G30430	-	-	-	-	-	-	-
AT2G30460	-	-	-	-	-	-	-
AT2G30480	-	A05	Bra018312	-	-	-	-	YSPB_NODE_19281_length_1255_cov_17.423904(733-1902->1-1161/98.97)	YSPB_NODE_44115_length_549_cov_11.517304(263-715->147-599/100.00)	YSPB_NODE_22096_length_103_cov_47.067963(263-413->1-153/83.97)
AT2G30615	-	-	-	-	-	-	-
-	-	A05	Bra018302	-	-	-	-	YSPB_NODE_6794_length_1579_cov_30.791006(464-667->527-324/100.00)
-	-	A05	Bra018299	-	-	-	-
AT2G30650	-	-	-	-	-	-	-
AT2G30670	-	-	-	-	-	-	-
AT2G30680	-	-	-	-	-	-	-
-	-	A05	Bra018298	-	-	-	-
AT2G30750	-	-	-	-	-	-	-
AT2G30760	-	-	-	-	-	-	-
AT2G30766	-	-	-	-	-	-	-
-	-	A05	Bra018296	-	-	-	-	YSPB_NODE_23074_length_441_cov_16.414967(1-255->237-491/100.00)
-	-	A05	Bra018295	-	-	-	-	YSPB_NODE_28724_length_885_cov_23.903955(1-755->181-935/99.21)	YSPB_NODE_5151_length_1657_cov_22.754375(1-1101->1473-364/88.27)	YSPB_NODE_18943_length_915_cov_28.583607(1-755->220-965/89.34)	YSPB_NODE_30012_length_1172_cov_23.918941(100-1073->1095-122/84.24)	YSPB_NODE_22364_length_1109_cov_23.557259(115-1084->1144-171/83.43)	YSPB_NODE_20851_length_246_cov_36.593494(718-1013->1-296/100.00)	YSPB_NODE_37914_length_246_cov_38.573170(718-1013->296-1/96.62)	YSPB_NODE_29201_length_398_cov_21.917086(988-1101->1-114/98.25)	YSPB_NODE_38340_length_262_cov_29.450382(988-1089->1-102/93.14)
AT2G30790	-	A05	Bra018294	-	-	-	-	YSPB_NODE_45554_length_850_cov_14.245882(1-792->68-859/99.62)
AT2G30810	-	-	-	-	-	-	-
AT2G30890	-	-	-	-	-	-	-
AT2G30900	-	-	-	-	-	-	-
AT2G30925	-	-	-	-	-	-	-
AT2G30940	-	A05	Bra018289	-	-	-	-
AT2G30960	-	A05	Bra018287	-	-	-	-
AT2G30985	-	-	-	-	-	-	-
AT2G31005	-	-	-	-	-	-	-
AT2G31018	-	-	-	-	-	-	-
-	-	A05	Bra018281	-	-	-	-
AT2G31070	J	A05	Bra018280	-	-	-	-	YSPB_NODE_16378_length_1549_cov_39.987087(1-1050->1240-191/99.52)
AT2G31082	J	-	-	-	-	-	-
AT2G31141	J	-	-	-	-	-	-
-	-	A05	Bra018265	-	-	-	-	YSPB_NODE_17282_length_974_cov_27.788502(65-846->1-782/99.23)
AT2G31170	J	A05	Bra018264	-	-	-	-	YSPB_NODE_25324_length_1709_cov_25.337624(1-1479->231-1709/99.86)
-	-	A05	Bra018266	-	-	-	-
AT2G31200	J	A05	Bra018268	-	-	-	-	YSPB_NODE_3319_length_652_cov_64.148773(1-441->82-522/98.64)
AT2G31218	J	-	-	-	-	-	-
AT2G31250	J	-	-	-	-	-	-
AT2G31271	J	-	-	-	-	-	-
-	-	A05	Bra018275	-	-	-	-	YSPB_NODE_29456_length_566_cov_25.597174(18-271->145-390/90.27)
-	-	A05	Bra018274	-	-	-	-
AT2G31290	J	-	-	-	-	-	-
AT2G31300	J	-	-	-	-	-	-
-	-	A05	Bra018262	-	-	-	-
AT2G31320	J	A05	Bra018259	-	-	-	-	YSPB_NODE_2631_length_1981_cov_25.850580(1270-2982->1927-215/96.85)	YSPB_NODE_2631_length_1981_cov_25.850580(1090-1191->2029-1928/98.04)	YSPB_NODE_27443_length_1268_cov_22.418770(1-1137->182-1318/98.59)
AT2G31335	J	A05	Bra018258	-	-	-	-
-	-	A05	Bra018257	-	-	-	-	YSPB_NODE_738_length_1386_cov_19.046898(636-1689->1436-375/97.18)	YSPB_NODE_738_length_1386_cov_19.046898(1687-1791->249-145/97.17)	YSPB_NODE_30597_length_639_cov_12.632237(1-571->571-1/98.95)
AT2G31340	J	A05	Bra018255	-	-	-	-	YSPB_NODE_738_length_1386_cov_19.046898(102-344->1436-1194/95.88)	YSPB_NODE_738_length_1386_cov_19.046898(379-614->637-402/96.62)
AT2G31345	J	A05	Bra018254	-	-	-	-	YSPB_NODE_43765_length_762_cov_16.267717(54-219->325-489/84.02)
-	-	A05	Bra018253	-	-	-	-	YSPB_NODE_36989_length_1247_cov_16.086607(379-735->745-1101/99.44)	YSPB_NODE_36989_length_1247_cov_16.086607(1-329->417-744/99.39)	YSPB_NODE_14251_length_3028_cov_31.082893(1-305->286-579/85.71)	YSPB_NODE_36262_length_532_cov_11.633459(1-223->293-510/90.18)	YSPB_NODE_40551_length_386_cov_17.437824(1-226->286-67/87.22)
AT2G31425	J	-	-	-	-	-	-
AT2G31460	J	-	-	-	-	-	-
-	-	A05	Bra018246	-	-	-	-	YSPB_NODE_7984_length_2749_cov_38.633320(1-1445->2731-1287/98.06)
-	-	A05	Bra018245	-	-	-	-
-	-	A05	Bra018244	-	-	-	-	YSPB_NODE_7984_length_2749_cov_38.633320(129-239->1982-1872/91.89)	YSPB_NODE_1873_length_3055_cov_24.528969(447-548->1719-1617/90.38)
-	-	A05	Bra018243	-	-	-	-
-	-	A05	Bra018242	-	-	-	-	YSPB_NODE_15247_length_647_cov_67.598145(439-1154->697-1/95.25)	YSPB_NODE_15248_length_353_cov_62.966007(83-485->1-403/98.26)	YSPB_NODE_3841_length_372_cov_1015.440857(787-1205->422-4/91.69)	YSPB_NODE_8645_length_255_cov_1732.321533(853-1154->4-305/92.05)	YSPB_NODE_36572_length_420_cov_39.609524(1141-1350->470-261/99.52)	YSPB_NODE_56_length_210_cov_1280.000000(892-1142->254-4/90.44)	YSPB_NODE_2165_length_180_cov_1479.616699(190-419->230-1/92.17)	YSPB_NODE_10802_length_156_cov_1123.673096(1111-1313->203-1/91.18)	YSPB_NODE_2509_length_239_cov_1701.845215(1150-1346->289-93/91.41)	YSPB_NODE_1660_length_401_cov_533.251892(1174-1348->1-175/93.71)	YSPB_NODE_3484_length_141_cov_658.482300(703-887->1-185/91.40)	YSPB_NODE_674_length_129_cov_1326.728638(1156-1334->1-179/91.67)	YSPB_NODE_2573_length_119_cov_2270.899170(1006-1175->1-169/92.94)	YSPB_NODE_2385_length_114_cov_1741.350830(1150-1313->1-164/92.12)	YSPB_NODE_3842_length_108_cov_510.629639(658-812->1-155/91.61)	YSPB_NODE_1939_length_111_cov_3337.261230(865-1022->160-3/90.51)	YSPB_NODE_1525_length_108_cov_2357.953613(813-965->1-152/90.85)	YSPB_NODE_6910_length_313_cov_701.779541(1228-1350->1-123/95.12)	YSPB_NODE_2508_length_78_cov_2819.718018(1066-1190->1-125/92.80)	YSPB_NODE_3386_length_67_cov_1908.343262(865-977->2-114/92.92)	YSPB_NODE_17819_length_69_cov_1386.826050(1093-1205->7-119/91.15)	YSPB_NODE_2446_length_60_cov_7694.649902(472-581->110-1/91.82)	YSPB_NODE_694_length_58_cov_3111.448242(709-815->108-1/92.59)	YSPB_NODE_241_length_54_cov_10808.685547(196-299->104-1/93.27)	YSPB_NODE_7339_length_63_cov_845.809509(760-863->104-1/91.43)
-	-	A05	Bra018241	-	-	-	-
-	-	A05	Bra018235	-	-	-	-
-	-	A05	Bra018229	-	-	-	-
-	-	A05	Bra005656	-	-	-	-
-	-	A05	Bra005652	-	-	-	-
AT2G31590	J	-	-	-	-	-	-
AT2G31620	J	-	-	-	-	-	-
AT2G31670	J	-	-	-	-	-	-
-	-	A05	Bra005649	-	-	-	-
AT2G31700	J	-	-	-	-	-	-
AT2G31725	J	A05	Bra005645	-	-	-	-	YSPB_NODE_24513_length_501_cov_37.958084(1-450->17-467/99.11)
AT2G31740	J	A05	Bra005643	-	-	-	-	YSPB_NODE_24244_length_2478_cov_35.426552(1-2277->2408-132/98.95)
AT2G31830	J	A05	Bra005638	-	-	-	-	YSPB_NODE_21828_length_4868_cov_19.905710(1103-3441->4918-2580/98.50)	YSPB_NODE_43766_length_440_cov_15.770454(639-1128->1-490/99.18)
AT2G31850	J	-	-	-	-	-	-
AT2G31862	J	-	-	-	-	-	-
-	-	A05	Bra005636	-	-	-	-
AT2G31890	J	-	-	-	-	-	-
AT2G31920	J	A05	Bra005615	-	-	-	-
AT2G31930	J	A05	Bra005616	-	-	-	-
-	-	A05	Bra005621	-	-	-	-
-	-	A05	Bra005620	-	-	-	-	YSPB_NODE_20367_length_3701_cov_25.157255(5-1296->307-1589/89.98)	YSPB_NODE_12859_length_1427_cov_12.743518(1085-1296->1446-1234/86.98)
-	-	A05	Bra005619	-	-	-	-
-	-	A05	Bra005618	-	-	-	-
AT2G31940	J	A05	Bra005617	-	-	-	-
AT2G31945	J	A05	Bra005623	-	-	-	-
AT2G31953	J	-	-	-	-	-	-
AT2G31960	J	A05	Bra005624	-	-	-	-	YSPB_NODE_20367_length_3701_cov_25.157255(1-3105->237-3344/99.45)	YSPB_NODE_20367_length_3701_cov_25.157255(3110-3482->3379-3751/100.00)	YSPB_NODE_7260_length_2547_cov_46.001572(4352-5868->866-2382/99.93)	YSPB_NODE_7260_length_2547_cov_46.001572(3454-4319->1-866/99.77)	YSPB_NODE_10204_length_3163_cov_19.555485(3110-4319->601-1810/89.13)	YSPB_NODE_10204_length_3163_cov_19.555485(4352-5747->1810-3205/86.04)	YSPB_NODE_12859_length_1427_cov_12.743518(1107-2579->1477-5/84.73)	YSPB_NODE_41998_length_689_cov_12.969521(403-1136->739-6/84.95)	YSPB_NODE_31408_length_183_cov_12.967213(5710-5868->2-160/88.75)	YSPB_NODE_35692_length_379_cov_21.963060(3398-3516->119-1/94.17)
-	-	A05	Bra005626	-	-	-	-	YSPB_NODE_16770_length_1692_cov_23.391844(22-188->1031-1197/85.21)
AT2G31981	J	-	-	-	-	-	-
-	-	A05	Bra005628	-	-	-	-
-	-	A05	Bra005634	-	-	-	-	YSPB_NODE_6201_length_292_cov_168.191788(128-265->46-187/85.21)
AT2G32040	J	A05	Bra005633	-	-	-	-	YSPB_NODE_21489_length_1001_cov_21.506493(665-1524->1-860/98.84)	YSPB_NODE_9378_length_804_cov_15.180348(1-704->150-853/99.29)
AT2G32050	J	-	-	-	-	-	-
AT2G32070	J	A05	Bra005614	-	-	-	-	YSPB_NODE_24680_length_955_cov_22.387434(1-831->888-58/99.40)	YSPB_NODE_2874_length_934_cov_62.716274(1-811->808-1/82.79)	YSPB_NODE_4740_length_939_cov_55.397232(1-811->805-1/80.53)	YSPB_NODE_7228_length_1083_cov_79.929825(12-810->59-851/74.28)
AT2G32080	J	A05	Bra005613	-	-	-	-	YSPB_NODE_15813_length_1101_cov_64.772026(184-876->1-690/98.12)	YSPB_NODE_325_length_258_cov_48.604652(1-230->230-1/100.00)	YSPB_NODE_30564_length_713_cov_20.155680(398-743->263-584/83.00)	YSPB_NODE_30564_length_713_cov_20.155680(67-230->600-763/92.12)	YSPB_NODE_30565_length_855_cov_27.663158(184-311->905-789/88.28)
AT2G32090	J	A05	Bra005612	-	-	-	-	YSPB_NODE_17637_length_269_cov_14.011152(1-301->16-315/99.34)
AT2G32100	J	A05	Bra005611	-	-	-	-
AT2G32130	J	-	-	-	-	-	-
AT2G32150	J	A05	Bra005609	-	-	-	-	YSPB_NODE_41607_length_465_cov_14.894624(234-747->1-514/100.00)	YSPB_NODE_47474_length_315_cov_12.184127(1-294->294-1/99.66)
AT2G32180	J	A05	Bra005607	-	-	-	-	YSPB_NODE_1302_length_548_cov_28.098539(1-417->513-96/90.67)	YSPB_NODE_43826_length_243_cov_16.197531(142-417->1-276/93.86)	YSPB_NODE_42455_length_243_cov_81.864197(142-417->1-276/91.34)	YSPB_NODE_38993_length_224_cov_91.040176(1-173->102-274/95.95)	YSPB_NODE_18981_length_242_cov_27.805784(1-173->120-292/95.95)
-	-	A05	Bra005606	-	-	-	-
AT2G32220	J	-	-	-	-	-	-
AT2G32230	J	A05	Bra005573	-	-	-	-	YSPB_NODE_16037_length_931_cov_27.955961(811-1743->1-933/98.07)	YSPB_NODE_6792_length_935_cov_32.050266(1-859->859-1/97.91)
-	-	A05	Bra005576	-	-	-	-	YSPB_NODE_33723_length_1229_cov_17.003254(107-1385->1279-1/99.61)	YSPB_NODE_38167_length_813_cov_11.429275(524-1385->2-863/90.68)	YSPB_NODE_18669_length_474_cov_26.027426(1346-1698->524-172/98.87)	YSPB_NODE_15801_length_344_cov_14.354651(1346-1698->1-353/90.65)
AT2G32250	J	A05	Bra005577	-	-	-	-
AT2G32275	J	-	-	-	-	-	-
AT2G32290	J	A05	Bra005581	-	-	-	-
-	-	A05	Bra005583	-	-	-	-
AT2G32310	J	-	-	-	-	-	-
AT2G32320	J	-	-	-	-	-	-
AT2G32350	J	A05	Bra005585	-	-	-	-
-	-	A05	Bra005586	-	-	-	-
-	-	A05	Bra005587	-	-	-	-
AT2G32380	J	-	-	-	-	-	-
-	-	A05	Bra005590	-	-	-	-	YSPB_NODE_11960_length_456_cov_17.728069(313-536->224-1/98.21)	YSPB_NODE_11960_length_456_cov_17.728069(133-317->228-43/97.31)	YSPB_NODE_7980_length_571_cov_42.996498(313-536->396-621/94.25)	YSPB_NODE_7980_length_571_cov_42.996498(133-317->392-579/92.55)	YSPB_NODE_7980_length_571_cov_42.996498(1-140->86-222/84.40)	YSPB_NODE_7981_length_1349_cov_44.375092(487-621->1399-1265/94.81)
AT2G32410	J	A05	Bra005592	-	-	-	-	YSPB_NODE_27393_length_1867_cov_20.792179(1-1578->1813-236/99.24)	YSPB_NODE_10762_length_588_cov_18.093538(511-1148->1-638/84.72)	YSPB_NODE_26893_length_546_cov_16.655678(16-548->64-596/82.99)	YSPB_NODE_37107_length_134_cov_13.238806(16-147->44-175/91.73)
-	-	A05	Bra005593	-	-	-	-	YSPB_NODE_14770_length_1801_cov_16.473625(76-334->402-144/87.36)
AT2G32430	J	A05	Bra005595	-	-	-	-	YSPB_NODE_42404_length_749_cov_16.777037(674-1230->799-243/99.82)	YSPB_NODE_36142_length_1181_cov_12.611346(241-1230->3-977/83.45)
AT2G32440	J	A05	Bra005596	-	-	-	-	YSPB_NODE_11876_length_1486_cov_24.444145(5-1470->1-1466/99.86)
AT2G32450	J	-	-	-	-	-	-
AT2G32480	J	A05	Bra005598	-	-	-	-	YSPB_NODE_9706_length_1563_cov_41.114525(1-1323->1573-251/98.49)
-	-	A05	Bra005599	-	-	-	-
AT2G32487	J	-	-	-	-	-	-
-	-	A05	Bra018226	-	-	-	-	YSPB_NODE_2759_length_247_cov_815.089050(535-750->1-216/100.00)	YSPB_NODE_548_length_152_cov_818.078918(337-538->1-202/98.51)	YSPB_NODE_24647_length_237_cov_187.611816(16-263->40-287/91.94)	YSPB_NODE_9318_length_171_cov_676.140381(382-599->1-218/94.95)	YSPB_NODE_11452_length_171_cov_398.216370(382-599->1-218/94.04)	YSPB_NODE_7971_length_307_cov_311.482086(553-750->357-160/91.96)	YSPB_NODE_21267_length_117_cov_294.307678(223-389->167-1/96.41)	YSPB_NODE_21747_length_152_cov_285.414459(62-263->202-1/90.59)	YSPB_NODE_16368_length_108_cov_375.694458(340-497->158-1/96.84)	YSPB_NODE_13716_length_195_cov_527.087158(1-194->194-1/91.24)	YSPB_NODE_12890_length_111_cov_309.207214(337-497->1-161/93.79)	YSPB_NODE_17739_length_96_cov_563.010437(241-386->1-146/95.89)	YSPB_NODE_15543_length_87_cov_634.816101(79-215->1-137/97.81)	YSPB_NODE_15542_length_152_cov_450.796051(1-128->75-202/97.66)	YSPB_NODE_4485_length_81_cov_564.432129(286-416->131-1/96.95)	YSPB_NODE_6144_length_66_cov_338.030304(79-194->1-116/97.41)	YSPB_NODE_20391_length_75_cov_577.080017(145-269->125-1/93.60)	YSPB_NODE_23752_length_51_cov_172.098038(235-335->1-101/99.01)	YSPB_NODE_16369_length_54_cov_350.388885(286-389->1-104/98.08)	YSPB_NODE_30078_length_51_cov_186.176468(286-386->101-1/97.03)	YSPB_NODE_15541_length_54_cov_794.518494(166-269->104-1/96.15)
-	-	A05	Bra018227	-	-	-	-	YSPB_NODE_41310_length_1010_cov_12.206931(410-509->491-393/88.12)
-	-	A05	Bra005600	-	-	-	-
AT2G32560	J	-	-	-	-	-	-
AT2G32580	J	A05	Bra005603	-	-	-	-	YSPB_NODE_16061_length_862_cov_81.274940(1-552->151-702/100.00)
AT2G32600	J	A05	Bra005605	-	-	-	-	YSPB_NODE_10389_length_1084_cov_77.690041(1-831->1062-232/98.07)
AT2G32610	J	-	-	-	-	-	-
AT2G32645	J	-	-	-	-	-	-
-	-	A05	Bra005562	-	-	-	-
-	-	A05	Bra005561	-	-	-	-	YSPB_NODE_23782_length_2544_cov_13.918633(38-288->2405-2159/80.84)
-	-	A05	Bra005556	-	-	-	-
AT2G32780	J	A05	Bra005555	-	-	-	-
AT2G32785	J	-	-	-	-	-	-
AT2G32788	J	-	-	-	-	-	-
AT2G32835	J	-	-	-	-	-	-
AT2G32840	J	A05	Bra005553	-	-	-	-	YSPB_NODE_21629_length_763_cov_17.731323(198-900->813-111/100.00)
AT2G32885	J	-	-	-	-	-	-
-	-	A05	Bra005548	-	-	-	-
AT2G32905	J	-	-	-	-	-	-
AT2G32910	J	-	-	-	-	-	-
AT2G32920	J	A05	Bra005546	-	-	-	-	YSPB_NODE_10881_length_1418_cov_101.827927(12-1332->1-1321/99.24)
-	-	A05	Bra005545	-	-	-	-	YSPB_NODE_26929_length_856_cov_13.899532(1-170->886-711/83.33)
-	-	A05	Bra005544	-	-	-	-	YSPB_NODE_7743_length_1229_cov_16.238405(1-1008->1014-1/98.43)	YSPB_NODE_3076_length_1735_cov_145.491074(37-1300->1531-250/77.34)	YSPB_NODE_38498_length_261_cov_12.275862(1061-1320->311-52/99.23)
-	-	A05	Bra005542	-	-	-	-	YSPB_NODE_5304_length_694_cov_81.997116(1-462->691-230/99.78)
-	-	A05	Bra005538	-	-	-	-	YSPB_NODE_3354_length_715_cov_20.876923(1-481->655-168/81.31)
AT2G33000	J	A05	Bra005535	-	-	-	-	YSPB_NODE_17271_length_2591_cov_15.593594(684-1045->10-371/91.21)	YSPB_NODE_17271_length_2591_cov_15.593594(558-778->124-344/86.73)	YSPB_NODE_3397_length_300_cov_11.643333(1523-1758->350-115/100.00)
AT2G33006	J	-	-	-	-	-	-
-	-	A05	Bra005532	-	-	-	-	YSPB_NODE_21115_length_707_cov_61.359264(102-278->563-391/90.96)	YSPB_NODE_25689_length_556_cov_55.172661(240-379->562-424/90.71)
AT2G33060	J	-	-	-	-	-	-
AT2G33070	J	-	-	-	-	-	-
AT2G33090	J	-	-	-	-	-	-
-	-	A05	Bra005526	-	-	-	-	YSPB_NODE_1718_length_1200_cov_153.058334(364-845->586-1067/92.96)	YSPB_NODE_1718_length_1200_cov_153.058334(158-362->266-470/96.10)	YSPB_NODE_1718_length_1200_cov_153.058334(1-160->61-220/94.38)
-	-	A05	Bra005525	-	-	-	-	YSPB_NODE_7434_length_2466_cov_14.802514(708-2351->698-2320/81.15)
AT2G33130	J	-	-	-	-	-	-
-	-	A05	Bra005521	-	-	-	-	YSPB_NODE_7092_length_811_cov_28.562269(264-555->507-800/78.74)
-	-	A05	Bra005518	-	-	-	-
-	-	A05	Bra005509	-	-	-	-
AT2G33175	J	-	-	-	-	-	-
AT2G33230	J	A05	Bra005513	-	-	-	-
AT2G33233	J	-	-	-	-	-	-
AT2G33240	J	-	-	-	-	-	-
AT2G33250	J	-	-	-	-	-	-
AT2G33260	J	A05	Bra005512	-	-	-	-
AT2G33300	J	-	-	-	-	-	-
AT2G33330	J	A05	Bra005505	-	-	-	-	YSPB_NODE_7548_length_1338_cov_51.026905(1-796->1096-301/98.74)	YSPB_NODE_7548_length_1338_cov_51.026905(827-937->303-193/100.00)
AT2G33370	J	-	-	-	-	-	-
AT2G33385	J	A05	Bra005500	-	-	-	-
-	-	A05	Bra005497	-	-	-	-
AT2G33440	J	-	-	-	-	-	-
AT2G33500	J	-	-	-	-	-	-
AT2G33509	J	-	-	-	-	-	-
-	-	A05	Bra005490	-	-	-	-	YSPB_NODE_26349_length_308_cov_55.461040(166-330->358-194/99.39)	YSPB_NODE_24819_length_339_cov_75.386429(166-330->389-225/93.33)	YSPB_NODE_11492_length_75_cov_114.360001(67-191->125-1/98.40)	YSPB_NODE_7923_length_75_cov_92.933334(67-191->125-1/95.20)
AT2G33520	J	-	-	-	-	-	-
AT2G33530	J	A05	Bra005488	-	-	-	-	YSPB_NODE_28065_length_1470_cov_22.638775(1-1389->1425-37/98.70)	YSPB_NODE_20258_length_930_cov_15.304301(69-914->844-2/83.98)	YSPB_NODE_14405_length_951_cov_36.201893(69-914->164-1000/84.13)	YSPB_NODE_30038_length_690_cov_16.336231(871-1389->4-522/82.44)
AT2G33540	J	A05	Bra005487	-	-	-	-	YSPB_NODE_18448_length_2012_cov_12.703280(1699-3600->1-1902/99.84)
AT2G33560	J	A05	Bra005485	-	-	-	-	YSPB_NODE_36124_length_1385_cov_26.163177(1-1121->79-1199/100.00)	YSPB_NODE_42142_length_829_cov_31.563330(719-1118->587-208/84.16)	YSPB_NODE_40176_length_274_cov_18.291971(196-403->109-313/88.04)
-	-	A05	Bra005483	-	-	-	-	YSPB_NODE_5248_length_1062_cov_121.132767(1-843->998-156/98.46)
AT2G33655	J	-	-	-	-	-	-
AT2G33680	J	A05	Bra005482	-	-	-	-
AT2G33705	J	-	-	-	-	-	-
-	-	A05	Bra005479	-	-	-	-	YSPB_NODE_37622_length_846_cov_18.315603(1-598->64-682/86.06)	YSPB_NODE_1453_length_405_cov_318.649384(358-598->1-241/92.53)	YSPB_NODE_8776_length_391_cov_328.460358(1-357->64-441/82.68)
-	-	A05	Bra005478	-	-	-	-	YSPB_NODE_13209_length_334_cov_283.269470(1-280->80-353/83.99)
AT2G33735	J	A05	Bra005476	-	-	-	-	YSPB_NODE_25640_length_498_cov_44.353413(150-369->548-329/99.09)	YSPB_NODE_42187_length_188_cov_33.446808(1-150->89-238/100.00)
AT2G33740	J	A05	Bra005475	-	-	-	-	YSPB_NODE_10123_length_638_cov_215.576797(7-558->1-549/97.46)
AT2G33750	J	A05	Bra005474	-	-	-	-
AT2G33775	J	A05	Bra005473	-	-	-	-
AT2G33780	J	A05	Bra005472	-	-	-	-
AT2G33796	J	-	-	-	-	-	-
AT2G33835	J	A05	Bra005468	-	-	-	-	YSPB_NODE_33206_length_1387_cov_13.898342(530-1875->1-1346/98.66)	YSPB_NODE_34143_length_500_cov_12.042000(17-566->550-1/98.73)
AT2G33840	J	-	-	-	-	-	-
AT2G33847	J	A05	Bra005466	-	-	-	-
-	-	A05	Bra005458	-	-	-	-
AT2G34060	J	A05	Bra005456	-	-	-	-
AT2G34110	J	-	-	-	-	-	-
AT2G34090	J	A05	Bra005453	-	-	-	-	YSPB_NODE_4354_length_507_cov_11.205129(687-1227->1-541/98.71)
AT2G34100	J	A05	Bra005452	-	-	-	-
AT2G34120	J	-	-	-	-	-	-
AT2G34123	J	-	-	-	-	-	-
-	-	A05	Bra005451	-	-	-	-	YSPB_NODE_14963_length_750_cov_30.778667(1-528->729-202/94.54)
AT2G34150	J	A05	Bra005450	-	-	-	-
AT2G34160	J	A05	Bra005449	-	-	-	-	YSPB_NODE_36475_length_603_cov_36.154228(1-393->73-465/98.73)	YSPB_NODE_9640_length_450_cov_74.264442(142-393->22-273/86.17)	YSPB_NODE_4370_length_272_cov_32.746323(1-242->81-322/86.12)	YSPB_NODE_4372_length_313_cov_36.916931(194-393->363-164/87.06)	YSPB_NODE_18369_length_332_cov_46.939758(194-393->1-200/84.73)	YSPB_NODE_22025_length_131_cov_45.595421(1-125->54-178/92.00)	YSPB_NODE_16466_length_157_cov_88.203819(1-125->80-204/92.00)	YSPB_NODE_22026_length_72_cov_69.902779(142-242->101-1/88.12)
AT2G34170	J	A05	Bra005448	-	-	-	-
AT2G34185	J	-	-	-	-	-	-
AT2G34186	J	-	-	-	-	-	-
AT2G34190	J	A05	Bra005445	-	-	-	-	YSPB_NODE_13821_length_1808_cov_22.589048(1-1575->221-1795/98.16)
AT2G34220	J	A05	Bra005443	-	-	-	-
-	-	A05	Bra005442	-	-	-	-
AT2G34224	J	-	-	-	-	-	-
AT2G34238	J	-	-	-	-	-	-
AT2G34240	J	-	-	-	-	-	-
-	-	A05	Bra005440	-	-	-	-
AT2G34270	J	-	-	-	-	-	-
AT2G34280	J	-	-	-	-	-	-
AT2G34290	J	-	-	-	-	-	-
AT2G34300	J	A05	Bra005438	-	-	-	-	YSPB_NODE_4206_length_2585_cov_108.772148(1-2289->2459-171/97.77)	YSPB_NODE_15533_length_546_cov_130.765564(1280-1875->596-1/82.67)	YSPB_NODE_25300_length_365_cov_50.090412(1031-1445->415-1/86.63)	YSPB_NODE_15827_length_420_cov_109.192856(1407-1874->468-1/83.79)	YSPB_NODE_6997_length_1252_cov_95.464859(412-1070->653-1302/78.66)	YSPB_NODE_6997_length_1252_cov_95.464859(1-190->287-479/81.12)	YSPB_NODE_16193_length_1123_cov_79.229744(514-1016->701-1173/78.61)	YSPB_NODE_16193_length_1123_cov_79.229744(1-129->287-415/87.02)	YSPB_NODE_15534_length_158_cov_122.531647(1064-1271->1-208/86.19)	YSPB_NODE_47762_length_58_cov_189.068970(1222-1329->1-108/91.67)
AT2G34315	J	-	-	-	-	-	-
AT2G34320	J	-	-	-	-	-	-
-	-	A05	Bra005433	-	-	-	-	YSPB_NODE_16862_length_249_cov_184.465866(1-134->71-204/97.01)
-	-	A05	Bra005431	-	-	-	-
AT2G34370	J	-	-	-	-	-	-
AT2G34390	J	A05	Bra005428	-	-	-	-
-	-	A05	Bra005422	-	-	-	-
AT2G34510	J	A05	Bra005419	-	-	-	-
AT2G34540	J	A05	Bra005416	-	-	-	-
-	-	A05	Bra005410	-	-	-	-
AT2G34580	J	A05	Bra005409	-	-	-	-
-	-	A05	Bra005408	-	-	-	-	YSPB_NODE_20623_length_1225_cov_13.009796(1-943->124-1060/97.88)	YSPB_NODE_3224_length_1421_cov_36.349049(683-943->533-273/90.11)
AT2G34590	J	-	-	-	-	-	-
AT2G34620	J	-	-	-	-	-	-
AT2G34640	J	A05	Bra005404	-	-	-	-	YSPB_NODE_18693_length_1859_cov_55.728886(1-1578->1739-162/98.04)
AT2G34655	J	-	-	-	-	-	-
AT2G34660	J	A05	Bra005402	-	-	-	-	YSPB_NODE_1627_length_5198_cov_41.493843(1-4881->103-4983/97.71)	YSPB_NODE_21837_length_1126_cov_11.355240(1845-3032->1-1176/83.90)	YSPB_NODE_39604_length_922_cov_14.815619(3199-4166->970-2/84.25)	YSPB_NODE_24342_length_799_cov_13.245307(4180-4881->849-139/84.12)	YSPB_NODE_17779_length_882_cov_16.102041(4180-4881->1-708/83.03)	YSPB_NODE_41202_length_449_cov_12.808463(3676-4166->8-498/86.57)	YSPB_NODE_38980_length_236_cov_11.059322(2112-2397->286-1/89.51)	YSPB_NODE_48462_length_62_cov_12.774194(4118-4229->1-112/92.92)
-	-	A05	Bra005401	-	-	-	-
-	-	A05	Bra005400	-	-	-	-
AT2G34700	J	A05	Bra005399	-	-	-	-
AT2G34720	J	A05	Bra005397	-	-	-	-	YSPB_NODE_1406_length_1089_cov_43.048668(1-594->829-236/99.33)
-	-	A05	Bra005395	-	-	-	-	YSPB_NODE_712_length_1367_cov_81.032921(665-1185->562-41/85.74)	YSPB_NODE_16966_length_1600_cov_34.443748(668-1175->805-1313/84.74)	YSPB_NODE_10438_length_237_cov_519.291138(805-1085->281-1/83.39)	YSPB_NODE_8_length_180_cov_742.422241(874-1085->19-230/85.19)	YSPB_NODE_13683_length_141_cov_758.007080(1036-1184->191-43/88.67)
AT2G34770	J	A05	Bra005394	-	-	-	-	YSPB_NODE_28325_length_898_cov_18.642538(1-714->113-826/90.67)	YSPB_NODE_32748_length_892_cov_12.264574(1-714->126-839/90.40)
-	-	A05	Bra005391	-	-	-	-
AT2G34800	J	-	-	-	-	-	-
AT2G34825	J	-	-	-	-	-	-
AT2G34850	J	A05	Bra005387	-	-	-	-	YSPB_NODE_15727_length_1510_cov_18.990728(153-1365->1451-239/98.02)	YSPB_NODE_28385_length_1676_cov_32.778641(153-1321->320-1488/83.22)	YSPB_NODE_12040_length_1639_cov_37.013424(215-1330->1299-184/77.49)
AT2G34870	J	A05	Bra005385	-	-	-	-	YSPB_NODE_17204_length_501_cov_56.279442(1-309->517-218/94.52)
AT2G34890	J	A05	Bra005384	-	-	-	-	YSPB_NODE_5231_length_789_cov_24.117870(1063-1668->1-606/85.06)	YSPB_NODE_26091_length_846_cov_18.549644(1-659->238-896/83.33)	YSPB_NODE_7872_length_998_cov_129.071136(1063-1669->1-607/84.44)	YSPB_NODE_1773_length_826_cov_82.815979(1-659->218-876/82.09)
AT2G34900	J	A05	Bra005383	-	-	-	-	YSPB_NODE_2042_length_1197_cov_37.192146(1-1149->99-1247/99.48)
AT2G34925	J	A05	Bra005380	-	-	-	-
-	-	A05	Bra005379	-	-	-	-
-	-	A05	Bra005378	-	-	-	-
AT2G34970	J	A05	Bra005377	-	-	-	-	YSPB_NODE_4616_length_2352_cov_37.045494(1-2178->71-2248/98.30)
AT2G34980	J	A05	Bra005376	-	-	-	-
AT2G34990	J	A05	Bra005374	-	-	-	-
AT2G35020	J	A05	Bra005373	-	-	-	-	YSPB_NODE_11137_length_1071_cov_35.301586(535-1506->1-972/98.77)	YSPB_NODE_27220_length_1731_cov_30.101097(121-1506->249-1634/84.02)	YSPB_NODE_31056_length_258_cov_16.755814(228-535->1-308/98.70)	YSPB_NODE_48525_length_52_cov_16.346153(486-584->102-1/96.08)
AT2G35030	J	A05	Bra005372	-	-	-	-
AT2G35035	J	-	-	-	-	-	-
AT2G35060	J	A05	Bra005370	-	-	-	-	YSPB_NODE_13806_length_2760_cov_39.020653(1-2364->2440-104/97.09)	YSPB_NODE_13016_length_2539_cov_18.991730(7-2364->156-2507/82.95)
AT2G35070	J	-	-	-	-	-	-
AT2G35075	J	-	-	-	-	-	-
AT2G35080	J	-	-	-	-	-	-
AT2G35090	J	-	-	-	-	-	-
AT2G35110	J	A05	Bra005368	-	-	-	-	YSPB_NODE_11467_length_4503_cov_34.687984(1-4200->4367-171/97.79)
-	-	A05	Bra005367	-	-	-	-
AT2G35130	J	A05	Bra005366	-	-	-	-	YSPB_NODE_37610_length_1392_cov_15.280890(531-1891->1442-85/97.72)	YSPB_NODE_34439_length_666_cov_22.801802(1892-2283->173-563/97.96)	YSPB_NODE_21285_length_639_cov_110.148666(1897-2283->78-464/92.51)
AT2G35140	J	A05	Bra005365	-	-	-	-	YSPB_NODE_5366_length_2370_cov_16.751055(1-2142->22-2163/97.99)
AT2G35150	J	A05	Bra005364	-	-	-	-
AT2G35160	J	A05	Bra005362	-	-	-	-
AT2G35170	J	-	-	-	-	-	-
AT2G35200	J	A05	Bra005360	-	-	-	-
AT2G35208	J	-	-	-	-	-	-
AT2G35215	J	A05	Bra005359	-	-	-	-
AT2G35280	J	A05	Bra005349	-	-	-	-
AT2G35300	J	A05	Bra005353	-	-	-	-
AT2G35330	J	A05	Bra005352	-	-	-	-	YSPB_NODE_293_length_1628_cov_20.514742(1-714->965-1678/98.88)
AT2G35340	J	-	-	-	-	-	-
AT2G35345	J	-	-	-	-	-	-
-	-	A05	Bra005351	-	-	-	-
AT2G35360	J	A05	Bra005348	-	-	-	-	YSPB_NODE_16480_length_851_cov_27.535841(7-657->818-168/97.85)
AT2G35370	J	A05	Bra005347	-	-	-	-	YSPB_NODE_41036_length_485_cov_15.204123(1-500->33-532/98.60)
AT2G35380	J	A05	Bra005346	-	-	-	-
-	-	A05	Bra005345	-	-	-	-
AT2G35390	J	A05	Bra005344	-	-	-	-	YSPB_NODE_31302_length_1461_cov_25.465435(1-1200->1401-202/98.17)	YSPB_NODE_37175_length_1305_cov_14.067433(145-1181->1034-7/85.59)
AT2G35430	J	A05	Bra005342	-	-	-	-
AT2G35450	J	A05	Bra005341	-	-	-	-	YSPB_NODE_30336_length_1268_cov_30.721609(1-1038->8-1045/96.63)
AT2G35460	J	A05	Bra005340	-	-	-	-
AT2G35480	J	A05	Bra005338	-	-	-	-
AT2G35490	J	A05	Bra005337	-	-	-	-	YSPB_NODE_6650_length_1241_cov_121.506851(6-1083->1291-208/98.15)
AT2G35520	J	-	-	-	-	-	-
-	-	A05	Bra005334	-	-	-	-
-	-	A05	Bra005333	-	-	-	-
-	-	A05	Bra005332	-	-	-	-	YSPB_NODE_37492_length_776_cov_23.908504(27-228->476-677/90.20)
-	-	A05	Bra005330	-	-	-	-
-	-	A05	Bra005329	-	-	-	-	YSPB_NODE_5378_length_1172_cov_44.814846(70-879->141-949/97.65)
AT2G35605	J	-	-	-	-	-	-
-	-	A05	Bra005322	-	-	-	-
AT2G35635	J	-	-	-	-	-	-
AT2G35640	J	-	-	-	-	-	-
-	-	A05	Bra005317	-	-	-	-
AT2G35670	J	A05	Bra005316	-	-	-	-
-	-	A05	Bra005313	-	-	-	-	YSPB_NODE_11960_length_456_cov_17.728069(130-422->309-1/94.17)	YSPB_NODE_7980_length_571_cov_42.996498(130-422->311-621/90.03)	YSPB_NODE_7981_length_1349_cov_44.375092(373-508->1399-1264/94.85)
-	-	A05	Bra005311	-	-	-	-	YSPB_NODE_46866_length_110_cov_12.318182(416-575->1-160/100.00)	YSPB_NODE_3288_length_110_cov_65.345451(416-575->1-160/96.88)	YSPB_NODE_43654_length_225_cov_13.315556(123-261->137-275/100.00)	YSPB_NODE_23111_length_381_cov_58.522308(312-465->147-1/91.61)	YSPB_NODE_27130_length_1611_cov_23.666046(354-565->1108-1318/83.87)	YSPB_NODE_23112_length_218_cov_83.339447(123-261->130-268/92.09)
AT2G35733	J	-	-	-	-	-	-
AT2G35750	J	-	-	-	-	-	-
-	-	A05	Bra005308	-	-	-	-
AT2G35950	J	-	-	-	-	-	-
AT2G36030	J	-	-	-	-	-	-
AT2G36053	J	-	-	-	-	-	-
AT2G36060	J	-	-	-	-	-	-
AT2G36070	J	-	-	-	-	-	-
AT2G36110	J	-	-	-	-	-	-
AT2G36130	J	A05	Bra005297	-	-	-	-	YSPB_NODE_23538_length_689_cov_136.027573(1-495->47-541/98.38)
AT2G36145	J	-	-	-	-	-	-
AT2G36170	J	-	-	-	-	-	-
AT2G36180	J	-	-	-	-	-	-
-	-	A05	Bra005295	-	-	-	-
-	-	A05	Bra005292	-	-	-	-
AT2G36240	J	A05	Bra005289	-	-	-	-	YSPB_NODE_32307_length_1215_cov_12.907819(4-834->327-1157/95.67)
AT2G36255	J	-	-	-	-	-	-
AT2G36260	J	-	-	-	-	-	-
AT2G36261	J	-	-	-	-	-	-
-	-	A05	Bra005288	-	-	-	-
AT2G36290	J	A05	Bra005286	-	-	-	-	YSPB_NODE_17760_length_1333_cov_113.672165(1-1092->1278-187/98.17)
-	-	A05	Bra005284	-	-	-	-
AT2G36330	J	A05	Bra005281	-	-	-	-
AT2G36350	J	A05	Bra005280	-	-	-	-	YSPB_NODE_7908_length_1881_cov_13.832536(1-1683->297-1931/94.02)	YSPB_NODE_29386_length_1110_cov_18.390091(1635-2667->1160-128/98.35)	YSPB_NODE_20010_length_2309_cov_18.577307(1363-2279->1449-2359/82.50)	YSPB_NODE_18077_length_840_cov_46.172619(1411-2279->1-890/79.91)	YSPB_NODE_48419_length_531_cov_11.207156(2233-2663->1-437/80.54)
AT2G36355	J	-	-	-	-	-	-
AT2G36360	J	A05	Bra005279	-	-	-	-	YSPB_NODE_38259_length_791_cov_13.504425(1-482->779-298/97.30)	YSPB_NODE_34101_length_887_cov_17.809469(482-972->860-373/93.89)
-	-	A05	Bra005278	-	-	-	-	YSPB_NODE_18084_length_1623_cov_17.475662(7-1348->1338-1/88.95)	YSPB_NODE_23420_length_3024_cov_22.142527(7-1561->1292-2845/81.77)	YSPB_NODE_29857_length_392_cov_20.614796(1327-1548->442-221/96.86)	YSPB_NODE_38844_length_1605_cov_14.253583(32-442->718-1128/78.92)
-	-	A05	Bra005277	-	-	-	-	YSPB_NODE_23420_length_3024_cov_22.142527(1-763->97-856/84.15)	YSPB_NODE_23420_length_3024_cov_22.142527(734-1010->860-1133/83.22)	YSPB_NODE_32609_length_485_cov_13.334021(1-460->82-535/91.79)	YSPB_NODE_18144_length_119_cov_19.495798(601-772->1-169/89.08)
-	-	A05	Bra005275	-	-	-	-	YSPB_NODE_29386_length_1110_cov_18.390091(5-489->612-128/95.88)	YSPB_NODE_48419_length_531_cov_11.207156(58-485->4-437/82.61)
-	-	A05	Bra005273	-	-	-	-	YSPB_NODE_18084_length_1623_cov_17.475662(802-2293->1486-1/91.38)	YSPB_NODE_23420_length_3024_cov_22.142527(517-2506->856-2845/83.37)	YSPB_NODE_23420_length_3024_cov_22.142527(237-550->543-856/86.12)	YSPB_NODE_38844_length_1605_cov_14.253583(268-1392->3-1136/77.34)	YSPB_NODE_29857_length_392_cov_20.614796(2274-2487->440-227/93.06)	YSPB_NODE_32609_length_485_cov_13.334021(1-168->82-249/98.81)	YSPB_NODE_18144_length_119_cov_19.495798(391-559->1-169/91.76)
-	-	A05	Bra005270	-	-	-	-	YSPB_NODE_18084_length_1623_cov_17.475662(651-1693->1487-457/91.22)	YSPB_NODE_18084_length_1623_cov_17.475662(1693-2191->496-1/90.84)	YSPB_NODE_23420_length_3024_cov_22.142527(652-1665->1141-2151/82.88)	YSPB_NODE_23420_length_3024_cov_22.142527(1693-2402->2140-2843/82.09)	YSPB_NODE_38259_length_791_cov_13.504425(1-496->686-191/96.17)	YSPB_NODE_29857_length_392_cov_20.614796(2172-2421->440-192/94.00)	YSPB_NODE_38844_length_1605_cov_14.253583(662-1314->547-1205/77.44)	YSPB_NODE_34101_length_887_cov_17.809469(494-653->863-704/97.50)
AT2G36390	J	A05	Bra005269	-	-	-	-	YSPB_NODE_12108_length_2770_cov_75.925995(430-2496->2249-183/79.88)	YSPB_NODE_12359_length_629_cov_45.759937(1-638->638-1/96.26)	YSPB_NODE_20555_length_694_cov_76.096542(1999-2538->744-205/98.52)	YSPB_NODE_33991_length_441_cov_70.156464(1120-1610->1-491/99.80)	YSPB_NODE_36149_length_441_cov_17.702948(1120-1610->1-491/94.50)	YSPB_NODE_17151_length_342_cov_82.251465(748-1139->1-392/99.23)	YSPB_NODE_32108_length_600_cov_20.741667(1999-2499->1-501/91.04)	YSPB_NODE_34330_length_342_cov_18.865498(748-1139->1-392/95.67)	YSPB_NODE_9567_length_279_cov_77.645164(1714-2042->1-329/96.96)	YSPB_NODE_45775_length_279_cov_17.541218(1714-2042->1-329/91.52)	YSPB_NODE_31151_length_295_cov_13.244068(306-638->22-345/87.43)	YSPB_NODE_3479_length_111_cov_53.693695(1564-1724->1-161/100.00)	YSPB_NODE_38234_length_109_cov_51.623852(631-789->1-159/100.00)	YSPB_NODE_31149_length_109_cov_11.256881(631-789->159-1/98.11)	YSPB_NODE_49495_length_111_cov_12.747747(1564-1724->161-1/94.41)
AT2G36440	J	-	-	-	-	-	-
AT2G36480	J	A05	Bra005265	-	-	-	-	YSPB_NODE_21259_length_1487_cov_13.824479(1652-2932->1-1281/99.92)	YSPB_NODE_24175_length_1257_cov_14.124105(491-1553->1064-1/97.56)	YSPB_NODE_24175_length_1257_cov_14.124105(121-396->1307-1044/94.57)	YSPB_NODE_29596_length_1567_cov_13.029994(509-1789->319-1563/85.85)	YSPB_NODE_26668_length_774_cov_12.155039(2359-2932->807-243/87.56)	YSPB_NODE_26846_length_281_cov_11.483986(1-118->214-331/97.46)
AT2G36485	J	-	-	-	-	-	-
AT2G36490	J	A05	Bra005264	-	-	-	-	YSPB_NODE_2082_length_4595_cov_79.346680(1-4203->243-4445/98.81)
-	-	A05	Bra005262	-	-	-	-
AT2G36571	J	-	-	-	-	-	-
AT2G36580	J	-	-	-	-	-	-
AT2G36590	J	-	-	-	-	-	-
AT2G36610	J	A05	Bra005259	-	-	-	-
AT2G36620	J	A05	Bra005258	-	-	-	-	YSPB_NODE_23450_length_170_cov_542.888245(199-418->220-1/100.00)	YSPB_NODE_7723_length_140_cov_1312.785767(166-354->2-190/90.53)	YSPB_NODE_13597_length_98_cov_494.346924(305-446->1-142/88.11)
AT2G36630	J	A05	Bra005257	-	-	-	-	YSPB_NODE_7516_length_1672_cov_65.958138(1-1380->1590-202/99.35)
AT2G36632	J	-	-	-	-	-	-
AT2G36660	J	-	-	-	-	-	-
AT2G36670	J	A05	Bra005254	-	-	-	-	YSPB_NODE_14988_length_1172_cov_25.688566(484-1515->1222-191/99.81)	YSPB_NODE_30439_length_690_cov_17.913044(1-529->212-740/97.55)
AT2G36680	J	A05	Bra005253	-	-	-	-	YSPB_NODE_1724_length_874_cov_15.644165(1-666->110-778/97.61)
AT2G36695	J	A05	Bra005249	-	-	-	-
-	-	A05	Bra005248	-	-	-	-
AT2G36700	J	A05	Bra005252	-	-	-	-
-	-	A05	Bra005251	-	-	-	-	YSPB_NODE_7532_length_1533_cov_33.484669(1-1401->1533-127/98.22)
AT2G36724	J	-	-	-	-	-	-
AT2G36730	J	A05	Bra005247	-	-	-	-
AT2G36740	J	-	-	-	-	-	-
AT2G36815	J	-	-	-	-	-	-
AT2G36835	J	A05	Bra005240	-	-	-	-	YSPB_NODE_1648_length_519_cov_72.123314(1-384->12-392/97.92)
AT2G36850	J	A05	Bra005239	-	-	-	-	YSPB_NODE_2630_length_6045_cov_83.965424(2071-5730->2221-5880/99.59)	YSPB_NODE_2630_length_6045_cov_83.965424(1-2034->187-2220/99.46)
AT2G36854	J	-	-	-	-	-	-
-	-	A05	Bra005237	-	-	-	-
AT2G36881	J	-	-	-	-	-	-
AT2G36885	J	A05	Bra005235	-	-	-	-	YSPB_NODE_10260_length_927_cov_93.017258(1-756->105-860/99.34)
AT2G36900	J	A05	Bra005233	-	-	-	-	YSPB_NODE_20714_length_672_cov_38.967262(83-681->1-599/98.50)
AT2G36916	J	-	-	-	-	-	-
AT2G36920	J	-	-	-	-	-	-
AT2G36940	J	-	-	-	-	-	-
-	-	A05	Bra005228	-	-	-	-
AT2G36970	J	A05	Bra005227	-	-	-	-	YSPB_NODE_25867_length_689_cov_18.921625(7-713->707-1/97.74)	YSPB_NODE_41313_length_546_cov_12.536630(894-1455->595-34/99.64)
AT2G36980	J	A05	Bra005226	-	-	-	-
AT2G37000	J	-	-	-	-	-	-
AT2G37010	J	A05	Bra005224	-	-	-	-
AT2G37035	J	A05	Bra005222	-	-	-	-	YSPB_NODE_5080_length_1025_cov_23.583414(615-1359->1-745/99.46)	YSPB_NODE_30254_length_397_cov_14.080605(211-648->1-447/95.75)
AT2G37090	J	A05	Bra005218	-	-	-	-
AT2G37100	J	A05	Bra005217	-	-	-	-
AT2G37120	J	-	-	-	-	-	-
AT2G37140	J	-	-	-	-	-	-
AT2G37160	J	-	-	-	-	-	-
AT2G37240	J	A05	Bra005211	-	-	-	-	YSPB_NODE_15050_length_855_cov_71.387131(6-726->1-721/99.58)
AT2G37290	J	A05	Bra005206	-	-	-	-	YSPB_NODE_46222_length_696_cov_12.637931(21-422->746-354/85.37)
-	-	A05	Bra005200	-	-	-	-
AT2G37410	J	A05	Bra005199	-	-	-	-	YSPB_NODE_32240_length_883_cov_43.899208(13-676->933-294/95.93)	YSPB_NODE_11788_length_965_cov_35.059067(1-676->798-138/83.41)
-	-	A05	Bra005198	-	-	-	-	YSPB_NODE_41949_length_1068_cov_17.102997(1-1080->38-1117/98.61)
AT2G37435	J	-	-	-	-	-	-
-	-	A05	Bra005196	-	-	-	-
AT2G37470	J	-	-	-	-	-	-
AT2G37478	J	-	-	-	-	-	-
-	-	A05	Bra005192	-	-	-	-
AT2G37510	J	A05	Bra005189	-	-	-	-	YSPB_NODE_37478_length_458_cov_13.982533(1-435->466-32/99.31)
-	-	A05	Bra005186	-	-	-	-
-	-	A05	Bra005185	-	-	-	-	YSPB_NODE_7937_length_396_cov_145.984848(16-312->446-150/85.95)	YSPB_NODE_11352_length_448_cov_237.841522(24-308->7-290/85.17)	YSPB_NODE_27805_length_393_cov_124.442749(19-312->24-317/83.89)	YSPB_NODE_1456_length_278_cov_262.046753(36-305->1-270/83.46)
AT2G37560	J	A05	Bra005184	-	-	-	-	YSPB_NODE_14852_length_1263_cov_17.899446(1-1092->111-1202/97.07)
AT2G37585	J	A05	Bra005182	-	-	-	-	YSPB_NODE_12395_length_1184_cov_29.063345(1-1139->96-1234/98.95)
AT2G37640	J	A05	Bra005176	-	-	-	-	YSPB_NODE_15262_length_1093_cov_32.632206(1-792->58-849/100.00)
-	-	A05	Bra005174	-	-	-	-
-	-	A05	Bra005173	-	-	-	-
-	-	A05	Bra005170	-	-	-	-
AT2G37720	J	-	-	-	-	-	-
AT2G37730	J	A05	Bra005167	-	-	-	-
-	-	A05	Bra005166	-	-	-	-
-	-	A05	Bra005156	-	-	-	-
-	-	A05	Bra005155	-	-	-	-
AT2G37870	J	A05	Bra005153	-	-	-	-
-	-	A05	Bra005152	-	-	-	-
AT2G37910	J	-	-	-	-	-	-
AT2G37925	J	A05	Bra005150	-	-	-	-
AT2G38000	J	A05	Bra005144	-	-	-	-	YSPB_NODE_20160_length_1033_cov_41.331074(180-1239->1083-24/97.45)	YSPB_NODE_45646_length_246_cov_13.353659(1-222->72-296/96.89)
-	-	A05	Bra005142	-	-	-	-
AT2G38100	J	A05	Bra005138	-	-	-	-
AT2G38130	J	A05	Bra005135	-	-	-	-	YSPB_NODE_29253_length_626_cov_25.646965(1-558->73-630/99.64)
AT2G38140	J	A05	Bra005134	-	-	-	-	YSPB_NODE_2677_length_517_cov_250.303680(1-360->6-365/100.00)
AT2G38150	J	A05	Bra005132	-	-	-	-
AT2G38210	J	-	-	-	-	-	-
AT2G38230	J	-	-	-	-	-	-
AT2G38300	J	A05	Bra005124	-	-	-	-
-	-	A05	Bra005123	-	-	-	-	YSPB_NODE_30237_length_1909_cov_14.311157(961-2730->7-1773/82.84)	YSPB_NODE_14690_length_562_cov_12.775801(421-983->564-5/75.95)
AT2G38304	J	-	-	-	-	-	-
-	-	A05	Bra005118	-	-	-	-	YSPB_NODE_5965_length_237_cov_247.080170(71-306->37-270/88.98)	YSPB_NODE_17808_length_922_cov_141.327545(70-306->440-673/87.87)	YSPB_NODE_6681_length_400_cov_695.934998(71-291->232-450/87.00)
-	-	A05	Bra005117	-	-	-	-	YSPB_NODE_32456_length_679_cov_56.326950(2-468->649-183/79.87)
-	-	A05	Bra005116	-	-	-	-
-	-	A05	Bra005114	-	-	-	-
AT2G38340	J	A05	Bra005113	-	-	-	-
AT2G38350	J	-	-	-	-	-	-
AT2G38365	J	-	-	-	-	-	-
AT2G38410	J	A05	Bra005110	-	-	-	-	YSPB_NODE_25191_length_1121_cov_30.776093(1057-2163->1171-65/100.00)	YSPB_NODE_20638_length_1159_cov_18.285591(1-1099->111-1209/99.73)
AT2G38420	J	A05	Bra005109	-	-	-	-
AT2G38460	J	A05	Bra005106	-	-	-	-
AT2G38465	J	A05	Bra005105	-	-	-	-
-	-	A05	Bra005100	-	-	-	-
AT2G38544	J	-	-	-	-	-	-
AT2G38550	J	A05	Bra005097	-	-	-	-	YSPB_NODE_2093_length_1284_cov_101.398750(1-1011->134-1144/98.22)
-	-	A05	Bra005096	-	-	-	-	YSPB_NODE_17347_length_813_cov_99.500618(766-1625->863-4/85.78)	YSPB_NODE_8612_length_813_cov_81.554733(766-1625->863-4/85.30)
AT2G38646	J	-	-	-	-	-	-
AT2G38695	J	-	-	-	-	-	-
AT2G38700	J	-	-	-	-	-	-
-	-	A05	Bra005087	-	-	-	-	YSPB_NODE_1915_length_559_cov_177.604645(763-1230->609-142/100.00)	YSPB_NODE_1913_length_374_cov_246.893051(314-737->1-424/100.00)	YSPB_NODE_5767_length_567_cov_28.677248(763-1230->1-468/93.38)	YSPB_NODE_5483_length_506_cov_136.667984(1-359->198-556/100.00)	YSPB_NODE_23840_length_374_cov_37.109627(314-737->424-1/91.98)	YSPB_NODE_19608_length_400_cov_22.955000(1-359->86-450/82.18)	YSPB_NODE_33899_length_69_cov_231.753616(691-809->119-1/100.00)	YSPB_NODE_33662_length_69_cov_36.550724(691-809->119-1/98.32)
-	-	A05	Bra005084	-	-	-	-
-	-	A05	Bra005082	-	-	-	-
-	-	A05	Bra005080	-	-	-	-
-	-	A05	Bra005078	-	-	-	-
AT2G38860	J	-	-	-	-	-	-
-	-	A05	Bra005075	-	-	-	-
AT2G38880	J	A05	Bra005074	-	-	-	-	YSPB_NODE_45226_length_161_cov_39.223602(11-218->4-211/97.12)	YSPB_NODE_15824_length_449_cov_38.654789(175-418->499-253/92.40)	YSPB_NODE_14654_length_154_cov_21.675325(17-218->6-204/91.09)	YSPB_NODE_14653_length_109_cov_26.816513(175-333->159-1/93.08)
AT2G38900	J	-	-	-	-	-	-
-	-	A05	Bra005072	-	-	-	-
AT2G38960	J	A05	Bra005067	-	-	-	-	YSPB_NODE_37302_length_1347_cov_17.077209(1-1342->1342-1/99.25)
AT2G38970	J	A05	Bra005066	-	-	-	-	YSPB_NODE_3379_length_2173_cov_17.736309(1-1971->185-2155/99.19)
AT2G39090	J	A05	Bra005063	-	-	-	-	YSPB_NODE_19816_length_1226_cov_57.466557(583-1677->1276-182/98.26)	YSPB_NODE_23240_length_595_cov_39.978149(1-581->58-644/98.13)
AT2G39140	J	A05	Bra005060	-	-	-	-	YSPB_NODE_12878_length_1298_cov_53.406010(46-1197->1348-197/100.00)
AT2G39160	J	-	-	-	-	-	-
AT2G39230	J	-	-	-	-	-	-
AT2G39240	J	-	-	-	-	-	-
AT2G39250	J	-	-	-	-	-	-
AT2G39270	J	A05	Bra005057	-	-	-	-	YSPB_NODE_11987_length_1144_cov_14.652098(1-903->88-1005/96.73)
-	-	A05	Bra005056	-	-	-	-	YSPB_NODE_37061_length_1422_cov_14.481012(954-2163->1472-263/96.45)	YSPB_NODE_21487_length_275_cov_12.320000(273-621->325-1/90.29)
-	-	A05	Bra005055	-	-	-	-
AT2G39320	J	-	-	-	-	-	-
-	-	A05	Bra005050	-	-	-	-	YSPB_NODE_3329_length_1926_cov_39.614227(1198-2982->1-1797/97.50)	YSPB_NODE_18494_length_1953_cov_53.013824(1198-2982->2003-246/86.90)	YSPB_NODE_19548_length_966_cov_41.629398(24-1018->1016-1/87.20)	YSPB_NODE_17243_length_449_cov_52.641426(505-1018->487-1/84.62)	YSPB_NODE_24591_length_166_cov_40.530121(976-1191->1-216/98.61)	YSPB_NODE_9731_length_166_cov_63.933735(976-1191->216-1/94.95)	YSPB_NODE_14443_length_360_cov_38.363888(24-377->1-363/79.37)	YSPB_NODE_39387_length_56_cov_73.500000(1142-1247->1-106/97.17)	YSPB_NODE_45368_length_136_cov_29.169117(417-542->61-186/89.15)
AT2G39350	J	A05	Bra005048	-	-	-	-	YSPB_NODE_40837_length_986_cov_20.066936(1150-2185->1-1036/99.23)	YSPB_NODE_28706_length_580_cov_26.039656(393-1022->630-1/100.00)	YSPB_NODE_14210_length_545_cov_23.458715(1-439->439-1/100.00)
AT2G39415	J	-	-	-	-	-	-
-	-	A05	Bra005043	-	-	-	-	YSPB_NODE_20242_length_465_cov_30.662365(13-242->230-1/100.00)	YSPB_NODE_23313_length_352_cov_20.815340(252-477->402-177/100.00)	YSPB_NODE_4757_length_465_cov_19.286022(13-242->286-515/95.22)	YSPB_NODE_33585_length_208_cov_23.028847(252-470->258-40/92.27)	YSPB_NODE_4758_length_59_cov_44.220341(193-301->109-1/99.08)
AT2G39440	J	A05	Bra005041	-	-	-	-	YSPB_NODE_26982_length_548_cov_30.220802(122-658->51-598/97.81)
AT2G39470	J	A05	Bra005037	-	-	-	-	YSPB_NODE_5143_length_832_cov_35.359375(1-714->121-831/98.74)
AT2G39490	J	A05	Bra005035	-	-	-	-
[truncated: 30,903 more rows]
[truncated: 57 more columns]

## Sheet: Chiifu vs Candle
Arabidopsis homolog	Block	Chromosome position Chiifu Homolog 1	Chiifu Homolog 1	Chromosome position Chiifu Homolog 2	Chiifu Homolog 2	Chromosome position Chiifu Homolog 3	Chiifu Homolog 3	Candle homologous contigs
AT2G01021	-	-	-	-	-	-	-
AT2G01023	-	-	-	-	-	-	-
AT2G01050	-	-	-	-	-	-	-
AT2G01130	-	A06	Bra024903	-	-	-	-	candle_NODE_6173_length_404_cov_9.403465(3129-3396->187-454/99.25)	candle_NODE_6173_length_404_cov_9.403465(3120-3305->1-186/99.46)	candle_NODE_71215_length_279_cov_6.232975(100-317->220-3/100.00)	candle_NODE_71215_length_279_cov_6.232975(37-144->327-220/99.07)	candle_NODE_42883_length_180_cov_6.266667(302-531->1-230/97.83)	candle_NODE_41121_length_153_cov_6.000000(923-1125->1-203/98.52)
AT2G01175	-	-	-	-	-	-	-
AT2G01200	-	A06	Bra024898	-	-	-	-
AT2G01210	-	A06	Bra024897	-	-	-	-	candle_NODE_82525_length_183_cov_6.163934(1606-1838->1-233/97.85)	candle_NODE_72552_length_143_cov_6.608392(1432-1543->112-1/95.54)
AT2G01220	-	A06	Bra024896	-	-	-	-
-	-	A06	Bra024894	-	-	-	-	candle_NODE_13864_length_1356_cov_13.507375(798-1328->1406-879/83.43)
AT2G01280	K	-	-	-	-	-	-
AT2G01310	K	-	-	-	-	-	-
AT2G01360	K	-	-	-	-	-	-
AT2G01370	K	-	-	-	-	-	-
AT2G01390	K	A06	Bra024889	-	-	-	-
AT2G01440	K	A06	Bra024887	-	-	-	-	candle_NODE_14232_length_1015_cov_8.908375(2237-2925->327-1030/97.02)	candle_NODE_14232_length_1015_cov_8.908375(2038-2357->1-330/94.24)	candle_NODE_68847_length_243_cov_9.794239(1525-1810->1-286/98.25)	candle_NODE_75528_length_124_cov_8.564516(1770-1943->174-1/99.43)	candle_NODE_34607_length_116_cov_6.284483(1064-1229->1-166/100.00)	candle_NODE_69862_length_113_cov_8.026548(1181-1343->1-163/100.00)
-	-	A06	Bra024883	-	-	-	-
AT2G01510	K	A06	Bra024880	-	-	-	-
-	-	A06	Bra024878	-	-	-	-
-	-	A06	Bra024876	-	-	-	-
AT2G01554	K	-	-	-	-	-	-
AT2G01560	K	-	-	-	-	-	-
-	-	A06	Bra024874	-	-	-	-
-	-	A06	Bra024873	-	-	-	-
-	-	A06	Bra024870	-	-	-	-	candle_NODE_3347_length_400_cov_146.240005(62-383->106-450/91.59)	candle_NODE_40307_length_247_cov_7.044534(206-353->297-150/100.00)	candle_NODE_30936_length_191_cov_10.910995(360-509->168-19/92.16)
AT2G01650	K	A06	Bra024866	-	-	-	-	candle_NODE_73810_length_666_cov_7.012012(350-714->1-365/99.18)	candle_NODE_73810_length_666_cov_7.012012(523-768->357-602/100.00)	candle_NODE_73810_length_666_cov_7.012012(725-839->602-716/100.00)	candle_NODE_60553_length_475_cov_7.360000(955-1304->525-176/99.14)	candle_NODE_60553_length_475_cov_7.360000(1157-1332->176-1/100.00)	candle_NODE_51400_length_291_cov_6.364261(78-370->21-319/92.36)	candle_NODE_10209_length_118_cov_7.093220(795-962->1-168/99.40)
AT2G01660	K	A06	Bra024865	-	-	-	-
AT2G01667	K	-	-	-	-	-	-
AT2G01680	K	A06	Bra024863	-	-	-	-	candle_NODE_54043_length_759_cov_11.861660(1250-1520->348-618/100.00)	candle_NODE_54043_length_759_cov_11.861660(1368-1559->618-809/100.00)	candle_NODE_54043_length_759_cov_11.861660(1044-1235->1-192/99.48)	candle_NODE_54043_length_759_cov_11.861660(1163-1328->192-360/98.22)	candle_NODE_59651_length_139_cov_15.460432(758-946->1-189/98.94)	candle_NODE_59652_length_210_cov_8.723809(896-1067->172-1/99.42)
-	-	A06	Bra024860	-	-	-	-
AT2G01735	K	A06	Bra024853	-	-	-	-
AT2G01750	K	A06	Bra024854	-	-	-	-	candle_NODE_22201_length_1090_cov_8.706422(1-535->1131-595/98.70)	candle_NODE_22201_length_1090_cov_8.706422(538-764->511-281/96.54)	candle_NODE_22201_length_1090_cov_8.706422(676-924->281-1/88.26)	candle_NODE_42289_length_379_cov_17.548813(1459-1876->1-429/96.50)	candle_NODE_58680_length_583_cov_12.713551(922-1252->619-287/91.67)	candle_NODE_58680_length_583_cov_12.713551(1177-1451->286-1/95.80)	candle_NODE_28117_length_177_cov_22.807909(881-1107->1-227/100.00)	candle_NODE_80490_length_122_cov_7.721312(1337-1508->1-172/100.00)	candle_NODE_82750_length_109_cov_7.064220(1459-1617->1-159/94.34)	candle_NODE_40816_length_262_cov_14.484733(1576-1682->4-110/90.65)
AT2G01755	K	A06	Bra024855	-	-	-	-
AT2G01780	K	-	-	-	-	-	-
AT2G01790	K	-	-	-	-	-	-
AT2G01800	K	-	-	-	-	-	-
AT2G01818	K	-	-	-	-	-	-
-	-	A06	Bra024859	-	-	-	-
-	-	A06	Bra024851	-	-	-	-	candle_NODE_12479_length_416_cov_35.776443(773-1111->447-94/91.01)	candle_NODE_52415_length_197_cov_8.984772(35-266->1-232/97.00)	candle_NODE_33676_length_407_cov_50.818180(1209-1435->320-90/96.10)	candle_NODE_13845_length_293_cov_45.225258(1458-1651->1-194/95.90)	candle_NODE_370_length_691_cov_21.895803(437-622->246-443/92.93)	candle_NODE_83274_length_275_cov_6.414546(437-629->95-287/90.21)	candle_NODE_22445_length_800_cov_10.265000(1240-1403->735-572/92.68)	candle_NODE_22445_length_800_cov_10.265000(1494-1672->285-92/86.60)	candle_NODE_22445_length_800_cov_10.265000(1189-1303->850-736/93.91)	candle_NODE_22445_length_800_cov_10.265000(1473-1582->394-285/90.09)	candle_NODE_41292_length_79_cov_31.658228(703-831->1-129/93.85)
-	-	A06	Bra024850	-	-	-	-
AT2G01830	K	A06	Bra024849	-	-	-	-	candle_NODE_40337_length_1246_cov_9.432584(2239-2757->1-519/99.23)	candle_NODE_40337_length_1246_cov_9.432584(2816-3123->899-1206/100.00)	candle_NODE_40337_length_1246_cov_9.432584(2582-2939->516-902/91.99)	candle_NODE_68955_length_720_cov_6.876389(1646-2161->770-255/97.67)	candle_NODE_68955_length_720_cov_6.876389(1951-2206->256-1/97.66)	candle_NODE_42454_length_217_cov_9.811060(829-1095->1-267/96.63)	candle_NODE_49293_length_272_cov_9.176471(344-554->1-211/98.58)	candle_NODE_49293_length_272_cov_9.176471(493-601->214-322/95.45)
AT2G01860	K	A06	Bra024847	-	-	-	-	candle_NODE_68243_length_586_cov_6.244027(1-197->438-634/97.46)
AT2G01870	K	A06	Bra024846	-	-	-	-
AT2G01905	K	A06	Bra024844	-	-	-	-
AT2G01918	K	-	-	-	-	-	-
AT2G01920	K	-	-	-	-	-	-
AT2G01930	K	-	-	-	-	-	-
AT2G01950	K	A06	Bra024839	-	-	-	-
AT2G01960	K	-	-	-	-	-	-
AT2G02023	K	-	-	-	-	-	-
AT2G02026	K	-	-	-	-	-	-
AT2G02040	K	A06	Bra024838	-	-	-	-	candle_NODE_14816_length_414_cov_12.673913(1441-1721->1-281/98.22)	candle_NODE_14816_length_414_cov_12.673913(1540-1720->284-464/98.34)	candle_NODE_9438_length_212_cov_26.702829(487-748->262-1/98.85)	candle_NODE_58267_length_417_cov_7.858513(1-363->102-467/89.37)	candle_NODE_13514_length_229_cov_18.305677(95-311->217-1/98.62)	candle_NODE_20801_length_533_cov_13.195122(1012-1299->10-324/88.57)	candle_NODE_20801_length_533_cov_13.195122(1214-1332->324-442/97.48)	candle_NODE_44737_length_280_cov_28.657143(341-536->198-1/96.46)	candle_NODE_44737_length_280_cov_28.657143(313-452->330-191/98.57)	candle_NODE_81175_length_132_cov_6.212121(923-1100->1-178/97.75)	candle_NODE_75282_length_149_cov_6.953020(586-780->5-199/91.33)	candle_NODE_13513_length_117_cov_10.854701(1-142->26-167/100.00)	candle_NODE_72044_length_91_cov_8.384615(1399-1539->1-141/98.58)	candle_NODE_81822_length_76_cov_7.368421(1323-1448->1-126/99.21)	candle_NODE_66436_length_70_cov_7.971428(243-362->120-1/99.17)	candle_NODE_68977_length_195_cov_8.107693(769-889->1-121/96.69)	candle_NODE_64128_length_52_cov_29.288462(262-363->1-102/98.04)	candle_NODE_28263_length_205_cov_11.136585(408-536->128-255/90.70)
AT2G02061	K	A06	Bra024835	-	-	-	-	candle_NODE_37465_length_489_cov_6.468303(529-805->539-263/98.92)	candle_NODE_37465_length_489_cov_6.468303(720-960->262-22/95.47)	candle_NODE_31622_length_424_cov_7.346698(121-345->3-227/100.00)	candle_NODE_31622_length_424_cov_7.346698(147-364->222-440/99.54)
AT2G02100	K	A06	Bra024832	-	-	-	-	candle_NODE_830_length_268_cov_1257.201538(1-166->147-318/96.51)	candle_NODE_39786_length_163_cov_28.453987(72-174->6-108/85.85)
AT2G02103	K	-	-	-	-	-	-
AT2G02140	K	-	-	-	-	-	-
AT2G02147	K	-	-	-	-	-	-
-	-	A06	Bra024829	-	-	-	-
AT2G02230	K	-	-	-	-	-	-
AT2G02280	K	-	-	-	-	-	-
AT2G02290	K	-	-	-	-	-	-
AT2G02410	K	A06	Bra024819	-	-	-	-	candle_NODE_72156_length_108_cov_6.055555(615-772->1-158/100.00)
AT2G02440	K	-	-	-	-	-	-
AT2G02490	K	-	-	-	-	-	-
AT2G02498	K	-	-	-	-	-	-
AT2G02520	K	-	-	-	-	-	-
AT2G02550	K	-	-	-	-	-	-
AT2G02580	K	-	-	-	-	-	-
AT2G02610	K	-	-	-	-	-	-
AT2G02650	K	-	-	-	-	-	-
AT2G02660	K	-	-	-	-	-	-
AT2G02680	K	-	-	-	-	-	-
AT2G02710	K	A06	Bra024812	-	-	-	-	candle_NODE_48862_length_500_cov_6.514000(634-954->230-550/96.89)	candle_NODE_48862_length_500_cov_6.514000(578-807->1-230/97.83)	candle_NODE_50508_length_297_cov_6.976431(173-477->1-305/98.36)	candle_NODE_81922_length_164_cov_9.310976(916-1135->1-214/96.82)	candle_NODE_54418_length_112_cov_9.866072(45-206->1-162/99.38)	candle_NODE_70436_length_122_cov_11.532787(447-618->172-1/95.93)
AT2G02730	K	A06	Bra024810	-	-	-	-	candle_NODE_83080_length_107_cov_6.177570(502-628->156-30/98.43)
AT2G02740	K	A06	Bra024809	-	-	-	-	candle_NODE_7582_length_1031_cov_11.516004(406-745->551-890/98.53)	candle_NODE_7582_length_1031_cov_11.516004(48-338->1-293/94.92)	candle_NODE_7582_length_1031_cov_11.516004(210-405->292-487/98.47)	candle_NODE_7582_length_1031_cov_11.516004(654-766->891-1003/97.35)	candle_NODE_15088_length_957_cov_16.429466(235-456->620-845/80.17)
AT2G02770	K	-	-	-	-	-	-
AT2G02780	K	A06	Bra024807	-	-	-	-	candle_NODE_74765_length_376_cov_6.457447(1142-1372->1-231/100.00)	candle_NODE_74765_length_376_cov_6.457447(1315-1424->226-334/99.09)	candle_NODE_18500_length_193_cov_7.445596(1414-1606->1-193/98.96)
AT2G02795	K	-	-	-	-	-	-
AT2G02835	K	-	-	-	-	-	-
AT2G02890	K	-	-	-	-	-	-
AT2G02930	K	-	-	-	-	-	-
AT2G02955	K	-	-	-	-	-	-
-	-	A06	Bra024799	-	-	-	-	candle_NODE_18317_length_1575_cov_11.488254(102-315->1003-790/93.95)	candle_NODE_18317_length_1575_cov_11.488254(120-315->648-453/93.91)
-	-	A06	Bra024798	-	-	-	-	candle_NODE_8463_length_1823_cov_51.387272(2274-2879->792-1472/87.08)	candle_NODE_8463_length_1823_cov_51.387272(2024-2370->408-793/89.90)	candle_NODE_8463_length_1823_cov_51.387272(1748-2110->7-416/86.41)	candle_NODE_8463_length_1823_cov_51.387272(2801-2955->1473-1632/96.25)	candle_NODE_17922_length_484_cov_48.762398(924-1216->534-242/100.00)	candle_NODE_17922_length_484_cov_48.762398(1134-1375->242-1/99.17)	candle_NODE_28649_length_304_cov_46.125000(1498-1702->1-205/100.00)	candle_NODE_28649_length_304_cov_46.125000(1593-1742->205-354/100.00)	candle_NODE_32891_length_166_cov_8.981928(430-643->1-214/97.66)	candle_NODE_31699_length_163_cov_28.196320(412-622->213-3/95.73)	candle_NODE_25967_length_102_cov_67.470589(1349-1493->145-1/99.31)	candle_NODE_20603_length_162_cov_36.561729(491-642->1-152/95.39)	candle_NODE_18695_length_174_cov_53.620689(780-977->1-224/86.61)	candle_NODE_72267_length_116_cov_12.267241(1-121->5-125/98.35)	candle_NODE_1193_length_270_cov_10.996296(117-236->201-320/97.50)	candle_NODE_1193_length_270_cov_10.996296(1-116->10-125/95.69)	candle_NODE_54271_length_60_cov_12.883333(1684-1793->110-1/100.00)	candle_NODE_18694_length_243_cov_14.942387(864-973->110-1/100.00)	candle_NODE_44392_length_129_cov_10.705426(2546-2650->179-75/100.00)	candle_NODE_28045_length_75_cov_12.173333(344-461->1-125/93.60)	candle_NODE_13119_length_277_cov_26.064981(196-300->1-105/94.29)	candle_NODE_55110_length_123_cov_27.308943(1444-1547->1-110/83.62)	candle_NODE_28044_length_61_cov_14.901639(289-393->1-111/84.07)
AT2G02960	K	A06	Bra024797	-	-	-	-
AT2G02970	K	A06	Bra024796	-	-	-	-	candle_NODE_62838_length_335_cov_8.301493(1347-1651->81-385/98.69)	candle_NODE_73735_length_242_cov_8.380165(727-967->52-292/98.34)	candle_NODE_78734_length_105_cov_9.923809(1655-1773->1-119/100.00)
AT2G03000	K	-	-	-	-	-	-
AT2G03010	K	-	-	-	-	-	-
AT2G03020	K	-	-	-	-	-	-
AT2G03030	K	-	-	-	-	-	-
AT2G03040	K	-	-	-	-	-	-
-	-	A06	Bra024794	-	-	-	-
AT2G03110	K	A06	Bra024789	-	-	-	-	candle_NODE_82121_length_110_cov_6.427273(863-1022->1-160/100.00)	candle_NODE_54085_length_229_cov_13.275109(685-852->279-112/98.21)	candle_NODE_54085_length_229_cov_13.275109(769-879->111-1/99.10)
AT2G03130	K	-	-	-	-	-	-
AT2G03140	K	-	-	-	-	-	-
AT2G03180	K	-	-	-	-	-	-
AT2G03210	K	A06	Bra024785	-	-	-	-	candle_NODE_70885_length_419_cov_7.670644(1384-1643->210-469/96.92)	candle_NODE_70885_length_419_cov_7.670644(1379-1587->1-209/97.61)	candle_NODE_54993_length_203_cov_11.492611(169-421->1-253/95.26)	candle_NODE_83344_length_106_cov_6.405660(60-215->1-156/98.08)	candle_NODE_55260_length_258_cov_9.015504(509-664->156-1/95.51)	candle_NODE_55260_length_258_cov_9.015504(423-575->308-156/94.77)
AT2G03230	K	-	-	-	-	-	-
AT2G03280	K	-	-	-	-	-	-
AT2G03320	K	-	-	-	-	-	-
AT2G03380	K	A06	Bra024777	-	-	-	-
AT2G03390	K	A06	Bra024776	-	-	-	-	candle_NODE_40059_length_540_cov_9.061111(524-889->1-366/96.17)	candle_NODE_26677_length_926_cov_8.649028(187-482->411-706/96.96)	candle_NODE_26677_length_926_cov_8.649028(302-571->707-976/95.93)	candle_NODE_26677_length_926_cov_8.649028(76-187->228-339/96.43)
AT2G03460	K	A06	Bra025120	-	-	-	-
AT2G03470	K	-	-	-	-	-	-
AT2G03505	K	A06	Bra025116	-	-	-	-
AT2G03520	K	-	-	-	-	-	-
AT2G03550	K	A06	Bra025117	-	-	-	-	candle_NODE_72169_length_332_cov_14.725904(452-822->382-1/94.26)
AT2G03560	K	-	-	-	-	-	-
AT2G03565	K	-	-	-	-	-	-
AT2G03570	K	-	-	-	-	-	-
AT2G03580	K	-	-	-	-	-	-
AT2G03610	K	-	-	-	-	-	-
AT2G03620	K	A06	Bra025121	-	-	-	-	candle_NODE_73942_length_143_cov_6.027972(1012-1204->193-1/96.89)	candle_NODE_73415_length_222_cov_6.806306(805-939->1-135/98.52)	candle_NODE_73415_length_222_cov_6.806306(885-990->136-241/99.06)
AT2G03630	K	-	-	-	-	-	-
AT2G03640	K	A06	Bra025122	-	-	-	-	candle_NODE_64162_length_151_cov_9.781457(217-401->1-185/98.92)	candle_NODE_63331_length_439_cov_8.307517(478-647->3-182/92.78)	candle_NODE_63331_length_439_cov_8.307517(633-781->317-486/84.71)	candle_NODE_42294_length_416_cov_6.853365(795-928->459-326/96.30)	candle_NODE_42294_length_416_cov_6.853365(1019-1153->135-1/94.85)	candle_NODE_66799_length_185_cov_7.935135(1-119->117-235/99.16)
-	-	A06	Bra025128	-	-	-	-
-	-	A06	Bra025132	-	-	-	-
-	-	A06	Bra025133	-	-	-	-
-	-	A06	Bra025134	-	-	-	-
-	-	A06	Bra025136	-	-	-	-
AT2G03820	-	-	-	-	-	-	-
AT2G03821	-	-	-	-	-	-	-
AT2G03822	-	-	-	-	-	-	-
AT2G03850	-	-	-	-	-	-	-
AT2G03870	-	A06	Bra025138	-	-	-	-	candle_NODE_38139_length_414_cov_61.731884(461-738->285-1/95.79)	candle_NODE_22719_length_277_cov_11.617329(1-228->100-327/97.37)	candle_NODE_63470_length_290_cov_14.048276(451-634->157-340/89.67)	candle_NODE_30112_length_135_cov_7.162963(211-316->177-75/95.28)
AT2G03880	-	A06	Bra025139	-	-	-	-
AT2G03890	-	A06	Bra025140	-	-	-	-	candle_NODE_14599_length_1106_cov_28.689873(178-671->368-861/97.98)	candle_NODE_14599_length_1106_cov_28.689873(1-255->104-375/93.01)	candle_NODE_14599_length_1106_cov_28.689873(631-809->862-1040/97.21)	candle_NODE_4956_length_1466_cov_15.364939(1214-1617->595-997/99.75)	candle_NODE_4956_length_1466_cov_15.364939(864-1102->1-239/100.00)	candle_NODE_4956_length_1466_cov_15.364939(1539-1758->995-1214/98.64)	candle_NODE_4956_length_1466_cov_15.364939(1156-1329->421-594/99.43)	candle_NODE_4956_length_1466_cov_15.364939(1048-1156->240-348/100.00)	candle_NODE_7888_length_1491_cov_16.960430(388-1175->97-893/78.43)	candle_NODE_51568_length_301_cov_9.548173(832-1175->8-351/80.74)	candle_NODE_24148_length_259_cov_23.115829(405-707->309-10/79.17)	candle_NODE_39832_length_343_cov_12.851312(817-942->250-375/86.72)
AT2G03913	-	-	-	-	-	-	-
AT2G03930	-	-	-	-	-	-	-
AT2G03932	-	-	-	-	-	-	-
AT2G03931	-	-	-	-	-	-	-
AT2G03938	-	-	-	-	-	-	-
AT2G03936	-	-	-	-	-	-	-
AT2G03937	-	-	-	-	-	-	-
AT2G03955	-	-	-	-	-	-	-
AT2G04020	-	-	-	-	-	-	-
AT2G04032	-	-	-	-	-	-	-
AT2G04034	-	-	-	-	-	-	-
AT2G04031	-	-	-	-	-	-	-
AT2G04040	-	A03	Bra013214	-	-	-	-
AT2G04060	-	-	-	-	-	-	-
AT2G04063	-	-	-	-	-	-	-
-	-	A03	Bra013213	-	-	-	-	candle_NODE_82241_length_160_cov_6.037500(2602-2772->3-173/77.84)
AT2G04170	-	-	-	-	-	-	-
AT2G04230	-	-	-	-	-	-	-
AT2G04300	-	A03	Bra013199	-	-	-	-
AT2G04350	-	A03	Bra013210	-	-	-	-	candle_NODE_52737_length_1009_cov_22.039642(760-1340->360-979/93.55)	candle_NODE_52737_length_1009_cov_22.039642(644-973->1-359/91.39)	candle_NODE_5664_length_822_cov_38.223843(1816-2166->521-162/97.50)	candle_NODE_5664_length_822_cov_38.223843(1658-1862->724-520/100.00)	candle_NODE_5664_length_822_cov_38.223843(1625-1772->872-725/100.00)	candle_NODE_11554_length_261_cov_13.490421(1-220->92-311/97.73)	candle_NODE_8735_length_143_cov_48.720280(1342-1534->193-1/100.00)	candle_NODE_65336_length_202_cov_23.886139(513-682->170-1/99.41)	candle_NODE_940_length_176_cov_19.329546(328-491->164-1/100.00)	candle_NODE_58907_length_109_cov_31.486238(1516-1674->159-1/100.00)	candle_NODE_52738_length_150_cov_8.186666(1322-1470->149-1/100.00)	candle_NODE_939_length_194_cov_18.005156(171-328->1-158/96.84)	candle_NODE_57549_length_76_cov_8.236842(418-543->126-1/98.41)	candle_NODE_49774_length_69_cov_36.405796(1532-1650->1-119/100.00)	candle_NODE_21761_length_178_cov_10.533708(1558-1659->127-228/95.10)
AT2G04370	-	-	-	-	-	-	-
AT2G04378	-	-	-	-	-	-	-
AT2G04380	-	-	-	-	-	-	-
AT2G04390	-	-	-	-	-	-	-
AT2G04395	-	-	-	-	-	-	-
AT2G04400	-	A03	Bra013209	-	-	-	-	candle_NODE_28502_length_494_cov_11.540485(829-1068->1-244/97.54)	candle_NODE_28502_length_494_cov_11.540485(1069-1191->302-424/100.00)	candle_NODE_45457_length_881_cov_8.103292(237-456->830-611/97.73)	candle_NODE_45457_length_881_cov_8.103292(497-694->441-237/94.63)	candle_NODE_45457_length_881_cov_8.103292(356-524->610-442/97.63)	candle_NODE_45457_length_881_cov_8.103292(706-847->142-1/98.59)	candle_NODE_45458_length_202_cov_7.831683(5-139->1-135/97.78)
AT2G04410	-	A03	Bra013208	-	-	-	-
-	-	A03	Bra013207	-	-	-	-
-	-	A03	Bra013206	-	-	-	-	candle_NODE_1756_length_129_cov_1869.573608(163-288->179-53/99.21)	candle_NODE_2086_length_52_cov_1938.807739(112-212->1-102/97.09)
AT2G04420	-	-	-	-	-	-	-
AT2G04425	-	-	-	-	-	-	-
AT2G04430	-	-	-	-	-	-	-
AT2G04480	-	-	-	-	-	-	-
AT2G04495	-	-	-	-	-	-	-
AT2G04500	-	-	-	-	-	-	-
AT2G04515	-	A03	Bra013205	-	-	-	-
AT2G04530	-	A03	Bra013203	-	-	-	-	candle_NODE_11316_length_891_cov_7.617284(355-680->398-733/96.43)	candle_NODE_11316_length_891_cov_7.617284(69-317->1-249/99.20)	candle_NODE_11316_length_891_cov_7.617284(550-749->731-930/99.50)	candle_NODE_25875_length_216_cov_8.337963(919-1059->111-251/97.16)	candle_NODE_25875_length_216_cov_8.337963(869-977->2-110/97.25)	candle_NODE_58038_length_111_cov_6.225225(731-827->1-100/90.29)
AT2G04540	-	A03	Bra013202	-	-	-	-
AT2G04570	-	A03	Bra013200	-	-	-	-	candle_NODE_1894_length_1463_cov_103.559807(513-878->932-527/88.67)	candle_NODE_1894_length_1463_cov_103.559807(298-508->1309-1099/97.63)	candle_NODE_1894_length_1463_cov_103.559807(183-374->1513-1310/93.63)	candle_NODE_1894_length_1463_cov_103.559807(773-946->526-353/96.55)	candle_NODE_1894_length_1463_cov_103.559807(375-541->1098-932/96.41)	candle_NODE_1894_length_1463_cov_103.559807(913-1059->353-207/98.64)	candle_NODE_60259_length_119_cov_20.411764(97-251->169-1/88.37)	candle_NODE_33381_length_108_cov_143.027771(97-232->20-158/86.71)
AT2G04620	-	-	-	-	-	-	-
AT2G04622	-	-	-	-	-	-	-
AT2G04630	-	-	-	-	-	-	-
AT2G04650	-	-	-	-	-	-	-
AT2G04660	-	-	-	-	-	-	-
AT2G04675	-	-	-	-	-	-	-
AT2G04680	-	-	-	-	-	-	-
AT2G04690	-	-	-	-	-	-	-
AT2G04700	-	-	-	-	-	-	-
AT2G04740	-	A03	Bra013198	-	-	-	-	candle_NODE_72189_length_319_cov_7.191223(1291-1541->251-1/99.60)	candle_NODE_72189_length_319_cov_7.191223(1344-1461->369-252/100.00)
AT2G04750	-	-	-	-	-	-	-
AT2G04780	-	A03	Bra013197	-	-	-	-	candle_NODE_38220_length_340_cov_36.573528(74-463->1-390/99.74)	candle_NODE_55889_length_226_cov_12.867256(258-533->276-1/99.64)	candle_NODE_38219_length_105_cov_79.190475(153-307->155-1/99.35)	candle_NODE_52853_length_98_cov_15.908163(577-724->148-1/97.30)	candle_NODE_44450_length_158_cov_26.873417(1-123->86-208/100.00)	candle_NODE_52854_length_65_cov_18.646154(520-634->1-115/97.39)	candle_NODE_76672_length_52_cov_9.846154(475-575->1-102/97.09)
AT2G04790	-	A03	Bra013196	-	-	-	-
-	-	A03	Bra013195	-	-	-	-
AT2G04795	-	A03	Bra013194	-	-	-	-
AT2G04800	-	-	-	-	-	-	-
AT2G04810	-	-	-	-	-	-	-
AT2G04842	-	A03	Bra013193	-	-	-	-	candle_NODE_13187_length_782_cov_22.172634(553-1200->710-1/89.01)	candle_NODE_13187_length_782_cov_22.172634(700-822->832-710/93.50)	candle_NODE_36260_length_636_cov_11.720126(1445-1820->182-574/95.42)	candle_NODE_36260_length_636_cov_11.720126(1393-1569->6-182/97.75)	candle_NODE_36260_length_636_cov_11.720126(1730-1841->575-686/98.21)	candle_NODE_60939_length_293_cov_15.959044(274-596->1-343/92.15)	candle_NODE_14278_length_266_cov_14.578947(1225-1396->172-1/95.93)	candle_NODE_14278_length_266_cov_14.578947(1178-1323->316-170/95.92)	candle_NODE_6567_length_255_cov_11.988235(147-292->146-1/98.63)	candle_NODE_6567_length_255_cov_11.988235(32-182->301-146/91.72)	candle_NODE_42025_length_139_cov_7.453238(1194-1374->1-189/90.10)	candle_NODE_50717_length_78_cov_14.897436(1144-1247->113-1/80.87)
AT2G04845	-	A03	Bra013192	-	-	-	-	candle_NODE_32699_length_375_cov_14.922667(194-617->1-424/97.41)
AT2G04850	-	A03	Bra013191	-	-	-	-
AT2G04864	-	-	-	-	-	-	-
AT2G04865	-	A03	Bra013189	-	-	-	-	candle_NODE_31853_length_1903_cov_12.343143(609-1305->836-1529/97.13)	candle_NODE_31853_length_1903_cov_12.343143(492-1081->255-844/98.14)	candle_NODE_31853_length_1903_cov_12.343143(361-616->1-256/100.00)	candle_NODE_31853_length_1903_cov_12.343143(1223-1443->1530-1750/100.00)	candle_NODE_31853_length_1903_cov_12.343143(1306-1443->1774-1911/100.00)	candle_NODE_60378_length_555_cov_10.648648(194-384->415-605/98.95)	candle_NODE_73252_length_109_cov_13.027523(73-194->2-123/96.72)	candle_NODE_63236_length_151_cov_6.596026(1-107->74-180/99.07)
AT2G04870	-	-	-	-	-	-	-
-	-	A03	Bra013188	-	-	-	-
AT2G04880	-	A03	Bra013187	-	-	-	-	candle_NODE_28631_length_362_cov_15.988951(287-594->308-1/100.00)	candle_NODE_28631_length_362_cov_15.988951(438-541->412-309/100.00)	candle_NODE_34090_length_279_cov_15.275986(5-333->1-329/97.26)	candle_NODE_50151_length_565_cov_12.849558(1057-1322->179-442/96.25)	candle_NODE_50151_length_565_cov_12.849558(952-1126->1-175/99.43)	candle_NODE_50151_length_565_cov_12.849558(1185-1344->439-598/99.38)	candle_NODE_36389_length_143_cov_23.720280(542-734->193-1/100.00)	candle_NODE_63648_length_117_cov_11.376068(835-1001->167-1/98.80)	candle_NODE_53837_length_181_cov_23.751381(716-926->231-1/90.91)	candle_NODE_55202_length_110_cov_10.800000(877-981->1-105/99.05)
-	-	A03	Bra013186	-	-	-	-	candle_NODE_75687_length_367_cov_6.354223(1882-2298->1-417/99.76)	candle_NODE_71335_length_181_cov_9.044199(2945-3154->1-210/98.57)	candle_NODE_35830_length_139_cov_9.633094(2224-2412->1-189/98.94)	candle_NODE_81452_length_109_cov_7.119266(2443-2600->2-159/98.10)
AT2G04910	-	-	-	-	-	-	-
AT2G04920	-	-	-	-	-	-	-
AT2G04925	-	A06	Bra025143	-	-	-	-
AT2G04930	-	-	-	-	-	-	-
AT2G04940	-	A03	Bra013185	-	-	-	-	candle_NODE_29510_length_939_cov_7.804047(791-1206->424-1/97.17)	candle_NODE_29510_length_939_cov_7.804047(527-759->989-757/97.85)	candle_NODE_29510_length_939_cov_7.804047(581-882->756-424/89.79)
AT2G05050	-	-	-	-	-	-	-
AT2G05060	-	-	-	-	-	-	-
AT2G05070	-	-	-	-	-	-	-
-	-	A03	Bra013184	-	-	-	-
AT2G05100	-	A03	Bra013183	-	-	-	-	candle_NODE_8260_length_242_cov_295.801666(569-798->245-4/93.42)	candle_NODE_7039_length_584_cov_211.107880(289-517->377-634/87.98)	candle_NODE_8255_length_262_cov_504.041992(206-476->1-310/79.74)	candle_NODE_11166_length_720_cov_115.576385(329-476->762-594/81.66)	candle_NODE_25675_length_149_cov_215.765106(223-326->87-199/84.96)
AT2G05117	-	-	-	-	-	-	-
AT2G05120	-	A03	Bra013182	-	-	-	-	candle_NODE_12964_length_462_cov_10.452381(3364-3856->493-1/98.58)	candle_NODE_30738_length_1434_cov_6.581590(2641-3078->438-1/98.86)	candle_NODE_30738_length_1434_cov_6.581590(2318-2619->961-661/99.01)	candle_NODE_30738_length_1434_cov_6.581590(2082-2323->1349-1109/99.17)	candle_NODE_30738_length_1434_cov_6.581590(2538-2761->661-438/98.66)	candle_NODE_30738_length_1434_cov_6.581590(2269-2419->1108-958/99.34)	candle_NODE_30738_length_1434_cov_6.581590(2068-2207->1484-1345/99.29)	candle_NODE_67262_length_260_cov_11.361539(592-901->1-310/96.45)	candle_NODE_57224_length_190_cov_9.247369(1876-2115->1-240/97.92)	candle_NODE_76272_length_334_cov_6.221557(929-1160->242-11/97.41)	candle_NODE_76272_length_334_cov_6.221557(877-998->384-263/98.36)	candle_NODE_79557_length_158_cov_6.886076(1712-1919->1-208/99.52)	candle_NODE_75635_length_286_cov_7.993007(1378-1568->191-1/99.48)	candle_NODE_75635_length_286_cov_7.993007(1300-1444->336-192/97.93)
AT2G05140	-	-	-	-	-	-	-
AT2G05180	G	-	-	-	-	-	-
AT2G05185	G	-	-	-	-	-	-
AT2G05210	G	-	-	-	-	-	-
AT2G05220	G	-	-	-	-	-	-
-	-	A03	Bra013180	-	-	-	-
AT2G05230	G	A03	Bra013179	-	-	-	-	candle_NODE_38547_length_333_cov_19.720720(1633-2015->1-383/96.87)	candle_NODE_56080_length_333_cov_6.345345(950-1248->299-1/98.66)	candle_NODE_59342_length_675_cov_10.484445(622-878->219-475/97.67)	candle_NODE_59342_length_675_cov_10.484445(720-970->475-725/96.81)	candle_NODE_59342_length_675_cov_10.484445(503-720->1-218/99.54)	candle_NODE_29345_length_159_cov_6.823899(297-503->1-207/100.00)
AT2G05260	G	-	-	-	-	-	-
AT2G05270	G	-	-	-	-	-	-
AT2G05294	G	-	-	-	-	-	-
AT2G05320	G	A03	Bra013178	-	-	-	-	candle_NODE_27872_length_1167_cov_8.706941(268-735->489-956/98.50)	candle_NODE_27872_length_1167_cov_8.706941(690-949->957-1217/99.62)	candle_NODE_27872_length_1167_cov_8.706941(1-255->14-268/99.22)	candle_NODE_27872_length_1167_cov_8.706941(103-324->268-489/99.10)	candle_NODE_30736_length_501_cov_6.920160(1119-1263->342-486/100.00)	candle_NODE_30736_length_501_cov_6.920160(1022-1151->215-345/99.24)	candle_NODE_30736_length_501_cov_6.920160(967-1078->103-214/100.00)	candle_NODE_30736_length_501_cov_6.920160(918-1022->1-105/100.00)
AT2G05330	G	-	-	-	-	-	-
AT2G05335	G	-	-	-	-	-	-
AT2G05350	G	-	-	-	-	-	-
AT2G05360	G	-	-	-	-	-	-
AT2G05370	G	-	-	-	-	-	-
AT2G05380	G	-	-	-	-	-	-
AT2G05400	G	-	-	-	-	-	-
AT2G05430	G	-	-	-	-	-	-
AT2G05440	G	-	-	-	-	-	-
AT2G05500	G	-	-	-	-	-	-
AT2G05510	G	-	-	-	-	-	-
-	-	A03	Bra013177	-	-	-	-
AT2G05520	G	A03	Bra013176	-	-	-	-
AT2G05540	G	A03	Bra013175	-	-	-	-
AT2G05580	G	-	-	-	-	-	-
AT2G05590	G	A03	Bra013174	-	-	-	-	candle_NODE_49871_length_293_cov_7.675768(378-735->1-343/95.25)
AT2G05600	G	-	-	-	-	-	-
AT2G05620	G	A03	Bra013173	-	-	-	-	candle_NODE_28471_length_281_cov_39.412811(22-271->73-328/97.66)	candle_NODE_52668_length_312_cov_30.814102(233-380->1-148/99.32)
AT2G05630	G	A03	Bra013172	-	-	-	-	candle_NODE_30921_length_122_cov_21.811476(133-243->1-111/99.10)	candle_NODE_16115_length_158_cov_25.082279(28-202->1-186/87.37)	candle_NODE_16114_length_122_cov_25.573771(153-263->111-1/99.10)	candle_NODE_16981_length_98_cov_15.897959(220-325->1-106/98.11)
AT2G05632	G	-	-	-	-	-	-
AT2G05635	G	-	-	-	-	-	-
AT2G05642	G	-	-	-	-	-	-
AT2G05645	G	-	-	-	-	-	-
AT2G05720	G	-	-	-	-	-	-
AT2G05752	G	-	-	-	-	-	-
AT2G05755	G	A03	Bra013171	-	-	-	-
AT2G05753	G	-	-	-	-	-	-
AT2G05760	G	A03	Bra013170	-	-	-	-	candle_NODE_19452_length_639_cov_10.107982(815-1441->689-1/89.57)	candle_NODE_74532_length_271_cov_9.977859(371-673->321-1/94.08)	candle_NODE_42421_length_409_cov_8.391198(167-348->278-459/98.90)	candle_NODE_42421_length_409_cov_8.391198(1-169->8-176/98.82)	candle_NODE_42421_length_409_cov_8.391198(121-225->174-278/100.00)	candle_NODE_50173_length_139_cov_7.467626(1423-1563->189-49/100.00)	candle_NODE_26158_length_136_cov_9.544118(635-765->1-131/100.00)
AT2G05786	G	-	-	-	-	-	-
AT2G05803	G	-	-	-	-	-	-
AT2G05810	G	-	-	-	-	-	-
AT2G05850	G	-	-	-	-	-	-
AT2G05900	G	-	-	-	-	-	-
AT2G05915	G	-	-	-	-	-	-
AT2G05970	G	-	-	-	-	-	-
AT2G05990	G	A03	Bra013160	-	-	-	-	candle_NODE_443_length_1176_cov_35.918365(733-1031->711-1028/90.57)	candle_NODE_443_length_1176_cov_35.918365(962-1150->1028-1226/90.45)	candle_NODE_443_length_1176_cov_35.918365(331-489->1-159/94.34)	candle_NODE_443_length_1176_cov_35.918365(733-865->518-650/93.23)	candle_NODE_443_length_1176_cov_35.918365(523-629->249-355/94.39)	candle_NODE_4357_length_259_cov_115.845558(440-655->243-19/95.56)	candle_NODE_8412_length_105_cov_88.095238(231-369->1-139/100.00)	candle_NODE_26709_length_254_cov_92.188980(771-908->145-4/97.18)	candle_NODE_5523_length_330_cov_66.275757(982-1096->380-266/98.26)	candle_NODE_51328_length_190_cov_46.536842(3-224->240-18/83.41)	candle_NODE_47388_length_65_cov_11.369231(328-431->104-1/97.12)	candle_NODE_48154_length_66_cov_60.318180(331-443->116-1/91.60)	candle_NODE_37486_length_53_cov_124.283020(850-950->103-1/92.38)
AT2G06020	G	-	-	-	-	-	-
AT2G06050	G	A03	Bra013161	-	-	-	-	candle_NODE_17278_length_1302_cov_12.968510(585-1139->559-1113/98.20)	candle_NODE_17278_length_1302_cov_12.968510(361-900->1-561/93.42)	candle_NODE_17278_length_1302_cov_12.968510(900-1139->1113-1352/98.75)	candle_NODE_2672_length_472_cov_13.576271(188-515->195-522/96.05)	candle_NODE_2672_length_472_cov_13.576271(97-288->1-192/100.00)	candle_NODE_37100_length_122_cov_13.803279(2-173->1-172/100.00)
AT2G06090	G	-	-	-	-	-	-
AT2G06095	G	-	-	-	-	-	-
AT2G06166	G	-	-	-	-	-	-
AT2G06210	G	A03	Bra013162	-	-	-	-	candle_NODE_23081_length_1252_cov_13.723642(2240-2913->1302-629/99.70)	candle_NODE_23081_length_1252_cov_13.723642(2587-2913->504-179/98.78)	candle_NODE_23081_length_1252_cov_13.723642(2985-3156->182-11/100.00)	candle_NODE_23081_length_1252_cov_13.723642(2985-3126->632-491/100.00)	candle_NODE_14164_length_504_cov_10.367064(837-1300->464-1/99.78)	candle_NODE_63015_length_1177_cov_9.125744(392-826->784-1227/97.75)	candle_NODE_63015_length_1177_cov_9.125744(206-589->383-780/95.99)	candle_NODE_63015_length_1177_cov_9.125744(1-160->43-202/100.00)	candle_NODE_63015_length_1177_cov_9.125744(88-200->203-315/100.00)	candle_NODE_51188_length_1051_cov_11.999048(1807-2208->686-285/100.00)	candle_NODE_51188_length_1051_cov_11.999048(2040-2324->285-1/99.65)	candle_NODE_51188_length_1051_cov_11.999048(1647-1807->942-782/100.00)	candle_NODE_51187_length_147_cov_10.959184(1427-1623->1-197/100.00)
AT2G06255	G	-	-	-	-	-	-
AT2G06420	G	-	-	-	-	-	-
AT2G06500	G	-	-	-	-	-	-
AT2G06520	G	-	-	-	-	-	-
AT2G06530	G	A03	Bra013163	-	-	-	-	candle_NODE_17456_length_384_cov_37.575520(346-678->372-29/96.80)	candle_NODE_8039_length_450_cov_19.282223(80-353->200-500/90.70)	candle_NODE_8039_length_450_cov_19.282223(1-120->90-209/100.00)
AT2G06541	G	-	-	-	-	-	-
AT2G06555	G	-	-	-	-	-	-
AT2G06570	G	-	-	-	-	-	-
AT2G06645	G	-	-	-	-	-	-
AT2G06667	G	-	-	-	-	-	-
AT2G06845	G	-	-	-	-	-	-
-	-	A03	Bra013165	-	-	-	-
AT2G06850	G	A03	Bra013164	-	-	-	-	candle_NODE_13066_length_1141_cov_65.049957(1-175->937-763/100.00)	candle_NODE_13066_length_1141_cov_65.049957(342-511->428-259/100.00)	candle_NODE_13066_length_1141_cov_65.049957(395-534->258-117/98.59)	candle_NODE_13066_length_1141_cov_65.049957(268-394->560-429/96.21)	candle_NODE_13066_length_1141_cov_65.049957(1-104->1044-941/100.00)	candle_NODE_13066_length_1141_cov_65.049957(189-297->672-561/97.32)	candle_NODE_4817_length_492_cov_104.989838(613-781->498-319/93.89)	candle_NODE_4817_length_492_cov_104.989838(781-888->259-152/100.00)
AT2G06904	G	-	-	-	-	-	-
AT2G06906	G	-	-	-	-	-	-
AT2G06908	G	-	-	-	-	-	-
AT2G06925	G	-	-	-	-	-	-
AT2G06960	G	-	-	-	-	-	-
AT2G06983	G	-	-	-	-	-	-
AT2G06990	G	-	-	-	-	-	-
AT2G07000	G	-	-	-	-	-	-
AT2G07020	G	-	-	-	-	-	-
AT2G07040	G	-	-	-	-	-	-
AT2G07050	G	A03	Bra013167	-	-	-	-	candle_NODE_22133_length_798_cov_24.438597(702-1252->571-1/96.50)	candle_NODE_22133_length_798_cov_24.438597(576-735->731-572/100.00)	candle_NODE_22133_length_798_cov_24.438597(559-676->848-731/100.00)	candle_NODE_39320_length_756_cov_25.096561(1568-2013->355-806/98.67)	candle_NODE_39320_length_756_cov_25.096561(1479-1626->208-355/100.00)	candle_NODE_39320_length_756_cov_25.096561(1463-1566->104-207/100.00)	candle_NODE_14630_length_966_cov_13.655279(125-622->495-1016/94.46)	candle_NODE_14630_length_966_cov_13.655279(1-348->151-498/100.00)	candle_NODE_37245_length_1016_cov_9.600393(559-1070->951-434/87.81)	candle_NODE_37245_length_1016_cov_9.600393(956-1165->422-199/85.40)	candle_NODE_37245_length_1016_cov_9.600393(539-653->1066-952/91.30)	candle_NODE_48643_length_902_cov_11.508869(1226-1644->1-419/91.90)	candle_NODE_48643_length_902_cov_11.508869(1524-1881->420-784/89.65)	candle_NODE_48643_length_902_cov_11.508869(1837-2013->767-952/89.84)	candle_NODE_4024_length_397_cov_19.375315(2105-2304->447-248/99.50)	candle_NODE_60303_length_140_cov_6.564286(1254-1443->1-190/100.00)	candle_NODE_46177_length_115_cov_26.756521(1262-1426->165-1/100.00)	candle_NODE_4023_length_467_cov_13.289080(1969-2196->1-228/85.78)	candle_NODE_4023_length_467_cov_13.289080(2054-2304->224-491/81.02)	candle_NODE_35204_length_152_cov_17.434210(499-608->110-1/95.45)
AT2G07110	G	-	-	-	-	-	-
AT2G07120	G	-	-	-	-	-	-
AT2G07140	G	-	-	-	-	-	-
AT2G07170	G	-	-	-	-	-	-
AT2G07180	G	A03	Bra013158	-	-	-	-	candle_NODE_61811_length_160_cov_6.843750(371-580->1-210/99.52)
AT2G07200	G	-	-	-	-	-	-
AT2G07215	G	-	-	-	-	-	-
AT2G07240	G	-	-	-	-	-	-
AT2G07280	G	-	-	-	-	-	-
AT2G07290	G	-	-	-	-	-	-
AT2G07310	G	-	-	-	-	-	-
AT2G07340	G	-	-	-	-	-	-
AT2G07360	G	-	-	-	-	-	-
AT2G07362	G	-	-	-	-	-	-
AT2G07363	G	-	-	-	-	-	-
AT2G07440	G	-	-	-	-	-	-
AT2G07505	G	-	-	-	-	-	-
AT2G07521	G	-	-	-	-	-	-
AT2G07560	G	A03	Bra013168	-	-	-	-	candle_NODE_78783_length_158_cov_8.012658(1033-1240->1-208/100.00)	candle_NODE_73603_length_160_cov_8.043750(1184-1367->1-184/97.83)	candle_NODE_34635_length_104_cov_7.932693(2739-2850->154-43/100.00)
AT2G07640	G	-	-	-	-	-	-
AT2G07771	-	-	-	-	-	-	-
AT2G07773	-	-	-	-	-	-	-
AT2G07776	-	-	-	-	-	-	-
AT2G07749	-	-	-	-	-	-	-
AT2G07777	-	-	-	-	-	-	-
AT2G07671	G	-	-	-	-	-	-
AT2G07779	-	-	-	-	-	-	-
AT2G07672	G	-	-	-	-	-	-
AT2G07684	G	-	-	-	-	-	-
AT2G07673	G	-	-	-	-	-	-
AT2G07674	G	-	-	-	-	-	-
AT2G07751	-	-	-	-	-	-	-
AT2G07675	G	-	-	-	-	-	-
AT2G07676	G	-	-	-	-	-	-
AT2G07768	-	-	-	-	-	-	-
AT2G07678	G	-	-	-	-	-	-
AT2G07669	G	-	-	-	-	-	-
AT2G07679	G	-	-	-	-	-	-
AT2G07681	G	-	-	-	-	-	-
AT2G07772	-	-	-	-	-	-	-
AT2G07774	-	-	-	-	-	-	-
AT2G07687	G	-	-	-	-	-	-
AT2G07689	G	-	-	-	-	-	-
AT2G07691	G	-	-	-	-	-	-
AT2G07692	G	-	-	-	-	-	-
AT2G07695	G	-	-	-	-	-	-
AT2G07785	-	-	-	-	-	-	-
AT2G07696	G	-	-	-	-	-	-
AT2G07798	-	-	-	-	-	-	-
AT2G07698	G	-	-	-	-	-	-
AT2G07667	G	-	-	-	-	-	-
AT2G07701	G	-	-	-	-	-	-
AT2G07702	G	-	-	-	-	-	-
AT2G07705	G	-	-	-	-	-	-
AT2G07706	G	-	-	-	-	-	-
AT2G07707	G	-	-	-	-	-	-
AT2G07708	G	-	-	-	-	-	-
AT2G07713	G	-	-	-	-	-	-
AT2G07714	G	-	-	-	-	-	-
AT2G07715	G	-	-	-	-	-	-
AT2G07718	G	-	-	-	-	-	-
AT2G07719	G	-	-	-	-	-	-
AT2G07721	G	-	-	-	-	-	-
AT2G07722	G	-	-	-	-	-	-
AT2G07815	-	-	-	-	-	-	-
AT2G07724	G	-	-	-	-	-	-
AT2G07725	G	-	-	-	-	-	-
AT2G07727	G	-	-	-	-	-	-
AT2G07728	G	-	-	-	-	-	-
AT2G07820	-	-	-	-	-	-	-
AT2G07732	G	-	-	-	-	-	-
AT2G07734	-	-	-	-	-	-	-
AT2G07825	-	-	-	-	-	-	-
AT2G07827	-	-	-	-	-	-	-
AT2G07830	-	-	-	-	-	-	-
AT2G07787	-	-	-	-	-	-	-
AT2G07775	-	-	-	-	-	-	-
AT2G07806	-	-	-	-	-	-	-
AT2G07738	-	-	-	-	-	-	-
AT2G07795	-	-	-	-	-	-	-
AT2G07739	-	-	-	-	-	-	-
AT2G07835	-	-	-	-	-	-	-
AT2G07741	-	-	-	-	-	-	-
AT2G07680	G	-	-	-	-	-	-
AT2G07690	G	A03	Bra013169	-	-	-	-	candle_NODE_26562_length_1768_cov_18.378393(438-984->1344-787/97.49)	candle_NODE_26562_length_1768_cov_18.378393(220-690->1818-1344/98.74)	candle_NODE_26562_length_1768_cov_18.378393(800-1045->786-541/99.59)	candle_NODE_26562_length_1768_cov_18.378393(1053-1328->435-140/93.24)	candle_NODE_26562_length_1768_cov_18.378393(1252-1391->140-1/100.00)	candle_NODE_26562_length_1768_cov_18.378393(985-1088->540-437/100.00)	candle_NODE_38383_length_407_cov_46.054054(1883-2150->190-457/100.00)	candle_NODE_38383_length_407_cov_46.054054(1814-2007->1-194/99.48)	candle_NODE_597_length_625_cov_25.217600(1558-1832->260-538/97.85)	candle_NODE_597_length_625_cov_25.217600(1716-1852->539-675/99.27)	candle_NODE_597_length_625_cov_25.217600(1373-1556->1-202/89.60)	candle_NODE_28000_length_238_cov_24.193277(7-230->60-288/96.07)
AT2G07750	-	-	-	-	-	-	-
AT2G07760	-	-	-	-	-	-	-
AT2G07981	-	-	-	-	-	-	-
AT2G09388	-	-	-	-	-	-	-
AT2G09838	-	-	-	-	-	-	-
AT2G09840	-	-	-	-	-	-	-
AT2G09970	-	-	-	-	-	-	-
AT2G09990	-	-	-	-	-	-	-
AT2G10014	-	-	-	-	-	-	-
AT2G10020	-	-	-	-	-	-	-
AT2G10260	-	-	-	-	-	-	-
AT2G10340	-	-	-	-	-	-	-
AT2G10440	-	-	-	-	-	-	-
AT2G10450	-	-	-	-	-	-	-
AT2G10535	-	-	-	-	-	-	-
AT2G10550	-	-	-	-	-	-	-
AT2G10557	-	-	-	-	-	-	-
AT2G10560	-	-	-	-	-	-	-
AT2G10602	-	-	-	-	-	-	-
AT2G10608	-	-	-	-	-	-	-
AT2G10920	-	-	-	-	-	-	-
AT2G10930	-	-	-	-	-	-	-
AT2G10931	-	-	-	-	-	-	-
AT2G10950	-	-	-	-	-	-	-
AT2G10965	-	-	-	-	-	-	-
AT2G10970	-	-	-	-	-	-	-
AT2G10975	-	-	-	-	-	-	-
AT2G11000	-	-	-	-	-	-	-
AT2G11005	-	-	-	-	-	-	-
AT2G11010	-	-	-	-	-	-	-
AT2G11015	-	-	-	-	-	-	-
AT2G11200	-	-	-	-	-	-	-
AT2G11270	-	-	-	-	-	-	-
AT2G11271	-	-	-	-	-	-	-
AT2G11405	-	-	-	-	-	-	-
AT2G11462	-	-	-	-	-	-	-
AT2G11520	-	-	-	-	-	-	-
AT2G11522	-	-	-	-	-	-	-
AT2G11570	-	-	-	-	-	-	-
AT2G11620	-	-	-	-	-	-	-
AT2G11623	-	-	-	-	-	-	-
AT2G11626	-	-	-	-	-	-	-
AT2G11651	-	-	-	-	-	-	-
AT2G11773	-	-	-	-	-	-	-
AT2G11778	-	-	-	-	-	-	-
AT2G11851	-	-	-	-	-	-	-
AT2G11891	-	-	-	-	-	-	-
AT2G12170	-	-	-	-	-	-	-
AT2G12190	-	-	-	-	-	-	-
AT2G12200	-	-	-	-	-	-	-
AT2G12280	-	-	-	-	-	-	-
AT2G12290	-	-	-	-	-	-	-
AT2G12405	-	-	-	-	-	-	-
AT2G12461	-	-	-	-	-	-	-
AT2G12465	-	-	-	-	-	-	-
AT2G12475	-	-	-	-	-	-	-
AT2G12557	-	-	-	-	-	-	-
AT2G12875	-	-	-	-	-	-	-
AT2G12880	-	-	-	-	-	-	-
AT2G12900	-	-	-	-	-	-	-
AT2G12905	-	-	-	-	-	-	-
AT2G12935	-	-	-	-	-	-	-
AT2G12940	-	-	-	-	-	-	-
AT2G12945	-	-	-	-	-	-	-
AT2G12977	-	-	-	-	-	-	-
AT2G13100	-	-	-	-	-	-	-
AT2G13125	-	-	-	-	-	-	-
AT2G13126	-	-	-	-	-	-	-
AT2G13150	-	-	-	-	-	-	-
AT2G13272	-	-	-	-	-	-	-
AT2G13273	-	-	-	-	-	-	-
AT2G13295	-	-	-	-	-	-	-
AT2G13363	-	-	-	-	-	-	-
AT2G13370	-	-	-	-	-	-	-
AT2G13422	-	-	-	-	-	-	-
AT2G13430	-	-	-	-	-	-	-
AT2G13450	-	-	-	-	-	-	-
AT2G13463	-	-	-	-	-	-	-
AT2G13500	-	-	-	-	-	-	-
AT2G13542	-	-	-	-	-	-	-
AT2G13547	-	-	-	-	-	-	-
AT2G13550	-	-	-	-	-	-	-
AT2G13623	-	-	-	-	-	-	-
AT2G13630	-	-	-	-	-	-	-
AT2G13640	-	-	-	-	-	-	-
AT2G13650	-	-	-	-	-	-	-
AT2G13660	-	-	-	-	-	-	-
AT2G13690	-	-	-	-	-	-	-
AT2G13720	-	-	-	-	-	-	-
AT2G13760	-	-	-	-	-	-	-
AT2G13770	-	-	-	-	-	-	-
AT2G13895	-	-	-	-	-	-	-
AT2G13950	-	-	-	-	-	-	-
AT2G13960	-	-	-	-	-	-	-
AT2G13980	-	-	-	-	-	-	-
AT2G14000	-	-	-	-	-	-	-
AT2G14060	-	-	-	-	-	-	-
AT2G14070	-	-	-	-	-	-	-
AT2G14110	-	-	-	-	-	-	-
AT2G14120	-	-	-	-	-	-	-
AT2G14160	-	-	-	-	-	-	-
AT2G14206	-	-	-	-	-	-	-
AT2G14210	-	-	-	-	-	-	-
AT2G14247	-	-	-	-	-	-	-
AT2G14270	-	-	-	-	-	-	-
AT2G14282	-	-	-	-	-	-	-
AT2G14285	-	-	-	-	-	-	-
AT2G14288	-	-	-	-	-	-	-
AT2G14289	-	-	-	-	-	-	-
AT2G14290	-	-	-	-	-	-	-
AT2G14365	-	-	-	-	-	-	-
AT2G14378	-	-	-	-	-	-	-
AT2G14390	-	-	-	-	-	-	-
AT2G14440	-	-	-	-	-	-	-
AT2G14460	-	-	-	-	-	-	-
AT2G14500	-	-	-	-	-	-	-
AT2G14510	-	-	-	-	-	-	-
AT2G14540	-	-	-	-	-	-	-
AT2G14560	-	-	-	-	-	-	-
AT2G14610	-	-	-	-	-	-	-
AT2G14620	-	-	-	-	-	-	-
AT2G14635	-	-	-	-	-	-	-
AT2G14660	-	-	-	-	-	-	-
AT2G14670	-	-	-	-	-	-	-
AT2G14680	-	-	-	-	-	-	-
AT2G14690	-	-	-	-	-	-	-
AT2G14692	-	-	-	-	-	-	-
AT2G14700	-	-	-	-	-	-	-
AT2G14710	-	-	-	-	-	-	-
AT2G14800	-	-	-	-	-	-	-
AT2G14810	-	-	-	-	-	-	-
AT2G14846	-	-	-	-	-	-	-
AT2G14870	-	-	-	-	-	-	-
AT2G14880	-	-	-	-	-	-	-
AT2G14920	-	-	-	-	-	-	-
AT2G14935	-	-	-	-	-	-	-
AT2G15010	-	-	-	-	-	-	-
AT2G15025	-	-	-	-	-	-	-
AT2G15029	-	-	-	-	-	-	-
AT2G15042	-	-	-	-	-	-	-
AT2G15050	-	-	-	-	-	-	-
AT2G15090	-	-	-	-	-	-	-
AT2G15110	-	-	-	-	-	-	-
AT2G15130	-	-	-	-	-	-	-
AT2G15170	-	-	-	-	-	-	-
AT2G15180	-	-	-	-	-	-	-
AT2G15230	-	-	-	-	-	-	-
AT2G15270	-	-	-	-	-	-	-
AT2G15280	-	-	-	-	-	-	-
AT2G15310	-	-	-	-	-	-	-
AT2G15318	-	-	-	-	-	-	-
AT2G15320	-	-	-	-	-	-	-
AT2G15325	-	-	-	-	-	-	-
AT2G15327	-	-	-	-	-	-	-
AT2G15340	-	-	-	-	-	-	-
AT2G15345	-	-	-	-	-	-	-
-	-	A10	Bra015198	-	-	-	-
-	-	A10	Bra015199	-	-	-	-
-	-	A10	Bra015202	-	-	-	-
-	-	A10	Bra015203	-	-	-	-	candle_NODE_13833_length_400_cov_37.172501(117-315->1-199/87.94)	candle_NODE_6994_length_215_cov_12.525581(83-187->134-30/88.99)
-	-	A10	Bra015204	-	-	-	-
-	-	A10	Bra015205	-	-	-	-
-	-	A10	Bra015206	-	-	-	-
-	-	A10	Bra015207	-	-	-	-
-	-	A10	Bra015208	-	-	-	-
-	-	A10	Bra015209	-	-	-	-	candle_NODE_24759_length_549_cov_12.377049(552-1118->599-13/94.74)	candle_NODE_48237_length_588_cov_6.875850(231-543->558-246/99.68)	candle_NODE_48237_length_588_cov_6.875850(332-588->257-1/98.44)	candle_NODE_42747_length_410_cov_7.751220(1177-1470->1-294/100.00)	candle_NODE_42747_length_410_cov_7.751220(1343-1485->316-458/100.00)
-	-	A10	Bra015210	-	-	-	-
-	-	A10	Bra015211	-	-	-	-
-	-	A10	Bra015212	-	-	-	-
-	-	A10	Bra015213	-	-	-	-	candle_NODE_46767_length_401_cov_24.927681(104-290->451-250/91.58)	candle_NODE_46767_length_401_cov_24.927681(222-342->232-112/100.00)
-	-	A10	Bra015215	-	-	-	-	candle_NODE_62542_length_274_cov_11.127737(493-810->1-324/96.91)	candle_NODE_53996_length_142_cov_10.035212(1102-1279->1-178/100.00)	candle_NODE_74022_length_141_cov_7.829787(913-1103->1-191/95.29)	candle_NODE_23951_length_603_cov_7.895523(1277-1402->180-305/100.00)	candle_NODE_23951_length_603_cov_7.895523(1330-1441->309-420/97.35)	candle_NODE_76071_length_228_cov_7.026316(1453-1608->259-93/92.81)	candle_NODE_47407_length_208_cov_10.134615(282-407->258-133/98.41)	candle_NODE_11850_length_602_cov_6.682724(13-249->143-389/80.08)
-	-	A10	Bra015216	-	-	-	-	candle_NODE_13117_length_668_cov_140.137726(162-315->228-74/95.48)
AT2G15360	-	-	-	-	-	-	-
AT2G15390	-	-	-	-	-	-	-
AT2G15400	-	-	-	-	-	-	-
AT2G15420	-	-	-	-	-	-	-
AT2G15450	-	-	-	-	-	-	-
AT2G15500	-	A10	Bra015220	-	-	-	-	candle_NODE_50568_length_175_cov_32.302856(1546-1653->1-108/89.91)	candle_NODE_10210_length_543_cov_276.127075(1496-1597->412-310/89.52)	candle_NODE_1281_length_1279_cov_210.989838(54-260->1004-780/77.43)
AT2G15535	-	-	-	-	-	-	-
AT2G15560	-	A10	Bra015222	-	-	-	-	candle_NODE_29234_length_1027_cov_6.494645(265-565->531-830/99.00)	candle_NODE_29234_length_1027_cov_6.494645(1-248->71-318/98.39)	candle_NODE_29234_length_1027_cov_6.494645(428-653->831-1056/99.56)	candle_NODE_29234_length_1027_cov_6.494645(118-332->319-533/98.60)	candle_NODE_25061_length_544_cov_6.630515(1223-1384->339-178/98.77)	candle_NODE_25061_length_544_cov_6.630515(1169-1297->467-339/99.22)	candle_NODE_25061_length_544_cov_6.630515(1095-1221->594-468/97.64)
AT2G15570	-	A10	Bra015223	-	-	-	-	candle_NODE_57247_length_508_cov_10.212599(1-516->22-537/98.45)
-	-	A10	Bra015224	-	-	-	-
-	-	A10	Bra015226	-	-	-	-
-	-	A10	Bra015228	-	-	-	-
AT2G15630	-	A10	Bra015229	-	-	-	-
AT2G15640	-	-	-	-	-	-	-
AT2G15660	-	-	-	-	-	-	-
AT2G15670	H	-	-	-	-	-	-
AT2G15710	H	-	-	-	-	-	-
-	-	A10	Bra015233	-	-	-	-
AT2G15740	H	-	-	-	-	-	-
AT2G15770	H	A10	Bra015235	-	-	-	-
-	-	A10	Bra015236	-	-	-	-
AT2G15790	H	A10	Bra015237	-	-	-	-	candle_NODE_66042_length_255_cov_19.874510(421-725->1-305/100.00)	candle_NODE_57893_length_354_cov_14.220339(837-1086->331-82/99.60)	candle_NODE_57894_length_219_cov_13.013699(698-883->1-186/100.00)	candle_NODE_64826_length_248_cov_10.040322(4-194->107-298/98.44)	candle_NODE_76614_length_85_cov_13.552941(368-470->103-1/100.00)	candle_NODE_70869_length_321_cov_7.725857(145-337->371-145/82.46)
-	-	A10	Bra015238	-	-	-	-	candle_NODE_22602_length_1359_cov_49.405445(244-516->273-575/87.79)	candle_NODE_22602_length_1359_cov_49.405445(153-323->98-286/85.34)	candle_NODE_63673_length_470_cov_10.700000(317-500->1-184/81.62)
-	-	A10	Bra015239	-	-	-	-	candle_NODE_65455_length_320_cov_33.790627(724-1093->370-1/99.73)	candle_NODE_48317_length_254_cov_7.385827(1132-1435->304-1/99.34)	candle_NODE_78134_length_176_cov_6.630682(673-898->1-226/100.00)	candle_NODE_48316_length_173_cov_44.231213(1169-1391->1-223/100.00)	candle_NODE_55589_length_624_cov_12.788462(106-319->214-1/99.53)	candle_NODE_55589_length_624_cov_12.788462(1-160->373-214/100.00)	candle_NODE_55589_length_624_cov_12.788462(1-105->595-491/100.00)	candle_NODE_57464_length_113_cov_22.274336(365-527->1-163/99.39)	candle_NODE_15099_length_97_cov_28.371134(1342-1488->1-147/98.64)	candle_NODE_66327_length_228_cov_8.706141(1024-1161->1-138/100.00)	candle_NODE_15100_length_353_cov_16.932011(1423-1551->403-275/100.00)	candle_NODE_15100_length_353_cov_16.932011(1489-1601->274-162/99.12)	candle_NODE_45052_length_79_cov_44.113926(354-482->129-1/99.22)	candle_NODE_67431_length_163_cov_9.638037(1041-1161->1-121/96.69)	candle_NODE_58413_length_53_cov_34.245281(281-383->1-103/100.00)	candle_NODE_57465_length_176_cov_21.471590(575-722->136-1/89.19)	candle_NODE_58412_length_152_cov_9.440789(491-593->104-1/92.38)
-	-	A10	Bra015240	-	-	-	-
AT2G15820	H	A10	Bra015241	-	-	-	-
-	-	A10	Bra015244	-	-	-	-
AT2G15900	H	A10	Bra015246	-	-	-	-	candle_NODE_73991_length_712_cov_7.279494(2340-2921->19-600/98.11)	candle_NODE_73991_length_712_cov_7.279494(2836-2997->588-750/97.55)	candle_NODE_75457_length_186_cov_6.462366(1845-2054->210-1/100.00)	candle_NODE_81735_length_144_cov_6.354167(2002-2194->194-2/100.00)
-	-	A10	Bra015248	-	-	-	-
-	-	A10	Bra015249	-	-	-	-
AT2G15930	H	-	-	-	-	-	-
-	-	A10	Bra015250	-	-	-	-
-	-	A10	Bra015251	-	-	-	-	candle_NODE_29301_length_1078_cov_9.170687(9402-10274->1-911/95.61)	candle_NODE_29301_length_1078_cov_9.170687(10303-10406->1025-1128/100.00)	candle_NODE_20181_length_307_cov_11.687297(10377-10730->1-357/98.60)	candle_NODE_66831_length_249_cov_6.425703(5620-5911->298-1/97.99)	candle_NODE_70500_length_204_cov_9.294118(7559-7812->254-1/100.00)	candle_NODE_80949_length_196_cov_10.229591(5214-5459->1-246/100.00)	candle_NODE_63199_length_149_cov_9.946309(6546-6744->1-199/100.00)	candle_NODE_69469_length_261_cov_6.072797(8261-8458->311-114/100.00)	candle_NODE_69469_length_261_cov_6.072797(8293-8408->117-1/99.15)	candle_NODE_68887_length_148_cov_8.540541(7293-7490->1-198/100.00)	candle_NODE_76373_length_110_cov_6.490909(8166-8325->160-1/100.00)	candle_NODE_20180_length_76_cov_9.210526(10681-10796->116-1/100.00)
-	-	A10	Bra001954	-	-	-	-
-	-	A10	Bra001955	-	-	-	-
AT2G15980	H	-	-	-	-	-	-
AT2G16005	H	-	-	-	-	-	-
AT2G16015	H	-	-	-	-	-	-
AT2G16016	H	-	-	-	-	-	-
AT2G16018	H	-	-	-	-	-	-
AT2G16019	H	-	-	-	-	-	-
AT2G16020	H	-	-	-	-	-	-
-	-	A10	Bra001962	-	-	-	-	candle_NODE_23077_length_961_cov_9.290322(142-345->181-372/81.16)
AT2G16030	H	A10	Bra001963	-	-	-	-
-	-	A10	Bra001964	-	-	-	-
-	-	A10	Bra001965	-	-	-	-
AT2G16040	H	-	-	-	-	-	-
AT2G16050	H	A10	Bra001956	-	-	-	-
-	-	A10	Bra001957	-	-	-	-
AT2G16060	H	A10	Bra001958	-	-	-	-
AT2G16090	H	A10	Bra001960	-	-	-	-
-	-	A10	Bra001961	-	-	-	-
AT2G16190	H	-	-	-	-	-	-
-	-	A10	Bra001969	-	-	-	-
AT2G16200	H	A10	Bra001970	-	-	-	-	candle_NODE_5718_length_518_cov_25.333977(472-823->1-352/100.00)	candle_NODE_5718_length_518_cov_25.333977(625-841->352-568/100.00)	candle_NODE_10279_length_295_cov_48.257626(1936-2277->1-345/99.13)	candle_NODE_38328_length_338_cov_21.431953(1-311->78-388/99.68)	candle_NODE_14580_length_255_cov_14.972549(322-624->303-1/100.00)	candle_NODE_12807_length_773_cov_17.345407(1138-1362->507-283/100.00)	candle_NODE_12807_length_773_cov_17.345407(1308-1562->282-1/87.63)	candle_NODE_12807_length_773_cov_17.345407(1010-1186->685-508/95.56)	candle_NODE_12807_length_773_cov_17.345407(994-1137->801-658/100.00)	candle_NODE_59733_length_174_cov_6.287356(784-1007->1-224/100.00)	candle_NODE_1200_length_148_cov_77.567566(2228-2425->1-198/100.00)	candle_NODE_19587_length_326_cov_16.300613(1781-1966->107-293/98.93)	candle_NODE_8377_length_766_cov_23.614883(621-902->606-324/87.32)	candle_NODE_59724_length_117_cov_37.059830(1551-1717->167-1/100.00)	candle_NODE_5717_length_117_cov_43.196583(862-1028->167-1/100.00)	candle_NODE_8378_length_666_cov_17.012012(184-438->163-422/85.77)	candle_NODE_8378_length_666_cov_17.012012(116-285->1-170/90.59)	candle_NODE_14579_length_90_cov_52.700001(347-486->1-140/100.00)	candle_NODE_69975_length_178_cov_13.752809(1714-1941->1-228/87.07)	candle_NODE_21676_length_272_cov_50.919117(2499-2630->130-261/100.00)	candle_NODE_21676_length_272_cov_50.919117(2421-2550->1-130/100.00)	candle_NODE_55818_length_74_cov_29.513514(2357-2480->124-1/100.00)	candle_NODE_35172_length_102_cov_27.303921(996-1147->152-1/92.11)	candle_NODE_36160_length_54_cov_25.166666(293-396->1-104/97.12)	candle_NODE_64510_length_284_cov_22.728872(1465-1609->333-189/87.07)	candle_NODE_57248_length_226_cov_18.469027(355-518->176-4/84.48)	candle_NODE_59051_length_59_cov_29.983051(1916-2021->1-106/91.51)	candle_NODE_22246_length_102_cov_38.627453(2026-2145->3-122/88.43)
AT2G16210	H	-	-	-	-	-	-
AT2G16220	H	-	-	-	-	-	-
AT2G16225	H	-	-	-	-	-	-
AT2G16230	H	-	-	-	-	-	-
-	-	A10	Bra001972	-	-	-	-	candle_NODE_54441_length_308_cov_12.568182(268-383->214-329/99.14)	candle_NODE_54441_length_308_cov_12.568182(130-240->1-111/98.20)
AT2G16270	H	A10	Bra001973	-	-	-	-	candle_NODE_63387_length_397_cov_6.788413(1544-1907->1-385/94.03)	candle_NODE_73113_length_111_cov_8.477477(124-283->2-161/100.00)
AT2G16340	H	-	-	-	-	-	-
AT2G16360	H	-	-	-	-	-	-
AT2G16380	H	-	-	-	-	-	-
AT2G16385	H	-	-	-	-	-	-
AT2G16405	H	A10	Bra001978	-	-	-	-	candle_NODE_21735_length_161_cov_6.093168(164-374->1-211/99.53)	candle_NODE_46829_length_303_cov_8.069307(376-564->1-189/100.00)
AT2G16450	H	-	-	-	-	-	-
AT2G16490	H	-	-	-	-	-	-
AT2G16500	H	-	-	-	-	-	-
AT2G16505	H	-	-	-	-	-	-
AT2G16520	H	-	-	-	-	-	-
AT2G16535	H	-	-	-	-	-	-
AT2G16570	H	A10	Bra001980	-	-	-	-	candle_NODE_46311_length_392_cov_12.568877(532-848->442-126/99.68)	candle_NODE_46311_length_392_cov_12.568877(784-913->130-1/100.00)	candle_NODE_9414_length_396_cov_11.406566(1-355->358-1/94.78)	candle_NODE_18095_length_407_cov_9.425061(1457-1674->136-353/100.00)	candle_NODE_18095_length_407_cov_9.425061(1354-1490->1-137/100.00)	candle_NODE_33246_length_131_cov_26.305344(1057-1237->181-1/99.45)	candle_NODE_59924_length_139_cov_10.913669(1189-1367->11-189/96.69)	candle_NODE_79170_length_218_cov_8.128440(960-1146->207-1/88.41)	candle_NODE_33245_length_70_cov_15.042857(844-963->1-120/100.00)	candle_NODE_33247_length_125_cov_15.640000(940-1106->175-1/89.33)	candle_NODE_81612_length_128_cov_9.570312(864-977->114-1/97.37)	candle_NODE_52454_length_105_cov_19.447618(1209-1363->155-1/89.10)
AT2G16575	H	-	-	-	-	-	-
AT2G16586	H	-	-	-	-	-	-
AT2G16592	H	-	-	-	-	-	-
-	-	A10	Bra001981	-	-	-	-
AT2G16595	H	A10	Bra001982	-	-	-	-	candle_NODE_51944_length_113_cov_6.159292(279-441->1-163/98.77)	candle_NODE_75981_length_113_cov_6.097345(637-771->1-135/100.00)
AT2G16620	H	-	-	-	-	-	-
AT2G16640	H	-	-	-	-	-	-
AT2G16650	H	A10	Bra001984	-	-	-	-
-	-	A10	Bra001985	-	-	-	-
AT2G16668	H	-	-	-	-	-	-
AT2G16676	H	-	-	-	-	-	-
-	-	A10	Bra002043	-	-	-	-	candle_NODE_64975_length_181_cov_6.944751(618-848->1-231/98.27)
-	-	A10	Bra002041	-	-	-	-
-	-	A10	Bra002039	-	-	-	-
-	-	A10	Bra002038	-	-	-	-	candle_NODE_25064_length_773_cov_16.324709(188-542->1-361/93.91)	candle_NODE_25064_length_773_cov_16.324709(608-875->556-823/95.15)	candle_NODE_25064_length_773_cov_16.324709(553-696->410-553/95.14)	candle_NODE_36403_length_270_cov_12.844444(923-1110->188-1/100.00)	candle_NODE_36403_length_270_cov_12.844444(906-1040->320-186/100.00)	candle_NODE_55684_length_104_cov_7.519231(41-194->1-154/96.75)	candle_NODE_42471_length_142_cov_6.873240(548-666->119-1/99.16)	candle_NODE_68733_length_77_cov_6.220779(849-975->127-1/96.88)	candle_NODE_69789_length_104_cov_21.182692(926-1082->154-1/84.38)	candle_NODE_25065_length_167_cov_24.646708(888-1004->120-4/88.24)
-	-	A10	Bra002037	-	-	-	-
-	-	A10	Bra001986	-	-	-	-
-	-	A10	Bra001987	-	-	-	-
-	-	A10	Bra001988	-	-	-	-
-	-	A10	Bra001989	-	-	-	-
-	-	A10	Bra001992	-	-	-	-
-	-	A10	Bra001993	-	-	-	-
-	-	A10	Bra001994	-	-	-	-	candle_NODE_10380_length_321_cov_34.797508(26-389->361-1/97.80)	candle_NODE_16259_length_980_cov_32.735714(329-600->365-94/89.74)	candle_NODE_48892_length_407_cov_6.980344(320-449->1-129/98.46)	candle_NODE_48892_length_407_cov_6.980344(477-600->330-453/98.39)	candle_NODE_48892_length_407_cov_6.980344(404-582->125-328/87.75)	candle_NODE_45672_length_143_cov_6.146853(22-217->1-193/85.79)	candle_NODE_80322_length_90_cov_10.166667(268-369->1-102/98.04)
AT2G16760	H	-	-	-	-	-	-
-	-	A10	Bra001998	-	-	-	-
AT2G16810	H	-	-	-	-	-	-
AT2G16835	H	-	-	-	-	-	-
AT2G16850	H	-	-	-	-	-	-
AT2G16860	H	A10	Bra001999	-	-	-	-	candle_NODE_36259_length_586_cov_21.542662(600-897->189-490/98.68)	candle_NODE_36259_length_586_cov_21.542662(538-729->1-192/99.48)	candle_NODE_19627_length_323_cov_22.758514(79-276->198-1/97.99)	candle_NODE_19627_length_323_cov_22.758514(50-209->348-189/99.38)	candle_NODE_38559_length_284_cov_27.183098(398-536->196-334/100.00)	candle_NODE_38559_length_284_cov_27.183098(264-390->1-127/100.00)	candle_NODE_64111_length_67_cov_14.358209(471-587->117-1/99.15)
AT2G16870	H	-	-	-	-	-	-
AT2G16880	H	A10	Bra002000	-	-	-	-
-	-	A10	Bra002001	-	-	-	-	candle_NODE_55209_length_394_cov_8.670051(813-1025->414-202/99.06)	candle_NODE_55209_length_394_cov_8.670051(942-1056->201-87/97.39)
AT2G16881	H	-	-	-	-	-	-
AT2G16930	H	-	-	-	-	-	-
AT2G16940	H	-	-	-	-	-	-
-	-	A10	Bra002006	-	-	-	-
-	-	A10	Bra002007	-	-	-	-	candle_NODE_38999_length_1436_cov_17.215878(50-577->1105-577/99.43)	candle_NODE_38999_length_1436_cov_17.215878(501-720->576-357/100.00)	candle_NODE_38999_length_1436_cov_17.215878(1-181->1297-1105/93.26)	candle_NODE_38999_length_1436_cov_17.215878(577-720->312-169/100.00)
-	-	A10	Bra002008	-	-	-	-	candle_NODE_34694_length_776_cov_9.997422(2453-3206->73-826/99.60)
-	-	A10	Bra002009	-	-	-	-	candle_NODE_34671_length_587_cov_10.691652(95-427->254-606/94.33)	candle_NODE_34671_length_587_cov_10.691652(1-125->129-253/100.00)	candle_NODE_24814_length_429_cov_12.354312(638-929->1-298/97.32)	candle_NODE_35506_length_266_cov_21.616541(1519-1821->316-10/96.10)	candle_NODE_71670_length_195_cov_16.528206(442-685->245-2/99.18)	candle_NODE_35507_length_147_cov_6.891157(1468-1664->1-197/99.49)	candle_NODE_51510_length_223_cov_10.968610(1041-1228->1-190/96.86)	candle_NODE_65003_length_257_cov_15.249027(1285-1428->144-1/100.00)	candle_NODE_56512_length_85_cov_13.435294(976-1105->135-6/96.95)	candle_NODE_57206_length_439_cov_12.271070(1061-1284->489-269/82.97)	candle_NODE_62733_length_90_cov_7.511111(1430-1537->1-108/97.25)	candle_NODE_80523_length_122_cov_9.459017(1376-1479->108-1/88.39)
-	-	A10	Bra002010	-	-	-	-	candle_NODE_40901_length_1088_cov_7.645221(154-642->17-519/94.87)	candle_NODE_40901_length_1088_cov_7.645221(353-706->518-871/100.00)	candle_NODE_40901_length_1088_cov_7.645221(665-822->870-1027/100.00)	candle_NODE_40901_length_1088_cov_7.645221(731-841->1028-1138/100.00)	candle_NODE_43508_length_345_cov_8.530435(915-1309->395-1/99.49)	candle_NODE_34306_length_284_cov_10.017606(1-140->194-333/97.14)
AT2G16955	H	-	-	-	-	-	-
-	-	A10	Bra002013	-	-	-	-
-	-	A10	Bra002014	-	-	-	-
AT2G17030	H	A10	Bra002016	-	-	-	-
-	-	A10	Bra002017	-	-	-	-
AT2G17043	H	-	-	-	-	-	-
AT2G17050	H	-	-	-	-	-	-
AT2G17055	H	-	-	-	-	-	-
-	-	A10	Bra002022	-	-	-	-	candle_NODE_17551_length_146_cov_6.815069(964-1159->1-196/98.98)
AT2G17130	H	A10	Bra002023	-	-	-	-	candle_NODE_70549_length_457_cov_9.417943(1-426->82-507/100.00)	candle_NODE_15734_length_783_cov_13.869732(807-1107->1-301/100.00)	candle_NODE_15734_length_783_cov_13.869732(890-1107->499-716/100.00)	candle_NODE_15202_length_483_cov_15.484472(443-670->1-228/99.12)	candle_NODE_19068_length_471_cov_25.095541(559-736->308-131/89.33)	candle_NODE_19068_length_471_cov_25.095541(699-828->130-1/96.15)	candle_NODE_30415_length_56_cov_13.321428(787-892->1-106/100.00)	candle_NODE_54765_length_56_cov_9.714286(367-469->103-1/100.00)	candle_NODE_22532_length_353_cov_28.810198(807-1056->280-12/80.00)	candle_NODE_22532_length_353_cov_28.810198(787-898->403-292/91.07)
AT2G17140	H	A10	Bra002024	-	-	-	-
AT2G17160	H	-	-	-	-	-	-
-	-	A10	Bra002026	-	-	-	-
AT2G17180	H	A10	Bra002027	-	-	-	-
-	-	A10	Bra002029	-	-	-	-
AT2G17210	H	A10	Bra002030	-	-	-	-
AT2G17220	H	A10	Bra002031	-	-	-	-	candle_NODE_61674_length_164_cov_7.012195(627-840->1-214/100.00)
-	-	A10	Bra002032	-	-	-	-
-	-	A10	Bra002033	-	-	-	-
AT2G17230	H	A10	Bra002034	-	-	-	-	candle_NODE_7050_length_764_cov_40.628273(386-1077->814-123/100.00)	candle_NODE_27504_length_349_cov_18.137535(1-261->15-282/96.28)	candle_NODE_27504_length_349_cov_18.137535(225-341->283-399/98.29)	candle_NODE_70219_length_105_cov_10.933333(295-446->4-155/98.68)	candle_NODE_63650_length_58_cov_16.568966(321-428->108-1/98.15)
AT2G17260	H	-	-	-	-	-	-
AT2G17280	H	-	-	-	-	-	-
AT2G17300	H	A10	Bra002049	-	-	-	-
AT2G17305	H	-	-	-	-	-	-
AT2G17310	H	-	-	-	-	-	-
-	-	A10	Bra002051	-	-	-	-
AT2G17360	H	-	-	-	-	-	-
-	-	A10	Bra002052	-	-	-	-
AT2G17370	H	A10	Bra002053	-	-	-	-	candle_NODE_525_length_1171_cov_12.161401(802-1182->1-381/100.00)	candle_NODE_525_length_1171_cov_12.161401(1207-1505->639-937/100.00)	candle_NODE_525_length_1171_cov_12.161401(1281-1527->935-1181/100.00)	candle_NODE_525_length_1171_cov_12.161401(1042-1278->381-639/91.51)	candle_NODE_61937_length_193_cov_12.466321(1-198->26-223/98.99)	candle_NODE_48040_length_272_cov_7.139706(182-367->187-2/100.00)	candle_NODE_48040_length_272_cov_7.139706(177-312->322-187/100.00)	candle_NODE_526_length_123_cov_14.658537(1498-1656->173-15/100.00)
AT2G17380	H	A10	Bra002054	-	-	-	-	candle_NODE_19363_length_333_cov_60.708710(1-254->130-383/100.00)	candle_NODE_8988_length_252_cov_50.746033(170-349->1-180/100.00)	candle_NODE_8988_length_252_cov_50.746033(255-375->182-302/100.00)	candle_NODE_8989_length_186_cov_35.564518(301-468->236-69/100.00)
-	-	A10	Bra002055	-	-	-	-
-	-	A10	Bra002056	-	-	-	-
AT2G17390	H	-	-	-	-	-	-
-	-	A10	Bra002057	-	-	-	-
AT2G17470	H	A10	Bra002062	-	-	-	-
AT2G17480	H	A10	Bra002063	-	-	-	-	candle_NODE_38106_length_601_cov_18.613977(1048-1456->243-651/91.73)	candle_NODE_38106_length_601_cov_18.613977(1139-1379->2-242/92.59)	candle_NODE_33993_length_264_cov_9.844697(43-281->68-312/89.52)	candle_NODE_59779_length_399_cov_9.300752(414-607->9-199/88.83)
-	-	A10	Bra002064	-	-	-	-
-	-	A10	Bra002065	-	-	-	-
-	-	A10	Bra002066	-	-	-	-
-	-	A10	Bra002067	-	-	-	-
AT2G17525	H	A10	Bra002069	-	-	-	-
AT2G17530	H	A10	Bra002070	-	-	-	-	candle_NODE_78144_length_233_cov_6.356223(801-933->141-283/82.07)
AT2G17550	H	A10	Bra002072	-	-	-	-
AT2G17556	H	-	-	-	-	-	-
AT2G17590	H	-	-	-	-	-	-
-	-	A10	Bra002045	-	-	-	-	candle_NODE_2789_length_253_cov_452.770752(124-405->303-1/88.20)	candle_NODE_52669_length_303_cov_7.729373(39-249->77-287/87.68)	candle_NODE_21945_length_271_cov_7.428044(273-434->169-8/92.59)	candle_NODE_21945_length_271_cov_7.428044(253-404->321-170/92.11)	candle_NODE_1294_length_412_cov_131.987869(335-489->1-164/93.29)	candle_NODE_5039_length_53_cov_503.075470(71-171->1-101/95.05)	candle_NODE_2788_length_189_cov_286.587311(375-489->205-86/89.26)	candle_NODE_2566_length_162_cov_256.586426(175-293->140-19/85.60)	candle_NODE_77675_length_55_cov_26.818182(310-404->99-1/88.35)
-	-	A10	Bra002044	-	-	-	-	candle_NODE_33740_length_526_cov_67.844109(10-158->485-337/89.93)	candle_NODE_7880_length_267_cov_52.374531(1-115->105-219/93.91)
AT2G17650	H	A10	Bra002075	-	-	-	-
-	-	A10	Bra002077	-	-	-	-
AT2G17690	H	-	-	-	-	-	-
AT2G17705	H	A10	Bra002079	-	-	-	-
-	-	A10	Bra002082	-	-	-	-
AT2G17723	H	-	-	-	-	-	-
-	-	A10	Bra002083	-	-	-	-
-	-	A10	Bra002085	-	-	-	-	candle_NODE_27807_length_449_cov_7.048998(235-434->296-495/85.29)	candle_NODE_27807_length_449_cov_7.048998(191-385->99-293/85.35)
AT2G17740	H	-	-	-	-	-	-
AT2G17750	H	-	-	-	-	-	-
-	-	A10	Bra002087	-	-	-	-
-	-	A10	Bra002088	-	-	-	-
-	-	A10	Bra002089	-	-	-	-
AT2G17785	H	-	-	-	-	-	-
AT2G17790	H	A10	Bra002092	-	-	-	-	candle_NODE_16899_length_1691_cov_15.639858(311-1763->19-1472/99.11)	candle_NODE_16899_length_1691_cov_15.639858(1536-1804->1473-1741/100.00)	candle_NODE_39055_length_460_cov_9.730434(1755-2264->1-510/100.00)	candle_NODE_34129_length_205_cov_22.678049(1769-2023->255-1/100.00)	candle_NODE_31241_length_454_cov_10.938326(2215-2367->504-352/100.00)	candle_NODE_60697_length_276_cov_13.336957(413-726->323-10/82.45)
-	-	A10	Bra002094	-	-	-	-
AT2G17820	H	A10	Bra002095	-	-	-	-
AT2G17830	H	-	-	-	-	-	-
AT2G17840	H	A10	Bra002096	-	-	-	-	candle_NODE_39580_length_843_cov_18.068802(688-1108->891-451/89.16)	candle_NODE_39580_length_843_cov_18.068802(1057-1277->450-229/94.14)	candle_NODE_39580_length_843_cov_18.068802(1157-1350->226-33/93.33)	candle_NODE_12604_length_660_cov_19.771212(1-470->204-682/85.57)	candle_NODE_36590_length_559_cov_15.622540(281-626->609-258/88.95)	candle_NODE_36590_length_559_cov_15.622540(535-780->246-1/91.13)
AT2G17850	H	A10	Bra002059	-	-	-	-
AT2G17860	H	A10	Bra002098	-	-	-	-
-	-	A10	Bra002099	-	-	-	-	candle_NODE_75874_length_147_cov_8.013605(1923-2079->157-1/98.73)	candle_NODE_6210_length_537_cov_7.575419(2430-2595->253-417/95.18)	candle_NODE_6210_length_537_cov_7.575419(2481-2648->428-586/91.67)	candle_NODE_6210_length_537_cov_7.575419(2329-2438->100-209/100.00)
-	-	A10	Bra002100	-	-	-	-	candle_NODE_17534_length_1151_cov_12.659427(259-997->739-1/98.52)	candle_NODE_17534_length_1151_cov_12.659427(1-415->1172-735/94.06)	candle_NODE_58163_length_476_cov_11.747899(1071-1438->159-526/100.00)	candle_NODE_58163_length_476_cov_11.747899(952-1109->1-158/100.00)
AT2G17870	H	-	-	-	-	-	-
AT2G17900	H	-	-	-	-	-	-
AT2G17920	H	-	-	-	-	-	-
AT2G17940	H	-	-	-	-	-	-
-	-	A07	Bra036410	-	-	-	-
-	-	A07	Bra036409	-	-	-	-	candle_NODE_1520_length_778_cov_31.259640(358-731->828-450/98.15)	candle_NODE_1520_length_778_cov_31.259640(605-792->449-250/94.00)	candle_NODE_1520_length_778_cov_31.259640(745-866->252-131/99.18)	candle_NODE_13813_length_999_cov_29.815815(396-713->769-452/90.60)	candle_NODE_13813_length_999_cov_29.815815(598-885->451-164/90.00)	candle_NODE_13813_length_999_cov_29.815815(323-451->898-770/93.80)	candle_NODE_20262_length_320_cov_41.031250(94-255->289-128/98.77)	candle_NODE_20262_length_320_cov_41.031250(223-350->128-1/99.22)
-	-	A07	Bra036408	-	-	-	-	candle_NODE_4335_length_544_cov_43.981617(189-468->5-284/99.64)	candle_NODE_4335_length_544_cov_43.981617(285-403->476-594/99.16)
-	-	A07	Bra036407	-	-	-	-	candle_NODE_44589_length_867_cov_15.122261(290-586->236-532/93.60)	candle_NODE_44589_length_867_cov_15.122261(465-701->533-770/96.64)	candle_NODE_44589_length_867_cov_15.122261(184-418->1-235/92.77)	candle_NODE_44589_length_867_cov_15.122261(600-756->761-917/96.20)	candle_NODE_48536_length_197_cov_7.736041(1-251->3-247/92.43)	candle_NODE_81044_length_132_cov_6.803030(52-233->182-1/100.00)	candle_NODE_48535_length_151_cov_24.907286(34-233->200-1/93.00)	candle_NODE_50917_length_174_cov_9.643678(406-586->195-15/94.51)
-	-	A07	Bra036406	-	-	-	-	candle_NODE_29721_length_1142_cov_9.207531(501-1188->404-1091/98.84)	candle_NODE_29721_length_1142_cov_9.207531(215-398->1-184/97.28)	candle_NODE_29721_length_1142_cov_9.207531(344-544->185-403/90.41)	candle_NODE_31220_length_411_cov_9.980536(85-260->286-461/99.43)
-	-	A07	Bra036405	-	-	-	-	candle_NODE_45564_length_804_cov_6.213930(835-1386->600-28/95.46)	candle_NODE_45564_length_804_cov_6.213930(705-943->854-601/93.31)	candle_NODE_42175_length_372_cov_7.526882(7-369->1-364/99.73)	candle_NODE_21966_length_161_cov_13.416149(541-751->211-1/99.53)
-	-	A07	Bra036404	-	-	-	-
-	-	A07	Bra036403	-	-	-	-
-	-	A07	Bra036402	-	-	-	-	candle_NODE_14550_length_618_cov_41.239483(177-672->668-157/96.29)	candle_NODE_30303_length_254_cov_29.980314(1-197->72-268/96.45)	candle_NODE_44315_length_105_cov_37.876190(418-569->155-4/92.76)	candle_NODE_18338_length_207_cov_7.478261(508-664->1-157/88.54)	candle_NODE_18337_length_104_cov_26.403847(522-664->154-12/88.11)	candle_NODE_44314_length_165_cov_11.975758(391-488->115-215/90.10)
-	-	A07	Bra036401	-	-	-	-	candle_NODE_50423_length_310_cov_11.716129(269-448->360-181/100.00)	candle_NODE_50423_length_310_cov_11.716129(296-450->181-27/100.00)	candle_NODE_71275_length_119_cov_8.235294(1-147->23-169/99.32)	candle_NODE_71085_length_315_cov_8.971429(311-504->194-1/88.78)	candle_NODE_71085_length_315_cov_8.971429(272-406->332-196/89.86)	candle_NODE_384_length_229_cov_147.925766(274-516->241-4/82.47)
-	-	A07	Bra036400	-	-	-	-
-	-	A07	Bra036399	-	-	-	-
-	-	A07	Bra036398	-	-	-	-
-	-	A07	Bra036397	-	-	-	-	candle_NODE_50041_length_763_cov_9.342071(42-168->346-220/90.62)
-	-	A07	Bra036396	-	-	-	-
-	-	A07	Bra036395	-	-	-	-
-	-	A07	Bra036394	-	-	-	-	candle_NODE_44065_length_185_cov_34.697296(179-313->235-101/97.04)	candle_NODE_26436_length_573_cov_29.657940(103-227->498-622/95.20)
-	-	A07	Bra036393	-	-	-	-	candle_NODE_24858_length_959_cov_7.601668(1-215->493-712/83.86)
-	-	A07	Bra036392	-	-	-	-
-	-	A07	Bra036391	-	-	-	-	candle_NODE_70185_length_127_cov_7.417323(1488-1664->1-177/97.18)
-	-	A07	Bra036390	-	-	-	-
-	-	A07	Bra036389	-	-	-	-
-	-	A07	Bra036388	-	-	-	-
-	-	A07	Bra036386	-	-	-	-
-	-	A07	Bra036385	-	-	-	-
-	-	A07	Bra036384	-	-	-	-
-	-	A07	Bra036383	-	-	-	-
-	-	A07	Bra036382	-	-	-	-
-	-	A07	Bra036381	-	-	-	-
-	-	A07	Bra036380	-	-	-	-
-	-	A07	Bra036379	-	-	-	-
-	-	A07	Bra036378	-	-	-	-
-	-	A07	Bra036377	-	-	-	-
-	-	A07	Bra039893	-	-	-	-
AT2G17960	H	-	-	-	-	-	-
AT2G17970	H	-	-	-	-	-	-
-	-	A07	Bra039895	-	-	-	-	candle_NODE_83136_length_358_cov_10.072626(92-352->2-259/93.89)
-	-	A07	Bra039896	-	-	-	-	candle_NODE_22843_length_2147_cov_14.683279(196-375->1280-1101/97.78)	candle_NODE_22843_length_2147_cov_14.683279(16-160->1961-1816/96.58)	candle_NODE_22843_length_2147_cov_14.683279(1-115->2074-1960/95.65)	candle_NODE_74279_length_108_cov_12.675926(215-372->1-158/95.57)
-	-	A07	Bra039897	-	-	-	-	candle_NODE_45778_length_284_cov_8.394366(460-753->1-288/94.56)	candle_NODE_10467_length_659_cov_35.157814(214-738->3-518/79.18)	candle_NODE_41310_length_203_cov_7.862069(17-199->1-183/93.99)	candle_NODE_41309_length_190_cov_13.400000(196-302->107-1/99.07)
-	-	A07	Bra039898	-	-	-	-
-	-	A07	Bra039899	-	-	-	-
-	-	A07	Bra039900	-	-	-	-
-	-	A07	Bra039901	-	-	-	-
-	-	A07	Bra039902	-	-	-	-
-	-	A07	Bra039903	-	-	-	-	candle_NODE_19426_length_98_cov_39.581635(120-267->148-1/100.00)	candle_NODE_48696_length_151_cov_6.827815(72-249->24-201/93.96)	candle_NODE_27799_length_172_cov_16.715117(266-387->219-88/92.42)	candle_NODE_27798_length_58_cov_21.396551(200-300->1-108/84.68)
AT2G17972	H	A07	Bra039904	-	-	-	-	candle_NODE_32248_length_427_cov_10.873536(76-309->234-1/100.00)	candle_NODE_32248_length_427_cov_10.873536(1-221->453-233/100.00)
AT2G17975	H	A07	Bra039905	-	-	-	-	candle_NODE_29737_length_956_cov_6.621339(59-576->897-364/96.82)	candle_NODE_29737_length_956_cov_6.621339(431-756->364-16/93.41)	candle_NODE_29737_length_956_cov_6.621339(33-148->1006-891/100.00)
AT2G18000	H	A07	Bra039907	-	-	-	-	candle_NODE_28412_length_711_cov_9.195499(1-457->41-525/92.58)	candle_NODE_28412_length_711_cov_9.195499(365-580->520-735/97.22)	candle_NODE_41406_length_161_cov_8.515528(616-777->23-184/89.76)
-	-	A07	Bra039908	-	-	-	-
-	-	A07	Bra039910	-	-	-	-	candle_NODE_23246_length_450_cov_8.066667(35-254->173-392/98.18)	candle_NODE_23246_length_450_cov_8.066667(1-151->22-172/97.35)
-	-	A07	Bra039914	-	-	-	-	candle_NODE_30860_length_652_cov_12.153375(406-735->330-1/100.00)	candle_NODE_30860_length_652_cov_12.153375(298-568->600-330/100.00)	candle_NODE_49939_length_129_cov_6.674418(104-282->179-1/98.32)	candle_NODE_38998_length_211_cov_8.327014(1-174->88-261/98.85)	candle_NODE_30859_length_88_cov_16.511364(125-262->1-138/98.55)	candle_NODE_30861_length_130_cov_9.392307(233-337->115-11/97.14)
AT2G18060	H	A07	Bra039915	-	-	-	-
AT2G18070	H	-	-	-	-	-	-
AT2G18110	H	-	-	-	-	-	-
-	-	A07	Bra039916	-	-	-	-
AT2G18120	H	A07	Bra039917	-	-	-	-
-	-	A07	Bra039918	-	-	-	-
AT2G18140	H	A07	Bra039920	-	-	-	-
AT2G18162	H	-	-	-	-	-	-
-	-	A07	Bra039630	-	-	-	-	candle_NODE_516_length_1674_cov_359.856628(1120-1382->1077-807/81.62)	candle_NODE_516_length_1674_cov_359.856628(829-1040->1486-1251/75.31)
AT2G18180	H	-	-	-	-	-	-
AT2G18196	H	-	-	-	-	-	-
AT2G18200	H	-	-	-	-	-	-
AT2G18220	H	A07	Bra039628	-	-	-	-	candle_NODE_65170_length_896_cov_9.068080(272-859->588-1/97.96)	candle_NODE_65170_length_896_cov_9.068080(216-589->946-573/98.13)	candle_NODE_27438_length_481_cov_13.758836(782-1312->1-531/96.42)	candle_NODE_28609_length_748_cov_9.028075(1578-1993->1-416/99.28)	candle_NODE_28609_length_748_cov_9.028075(1789-2146->441-798/99.72)	candle_NODE_49768_length_319_cov_13.758620(1264-1611->368-1/92.39)	candle_NODE_66745_length_316_cov_6.177215(2035-2286->1-252/98.81)	candle_NODE_66745_length_316_cov_6.177215(2156-2262->260-366/100.00)	candle_NODE_27940_length_135_cov_6.985185(1-113->73-185/97.35)
-	-	A07	Bra039626	-	-	-	-
AT2G18240	H	A07	Bra039625	-	-	-	-	candle_NODE_32347_length_586_cov_8.890785(85-330->245-1/97.56)	candle_NODE_32347_length_586_cov_8.890785(18-210->427-235/99.48)	candle_NODE_59823_length_309_cov_8.957929(281-473->359-167/97.41)	candle_NODE_59823_length_309_cov_8.957929(287-470->183-1/97.28)
-	-	A07	Bra039621	-	-	-	-
AT2G18280	H	A07	Bra039620	-	-	-	-	candle_NODE_17271_length_447_cov_27.418344(689-952->1-264/98.86)	candle_NODE_17271_length_447_cov_27.418344(906-1124->264-497/92.74)	candle_NODE_3250_length_332_cov_15.656627(363-619->260-4/99.22)	candle_NODE_3250_length_332_cov_15.656627(381-504->382-259/98.39)	candle_NODE_3251_length_157_cov_10.127389(205-410->1-206/99.51)	candle_NODE_36294_length_364_cov_11.486263(1-224->131-374/90.57)	candle_NODE_25052_length_57_cov_39.912281(621-727->107-1/99.07)
AT2G18270	H	-	-	-	-	-	-
-	-	A07	Bra039619	-	-	-	-
AT2G18320	H	-	-	-	-	-	-
AT2G18328	H	A07	Bra039617	-	-	-	-	candle_NODE_59788_length_514_cov_10.428016(1-249->107-355/99.60)
AT2G18340	H	A07	Bra039616	-	-	-	-
AT2G18410	H	A07	Bra039611	-	-	-	-
-	-	A07	Bra039610	-	-	-	-
AT2G18420	H	-	-	-	-	-	-
AT2G18460	H	-	-	-	-	-	-
-	-	A07	Bra039609	-	-	-	-
-	-	A07	Bra039608	-	-	-	-
AT2G18470	H	A07	Bra039607	-	-	-	-
AT2G18490	H	A07	Bra039606	-	-	-	-
-	-	A07	Bra039605	-	-	-	-	candle_NODE_13211_length_395_cov_14.941772(52-215->205-380/88.64)	candle_NODE_13212_length_864_cov_17.371529(151-264->468-352/91.45)
-	-	A07	Bra038812	-	-	-	-
AT2G18530	H	-	-	-	-	-	-
AT2G18550	H	-	-	-	-	-	-
AT2G18590	H	-	-	-	-	-	-
AT2G18610	H	-	-	-	-	-	-
AT2G18660	H	-	-	-	-	-	-
AT2G18670	H	A07	Bra038813	-	-	-	-
AT2G18710	H	A07	Bra038815	-	-	-	-	candle_NODE_32991_length_1269_cov_19.185974(815-1244->19-448/95.85)	candle_NODE_32991_length_1269_cov_19.185974(1063-1497->449-901/94.04)	candle_NODE_32991_length_1269_cov_19.185974(1498-1656->995-1153/100.00)	candle_NODE_32991_length_1269_cov_19.185974(1549-1656->1173-1280/100.00)	candle_NODE_47961_length_380_cov_11.560526(1-335->358-3/93.26)	candle_NODE_54350_length_377_cov_14.161803(583-864->146-427/97.16)	candle_NODE_61114_length_399_cov_10.383459(268-495->449-222/98.68)	candle_NODE_61114_length_399_cov_10.383459(461-666->221-1/93.21)
AT2G18720	H	-	-	-	-	-	-
AT2G18721	H	-	-	-	-	-	-
AT2G18760	H	-	-	-	-	-	-
AT2G18770	H	A07	Bra038817	-	-	-	-	candle_NODE_6294_length_1393_cov_19.765972(279-871->1144-551/98.82)	candle_NODE_6294_length_1393_cov_19.765972(576-972->557-161/95.74)	candle_NODE_12802_length_366_cov_46.144810(1-110->281-390/100.00)
AT2G18780	H	-	-	-	-	-	-
AT2G18790	H	-	-	-	-	-	-
-	-	A07	Bra038818	-	-	-	-
AT2G18800	H	A07	Bra038819	-	-	-	-
-	-	A07	Bra038820	-	-	-	-	candle_NODE_22143_length_787_cov_7.044473(517-791->697-423/90.58)	candle_NODE_22143_length_787_cov_7.044473(652-870->422-184/84.58)	candle_NODE_39933_length_142_cov_8.140845(495-686->1-192/95.31)	candle_NODE_61716_length_198_cov_6.489899(643-814->172-1/93.60)	candle_NODE_65712_length_381_cov_8.577428(138-329->200-9/90.16)	candle_NODE_74860_length_161_cov_9.428572(170-360->1-211/81.69)
AT2G18810	H	-	-	-	-	-	-
AT2G18830	H	-	-	-	-	-	-
AT2G18840	H	-	-	-	-	-	-
AT2G18850	H	A07	Bra038821	-	-	-	-	candle_NODE_79625_length_121_cov_6.958678(734-904->1-171/98.25)
AT2G18860	H	A07	Bra038827	-	-	-	-
-	-	A07	Bra038828	-	-	-	-
-	-	A07	Bra038823	-	-	-	-
-	-	A07	Bra038825	-	-	-	-	candle_NODE_653_length_711_cov_12.005626(844-1292->758-310/100.00)	candle_NODE_653_length_711_cov_12.005626(1008-1302->311-17/100.00)	candle_NODE_78668_length_191_cov_7.350785(135-375->1-241/99.59)	candle_NODE_26935_length_780_cov_7.139744(585-797->408-196/99.06)	candle_NODE_26935_length_780_cov_7.139744(443-696->679-406/91.27)	candle_NODE_26935_length_780_cov_7.139744(724-913->198-1/92.08)	candle_NODE_26935_length_780_cov_7.139744(422-544->830-708/99.19)
-	-	A07	Bra038826	-	-	-	-
AT2G18915	H	A07	Bra038832	-	-	-	-	candle_NODE_29650_length_104_cov_7.759615(1097-1233->9-154/89.80)
AT2G18920	H	-	-	-	-	-	-
AT2G18930	H	-	-	-	-	-	-
AT2G18938	H	-	-	-	-	-	-
-	-	A07	Bra038833	-	-	-	-
AT2G18950	H	A07	Bra038834	-	-	-	-	candle_NODE_30536_length_1031_cov_14.729389(376-952->1067-491/100.00)	candle_NODE_30536_length_1031_cov_14.729389(867-1185->490-172/100.00)	candle_NODE_40180_length_391_cov_10.792839(17-400->58-441/98.70)
AT2G18970	H	-	-	-	-	-	-
AT2G18980	H	-	-	-	-	-	-
AT2G18990	H	-	-	-	-	-	-
AT2G19020	H	-	-	-	-	-	-
AT2G19030	H	-	-	-	-	-	-
-	-	A07	Bra038840	-	-	-	-	candle_NODE_24112_length_426_cov_29.328638(98-310->443-231/98.59)	candle_NODE_24112_length_426_cov_29.328638(202-310->190-82/99.08)
-	-	A07	Bra038841	-	-	-	-
AT2G19120	H	-	-	-	-	-	-
AT2G19146	H	-	-	-	-	-	-
AT2G19150	H	-	-	-	-	-	-
-	-	A07	Bra038845	-	-	-	-
AT2G19190	H	-	-	-	-	-	-
AT2G19200	H	-	-	-	-	-	-
AT2G19220	H	-	-	-	-	-	-
-	-	A07	Bra038847	-	-	-	-
AT2G19230	H	A07	Bra038848	-	-	-	-
AT2G19270	H	A07	Bra038850	-	-	-	-	candle_NODE_57137_length_1308_cov_18.094801(450-859->614-1023/99.27)	candle_NODE_57137_length_1308_cov_18.094801(283-618->253-603/94.30)	candle_NODE_57137_length_1308_cov_18.094801(775-1056->1024-1320/94.95)	candle_NODE_57137_length_1308_cov_18.094801(114-362->1-252/96.83)	candle_NODE_67514_length_348_cov_6.436781(62-282->172-398/95.59)	candle_NODE_67514_length_348_cov_6.436781(1-155->16-170/91.30)
-	-	A07	Bra038851	-	-	-	-
-	-	A07	Bra038852	-	-	-	-	candle_NODE_67032_length_407_cov_9.447174(93-471->59-437/100.00)
AT2G19280	H	A07	Bra038853	-	-	-	-
AT2G19290	H	-	-	-	-	-	-
AT2G19300	H	-	-	-	-	-	-
AT2G19310	H	A07	Bra038854	-	-	-	-	candle_NODE_42135_length_634_cov_20.429022(143-441->368-70/99.33)	candle_NODE_42135_length_634_cov_20.429022(1-273->639-367/99.27)	candle_NODE_58548_length_249_cov_6.799197(1926-2205->1-299/92.98)	candle_NODE_76582_length_382_cov_7.232984(1207-1389->91-273/91.26)	candle_NODE_81907_length_146_cov_7.198630(1923-2103->13-196/90.76)	candle_NODE_68614_length_126_cov_6.650794(2345-2501->14-176/87.73)
-	-	A07	Bra038855	-	-	-	-
AT2G19320	H	A07	Bra038856	-	-	-	-
AT2G19330	H	A07	Bra038857	-	-	-	-
AT2G19340	H	-	-	-	-	-	-
AT2G19360	H	-	-	-	-	-	-
AT2G19380	H	A07	Bra038996	-	-	-	-	candle_NODE_7055_length_615_cov_23.824390(1-611->30-665/95.13)	candle_NODE_64436_length_127_cov_16.614174(685-816->20-151/91.97)
AT2G19390	H	A07	Bra038997	-	-	-	-	candle_NODE_74876_length_283_cov_6.646643(3248-3576->1-333/97.30)	candle_NODE_76594_length_177_cov_8.898305(3121-3359->227-1/84.30)
AT2G19410	H	A07	Bra038999	-	-	-	-
-	-	A07	Bra039000	-	-	-	-	candle_NODE_47095_length_391_cov_6.115089(531-731->396-195/97.03)	candle_NODE_47095_length_391_cov_6.115089(609-785->198-22/90.56)	candle_NODE_13870_length_1062_cov_15.704331(7-227->52-279/93.86)	candle_NODE_13870_length_1062_cov_15.704331(212-348->530-685/83.02)	candle_NODE_35690_length_467_cov_11.291221(845-1056->1-212/94.81)	candle_NODE_4584_length_440_cov_8.625000(345-475->478-348/94.66)
AT2G19420	H	-	-	-	-	-	-
-	-	A07	Bra039001	-	-	-	-	candle_NODE_28372_length_804_cov_32.737564(38-165->854-727/97.66)
AT2G19430	H	A07	Bra039002	-	-	-	-	candle_NODE_54635_length_627_cov_7.156300(122-532->413-1/98.06)	candle_NODE_54635_length_627_cov_7.156300(16-162->559-413/97.28)	candle_NODE_16878_length_426_cov_8.894366(725-977->476-224/98.42)	candle_NODE_16878_length_426_cov_8.894366(898-1077->223-44/98.89)	candle_NODE_73641_length_321_cov_10.641745(387-646->371-112/96.92)
-	-	Scaffold000232	Bra040672	-	-	-	-
AT2G19460	H	Scaffold000232	Bra040673	-	-	-	-
-	-	Scaffold000232	Bra040675	-	-	-	-	candle_NODE_57523_length_1059_cov_9.402267(4-199->359-154/86.89)	candle_NODE_57523_length_1059_cov_9.402267(107-208->153-52/94.12)	candle_NODE_10442_length_698_cov_20.351004(31-137->571-678/92.66)
AT2G19510	H	-	-	-	-	-	-
-	-	Scaffold000232	Bra040678	-	-	-	-	candle_NODE_7660_length_187_cov_29.994652(823-1056->1-237/96.62)	candle_NODE_21079_length_272_cov_45.338234(764-957->194-1/98.97)	candle_NODE_24459_length_644_cov_25.940994(215-449->434-694/89.66)	candle_NODE_24459_length_644_cov_25.940994(148-321->258-433/98.30)	candle_NODE_24459_length_644_cov_25.940994(1-181->65-257/84.92)	candle_NODE_55969_length_179_cov_23.039106(1372-1494->1-123/100.00)	candle_NODE_5036_length_485_cov_33.169071(176-321->181-326/94.52)	candle_NODE_5036_length_485_cov_33.169071(287-416->327-464/87.68)	candle_NODE_7154_length_267_cov_59.235954(458-645->317-113/86.83)	candle_NODE_7097_length_336_cov_27.836309(1126-1238->113-1/100.00)	candle_NODE_7097_length_336_cov_27.836309(945-1078->386-247/93.57)	candle_NODE_41776_length_132_cov_29.189394(673-800->128-1/94.57)	candle_NODE_29413_length_241_cov_42.605808(529-730->1-233/84.19)	candle_NODE_30562_length_68_cov_19.779411(928-1042->4-118/95.65)	candle_NODE_4211_length_152_cov_28.355263(176-293->118-1/94.92)	candle_NODE_45250_length_354_cov_35.963276(529-640->404-293/94.64)	candle_NODE_45250_length_354_cov_35.963276(550-662->290-178/93.81)	candle_NODE_11592_length_53_cov_86.452827(928-1030->103-1/96.12)	candle_NODE_29624_length_287_cov_30.052265(1189-1293->3-107/94.29)	candle_NODE_29623_length_148_cov_35.702702(1274-1382->84-192/92.66)	candle_NODE_25642_length_278_cov_13.622302(1391-1494->274-171/93.33)	candle_NODE_4210_length_179_cov_20.368715(39-205->30-211/80.87)
-	-	Scaffold000232	Bra040679	-	-	-	-
AT2G19550	H	-	-	-	-	-	-
AT2G19560	H	Scaffold000232	Bra040682	-	-	-	-	candle_NODE_29553_length_188_cov_6.260638(465-702->1-238/100.00)	candle_NODE_78816_length_435_cov_7.466667(1-226->247-22/99.56)	candle_NODE_78816_length_435_cov_7.466667(63-237->485-311/99.43)	candle_NODE_82257_length_117_cov_10.290598(963-1129->1-167/100.00)
-	-	Scaffold000232	Bra040683	-	-	-	-	candle_NODE_74578_length_184_cov_8.141304(94-292->228-30/98.49)	candle_NODE_45543_length_206_cov_6.941748(285-458->174-1/94.29)	candle_NODE_24421_length_80_cov_12.000000(628-757->1-130/98.46)	candle_NODE_64638_length_160_cov_11.093750(628-758->1-131/93.89)	candle_NODE_28731_length_207_cov_6.637681(708-819->1-112/93.81)
-	-	Scaffold000232	Bra040684	-	-	-	-
AT2G19570	H	A07	Bra039004	-	-	-	-	candle_NODE_57588_length_391_cov_7.928389(37-430->428-20/93.93)	candle_NODE_43082_length_265_cov_16.324528(151-350->277-79/89.55)	candle_NODE_50987_length_54_cov_12.111111(79-180->104-3/87.50)
-	-	A07	Bra039007	-	-	-	-
-	-	A07	Bra039008	-	-	-	-
AT2G19610	H	-	-	-	-	-	-
AT2G19630	H	-	-	-	-	-	-
AT2G19670	H	A07	Bra039010	-	-	-	-	candle_NODE_32730_length_1089_cov_12.902663(394-1092->1-699/98.86)	candle_NODE_32730_length_1089_cov_12.902663(725-1092->733-1100/98.64)	candle_NODE_38154_length_573_cov_7.673647(97-348->252-1/99.21)	candle_NODE_38154_length_573_cov_7.673647(6-228->475-253/99.10)	candle_NODE_55688_length_442_cov_11.683258(319-419->381-281/91.26)
AT2G19680	H	-	-	-	-	-	-
AT2G19700	H	-	-	-	-	-	-
AT2G19710	H	A07	Bra039012	-	-	-	-
AT2G19720	H	A07	Bra039013	-	-	-	-	candle_NODE_29670_length_638_cov_18.228840(151-377->475-249/98.25)	candle_NODE_29670_length_638_cov_18.228840(212-390->249-71/99.44)	candle_NODE_29670_length_638_cov_18.228840(10-212->688-476/93.93)
AT2G19802	H	-	-	-	-	-	-
AT2G19810	H	A07	Bra039022	-	-	-	-	candle_NODE_7457_length_1123_cov_20.490650(365-1054->787-51/93.35)	candle_NODE_7457_length_1123_cov_20.490650(66-439->1159-788/97.33)	candle_NODE_43971_length_458_cov_32.687775(271-509->239-1/88.38)
AT2G19820	H	-	-	-	-	-	-
AT2G19850	H	-	-	-	-	-	-
-	-	A07	Bra039024	-	-	-	-
AT2G19870	H	A07	Bra039026	-	-	-	-	candle_NODE_38391_length_189_cov_8.608465(135-373->239-1/96.23)	candle_NODE_54679_length_179_cov_12.083798(428-644->229-1/92.17)	candle_NODE_76080_length_129_cov_19.046511(626-804->179-1/96.65)	candle_NODE_80124_length_117_cov_12.085470(358-524->167-1/96.41)	candle_NODE_73985_length_107_cov_7.962617(321-477->1-157/97.45)	candle_NODE_39869_length_364_cov_14.975275(1-121->121-1/92.56)
-	-	A07	Bra039027	-	-	-	-	candle_NODE_19097_length_438_cov_6.102740(321-783->471-6/98.93)
AT2G19890	H	-	-	-	-	-	-
AT2G19893	H	-	-	-	-	-	-
AT2G19900	H	A07	Bra039029	-	-	-	-
AT2G19940	H	-	-	-	-	-	-
AT2G19960	H	-	-	-	-	-	-
-	-	A07	Bra039033	-	-	-	-
AT2G20000	H	A07	Bra039034	-	-	-	-	candle_NODE_39943_length_286_cov_9.650350(361-676->1-336/93.75)	candle_NODE_77337_length_202_cov_8.772277(1795-2046->1-252/100.00)	candle_NODE_71347_length_329_cov_10.349545(92-359->276-1/94.95)	candle_NODE_71347_length_329_cov_10.349545(26-127->378-277/98.04)	candle_NODE_23336_length_104_cov_10.663462(1500-1653->1-154/100.00)	candle_NODE_80649_length_120_cov_7.591667(1-105->66-170/98.10)
AT2G20010	H	A07	Bra039035	-	-	-	-	candle_NODE_25920_length_935_cov_8.975401(1161-1647->985-499/99.59)	candle_NODE_25920_length_935_cov_8.975401(1646-1902->257-1/99.22)	candle_NODE_25920_length_935_cov_8.975401(1543-1789->498-252/99.19)	candle_NODE_59810_length_247_cov_6.234818(1-281->17-297/99.29)	candle_NODE_56492_length_334_cov_6.922156(2220-2555->384-1/87.24)	candle_NODE_80999_length_157_cov_7.509554(590-796->1-207/100.00)	candle_NODE_24768_length_243_cov_11.580247(2596-2802->87-293/100.00)	candle_NODE_43733_length_131_cov_7.351145(384-564->1-181/99.45)	candle_NODE_81753_length_109_cov_10.431192(2039-2197->159-1/100.00)	candle_NODE_76514_length_112_cov_7.982143(1865-2026->162-1/99.38)	candle_NODE_32818_length_123_cov_10.227642(2753-2859->173-67/100.00)
AT2G20020	H	-	-	-	-	-	-
AT2G20030	H	-	-	-	-	-	-
AT2G20050	H	-	-	-	-	-	-
AT2G20070	H	-	-	-	-	-	-
AT2G20110	H	Scaffold000410	Bra041042	-	-	-	-
AT2G20120	H	Scaffold000410	Bra041043	-	-	-	-	candle_NODE_39014_length_1285_cov_16.266148(279-597->677-359/99.06)	candle_NODE_39014_length_1285_cov_16.266148(85-429->1041-677/93.70)	candle_NODE_39014_length_1285_cov_16.266148(429-626->358-161/98.99)	candle_NODE_39014_length_1285_cov_16.266148(1-165->1202-1037/99.40)	candle_NODE_39014_length_1285_cov_16.266148(598-757->160-1/97.50)
AT2G20140	H	-	-	-	-	-	-
-	-	A07	Bra036412	-	-	-	-
AT2G20142	H	A07	Bra036413	-	-	-	-
AT2G20150	H	-	-	-	-	-	-
AT2G20160	H	-	-	-	-	-	-
AT2G20170	H	-	-	-	-	-	-
AT2G20180	H	A07	Bra036451	-	-	-	-
AT2G20210	H	A07	Bra036453	-	-	-	-
-	-	A07	Bra036454	-	-	-	-
-	-	A07	Bra036455	-	-	-	-
-	-	A07	Bra036456	-	-	-	-
AT2G20230	H	-	-	-	-	-	-
AT2G20240	H	-	-	-	-	-	-
AT2G20260	H	-	-	-	-	-	-
-	-	A07	Bra036457	-	-	-	-	candle_NODE_16176_length_1058_cov_19.842155(221-607->796-404/87.88)	candle_NODE_16176_length_1058_cov_19.842155(443-795->403-45/85.64)
AT2G20270	H	A07	Bra036458	-	-	-	-	candle_NODE_44039_length_308_cov_10.574676(26-297->263-1/96.32)	candle_NODE_44039_length_308_cov_10.574676(15-116->358-260/96.08)	candle_NODE_39931_length_191_cov_18.806282(196-389->12-205/99.48)	candle_NODE_81018_length_52_cov_11.903846(127-234->1-102/93.52)
AT2G20330	H	A07	Bra036464	-	-	-	-	candle_NODE_27464_length_1238_cov_27.035542(1089-1422->231-564/100.00)	candle_NODE_27464_length_1238_cov_27.035542(1249-1640->562-980/93.56)	candle_NODE_27464_length_1238_cov_27.035542(1558-1719->980-1141/100.00)	candle_NODE_27464_length_1238_cov_27.035542(1645-1790->1141-1286/100.00)	candle_NODE_27464_length_1238_cov_27.035542(981-1115->96-230/100.00)	candle_NODE_25659_length_275_cov_25.705454(39-363->1-325/99.38)	candle_NODE_54258_length_265_cov_29.422642(610-924->315-1/100.00)	candle_NODE_33784_length_168_cov_6.267857(81-298->218-1/99.08)	candle_NODE_46383_length_148_cov_6.783784(314-511->1-198/98.99)	candle_NODE_25658_length_138_cov_42.572464(365-552->188-1/99.47)	candle_NODE_54257_length_61_cov_42.065575(732-842->1-111/100.00)	candle_NODE_69164_length_56_cov_12.910714(875-980->106-1/100.00)	candle_NODE_82765_length_55_cov_21.636364(483-587->1-105/99.05)	candle_NODE_46381_length_52_cov_35.826923(558-659->102-1/100.00)	candle_NODE_78754_length_112_cov_14.651786(875-980->106-1/98.11)	candle_NODE_36264_length_69_cov_15.130435(1792-1893->119-21/97.06)	candle_NODE_36262_length_53_cov_26.396227(1743-1841->1-103/88.79)
AT2G20350	H	-	-	-	-	-	-
AT2G20380	H	-	-	-	-	-	-
AT2G20390	H	A07	Bra036468	-	-	-	-	candle_NODE_43378_length_161_cov_9.074534(291-501->1-211/99.53)
AT2G20410	H	-	-	-	-	-	-
AT2G20420	H	A07	Bra036470	-	-	-	-	candle_NODE_9597_length_102_cov_67.098038(364-515->1-152/100.00)	candle_NODE_39053_length_293_cov_39.116039(105-277->312-125/92.02)	candle_NODE_39053_length_293_cov_39.116039(208-346->138-1/95.71)	candle_NODE_1870_length_513_cov_95.656921(970-1115->146-1/96.58)	candle_NODE_1870_length_513_cov_95.656921(723-889->473-299/90.29)	candle_NODE_12647_length_408_cov_32.024509(217-379->163-1/91.41)	candle_NODE_12647_length_408_cov_32.024509(180-296->280-164/88.89)	candle_NODE_55382_length_206_cov_34.262135(1121-1266->164-7/91.77)	candle_NODE_10090_length_225_cov_28.440001(552-737->204-1/86.47)	candle_NODE_41988_length_130_cov_17.415384(757-864->1-109/99.08)	candle_NODE_39054_length_234_cov_23.696581(1-103->120-222/100.00)	candle_NODE_76853_length_51_cov_38.019608(859-959->1-101/100.00)	candle_NODE_22841_length_55_cov_37.672726(777-881->105-1/98.10)	candle_NODE_57598_length_96_cov_12.375000(1-119->119-1/93.28)	candle_NODE_25766_length_107_cov_52.112148(694-826->25-157/89.71)	candle_NODE_14546_length_175_cov_41.531429(595-695->101-201/96.04)	candle_NODE_14546_length_175_cov_41.531429(524-624->1-102/93.20)	candle_NODE_29153_length_53_cov_41.150944(859-959->1-103/94.29)	candle_NODE_60024_length_104_cov_15.471154(1089-1190->102-1/93.14)	candle_NODE_27558_length_105_cov_27.019047(297-433->1-155/82.80)	candle_NODE_65757_length_56_cov_33.125000(520-620->106-1/86.49)
-	-	A07	Bra036472	-	-	-	-
AT2G20450	H	-	-	-	-	-	-
AT2G20453	H	-	-	-	-	-	-
AT2G20463	H	-	-	-	-	-	-
AT2G20465	H	-	-	-	-	-	-
-	-	A07	Bra036476	-	-	-	-	candle_NODE_17316_length_197_cov_8.340101(525-764->1-247/92.40)	candle_NODE_70816_length_254_cov_7.228346(958-1150->19-229/84.98)
AT2G20495	H	A07	Bra036477	-	-	-	-	candle_NODE_3052_length_919_cov_9.832427(301-580->409-688/97.14)	candle_NODE_3052_length_919_cov_9.832427(1-298->2-278/92.28)	candle_NODE_3052_length_919_cov_9.832427(471-670->683-883/98.51)	candle_NODE_3052_length_919_cov_9.832427(233-363->278-408/98.47)
AT2G20500	H	-	-	-	-	-	-
AT2G20515	H	-	-	-	-	-	-
AT2G20520	H	-	-	-	-	-	-
AT2G20530	H	-	-	-	-	-	-
-	-	A07	Bra036479	-	-	-	-
-	-	A07	Bra036480	-	-	-	-	candle_NODE_7396_length_1359_cov_46.112583(268-1043->630-1409/97.82)	candle_NODE_7396_length_1359_cov_46.112583(60-469->212-629/96.89)	candle_NODE_7396_length_1359_cov_46.112583(1-177->35-211/100.00)	candle_NODE_7397_length_233_cov_59.158798(994-1233->283-43/98.34)	candle_NODE_21533_length_120_cov_17.266666(147-259->113-1/92.92)
-	-	A07	Bra036483	-	-	-	-
AT2G20580	H	A07	Bra036488	-	-	-	-	candle_NODE_79738_length_163_cov_7.460123(2118-2330->1-213/99.53)	candle_NODE_4349_length_1136_cov_35.933979(1055-1362->1186-844/79.88)	candle_NODE_4350_length_166_cov_58.030121(826-1016->1-194/84.69)	candle_NODE_5760_length_714_cov_38.605042(510-629->52-171/92.56)
AT2G20595	H	-	-	-	-	-	-
AT2G20597	H	-	-	-	-	-	-
AT2G20605	H	-	-	-	-	-	-
AT2G20613	H	-	-	-	-	-	-
AT2G20616	H	-	-	-	-	-	-
AT2G20620	H	-	-	-	-	-	-
AT2G20625	H	-	-	-	-	-	-
AT2G20650	H	A07	Bra036491	-	-	-	-	candle_NODE_16408_length_1173_cov_10.008525(1236-1657->540-961/99.76)	candle_NODE_16408_length_1173_cov_10.008525(816-1234->1-438/94.29)	candle_NODE_52549_length_267_cov_9.112360(89-405->1-317/100.00)	candle_NODE_44730_length_877_cov_7.519954(1030-1457->927-500/85.85)
AT2G20660	H	-	-	-	-	-	-
AT2G20690	H	A07	Bra036495	-	-	-	-	candle_NODE_21665_length_326_cov_93.923309(400-627->1-228/99.12)	candle_NODE_21665_length_326_cov_93.923309(515-661->229-376/99.32)	candle_NODE_17867_length_365_cov_55.687672(115-302->113-306/96.91)	candle_NODE_17867_length_365_cov_55.687672(199-307->307-415/100.00)	candle_NODE_26092_length_329_cov_77.124619(626-757->1-132/98.48)	candle_NODE_52156_length_74_cov_23.378378(286-409->124-1/99.19)
AT2G20700	H	-	-	-	-	-	-
AT2G20725	H	A07	Bra036497	-	-	-	-	candle_NODE_71228_length_720_cov_9.943055(276-735->1-494/93.12)	candle_NODE_71228_length_720_cov_9.943055(610-735->528-653/100.00)	candle_NODE_45627_length_466_cov_9.972103(62-233->190-18/94.29)	candle_NODE_45627_length_466_cov_9.972103(16-125->296-187/100.00)
AT2G20740	H	A07	Bra036498	-	-	-	-	candle_NODE_70432_length_214_cov_6.420561(71-334->1-264/100.00)	candle_NODE_42662_length_506_cov_16.952570(445-645->556-356/100.00)	candle_NODE_42662_length_506_cov_16.952570(453-645->299-107/100.00)	candle_NODE_45874_length_134_cov_28.567163(90-273->184-1/100.00)	candle_NODE_42661_length_185_cov_21.172974(367-494->108-235/100.00)	candle_NODE_45875_length_174_cov_21.419540(1-120->105-224/100.00)
AT2G20750	H	A07	Bra036499	-	-	-	-	candle_NODE_52225_length_854_cov_13.751757(397-798->475-876/100.00)	candle_NODE_52225_length_854_cov_13.751757(131-396->1-266/100.00)	candle_NODE_52225_length_854_cov_13.751757(317-523->267-473/100.00)
AT2G20770	H	A07	Bra036501	-	-	-	-
AT2G20780	H	-	-	-	-	-	-
AT2G20784	H	-	-	-	-	-	-
AT2G20790	H	-	-	-	-	-	-
AT2G20800	H	-	-	-	-	-	-
AT2G20805	H	-	-	-	-	-	-
AT2G20810	H	-	-	-	-	-	-
AT2G20815	H	A07	Bra036502	-	-	-	-
AT2G20825	H	A07	Bra036504	-	-	-	-	candle_NODE_34521_length_663_cov_9.656109(1-566->40-605/99.82)	candle_NODE_34521_length_663_cov_9.656109(515-621->606-712/100.00)	candle_NODE_11636_length_1025_cov_14.916098(385-656->689-973/78.08)
-	-	A07	Bra036505	-	-	-	-
-	-	A09	Bra031141	-	-	-	-	candle_NODE_18158_length_229_cov_9.109170(93-369->3-279/98.92)
AT2G20835	H	A09	Bra031142	-	-	-	-
AT2G20840	H	A07	Bra036507	-	-	-	-	candle_NODE_18527_length_1463_cov_15.374573(1-429->1247-818/99.77)	candle_NODE_18527_length_1463_cov_15.374573(190-553->822-459/100.00)	candle_NODE_18527_length_1463_cov_15.374573(437-784->462-114/99.43)	candle_NODE_18527_length_1463_cov_15.374573(1-149->1438-1290/100.00)
-	-	A07	Bra036508	-	-	-	-	candle_NODE_54266_length_258_cov_8.937984(28-188->6-169/90.85)	candle_NODE_55286_length_188_cov_12.840425(207-309->208-106/95.19)
-	-	A07	Bra036509	-	-	-	-	candle_NODE_5466_length_487_cov_9.872690(40-326->283-1/87.41)	candle_NODE_73875_length_500_cov_7.906000(31-179->402-550/100.00)	candle_NODE_73875_length_500_cov_7.906000(1-131->254-387/76.60)
AT2G20860	H	A09	Bra031143	-	-	-	-	candle_NODE_3378_length_948_cov_37.382912(1-516->693-178/97.87)	candle_NODE_3378_length_948_cov_37.382912(1-245->964-720/98.37)	candle_NODE_3378_length_948_cov_37.382912(445-621->177-1/97.18)	candle_NODE_6729_length_362_cov_49.477901(574-983->410-1/98.29)	candle_NODE_6728_length_157_cov_78.471336(760-966->1-207/99.52)	candle_NODE_8639_length_88_cov_74.727272(934-1071->138-1/98.55)	candle_NODE_36977_length_397_cov_14.564232(1022-1125->1-104/99.04)
AT2G20870	H	A09	Bra031144	-	-	-	-	candle_NODE_6479_length_771_cov_185.411148(167-444->635-358/100.00)	candle_NODE_6479_length_771_cov_185.411148(38-193->821-636/83.87)
AT2G20875	H	A09	Bra031145	-	-	-	-
AT2G20880	H	A09	Bra031146	-	-	-	-
AT2G20890	H	A09	Bra031147	-	-	-	-	candle_NODE_16674_length_725_cov_110.120003(1-322->182-503/99.69)	candle_NODE_16674_length_725_cov_110.120003(335-480->630-775/98.64)	candle_NODE_13664_length_165_cov_69.490906(431-645->215-1/100.00)	candle_NODE_6885_length_379_cov_65.451187(673-837->299-132/98.21)	candle_NODE_6885_length_379_cov_65.451187(771-891->133-13/99.17)	candle_NODE_6884_length_59_cov_101.067795(532-640->1-109/100.00)
AT2G20921	H	-	-	-	-	-	-
-	-	A09	Bra031149	-	-	-	-
-	-	A09	Bra031150	-	-	-	-
AT2G20930	H	A09	Bra031151	-	-	-	-	candle_NODE_28080_length_435_cov_15.868965(222-414->237-429/99.48)	candle_NODE_28080_length_435_cov_15.868965(35-228->1-196/97.97)	candle_NODE_15378_length_777_cov_25.258688(157-353->355-551/87.44)	candle_NODE_15378_length_777_cov_25.258688(1-140->118-257/92.86)	candle_NODE_15378_length_777_cov_25.258688(242-353->619-730/89.29)
AT2G20970	H	A09	Bra031154	-	-	-	-	candle_NODE_48103_length_309_cov_8.559871(851-1172->345-17/94.86)	candle_NODE_78204_length_63_cov_8.936508(803-914->1-112/93.75)
-	-	A09	Bra031155	-	-	-	-	candle_NODE_28728_length_902_cov_25.199556(172-281->793-684/95.45)	candle_NODE_34397_length_622_cov_15.520901(190-301->555-672/90.76)
AT2G20990	H	A09	Bra031157	-	-	-	-	candle_NODE_3578_length_1317_cov_139.149582(270-675->1124-719/98.77)	candle_NODE_3578_length_1317_cov_139.149582(614-936->725-365/89.47)	candle_NODE_3578_length_1317_cov_139.149582(889-1123->364-117/94.76)	candle_NODE_3578_length_1317_cov_139.149582(1096-1211->116-1/100.00)	candle_NODE_3578_length_1317_cov_139.149582(201-301->1225-1123/97.09)	candle_NODE_721_length_790_cov_96.145569(1200-1421->781-544/93.28)	candle_NODE_721_length_790_cov_96.145569(1419-1556->441-304/100.00)	candle_NODE_721_length_790_cov_96.145569(1486-1626->305-156/93.33)	candle_NODE_721_length_790_cov_96.145569(1350-1461->548-437/99.11)	candle_NODE_41040_length_124_cov_33.322582(1-165->165-1/99.39)	candle_NODE_35855_length_106_cov_106.009438(1-149->8-156/99.33)
AT2G21010	H	-	-	-	-	-	-
AT2G21030	H	-	-	-	-	-	-
AT2G21040	H	-	-	-	-	-	-
AT2G21045	H	-	-	-	-	-	-
AT2G21080	H	-	-	-	-	-	-
AT2G21100	H	A09	Bra031162	-	-	-	-
-	-	A09	Bra031163	-	-	-	-
AT2G21130	H	-	-	-	-	-	-
AT2G21180	I	A09	Bra031168	-	-	-	-	candle_NODE_55884_length_411_cov_8.206813(121-335->247-461/100.00)	candle_NODE_55884_length_411_cov_8.206813(1-164->84-247/99.39)
AT2G21185	I	A09	Bra031169	-	-	-	-	candle_NODE_71115_length_369_cov_9.617887(1-282->69-350/99.29)
AT2G21190	I	A09	Bra031170	-	-	-	-
AT2G21200	I	-	-	-	-	-	-
AT2G21220	I	A09	Bra031171	-	-	-	-
-	-	A09	Bra031173	-	-	-	-
AT2G21235	I	-	-	-	-	-	-
AT2G21237	I	A09	Bra031174	-	-	-	-
-	-	A09	Bra031176	-	-	-	-
AT2G21250	I	A09	Bra031177	-	-	-	-	candle_NODE_17774_length_662_cov_53.681271(78-507->174-604/99.07)	candle_NODE_17774_length_662_cov_53.681271(464-571->605-712/100.00)	candle_NODE_17774_length_662_cov_53.681271(1-110->59-177/92.44)	candle_NODE_5663_length_195_cov_42.528206(522-766->245-1/99.59)	candle_NODE_3228_length_133_cov_92.000000(564-746->1-183/99.45)	candle_NODE_51723_length_81_cov_18.950617(743-873->1-131/99.24)
AT2G21320	I	A09	Bra031180	-	-	-	-	candle_NODE_38585_length_776_cov_12.221649(76-384->315-636/95.03)	candle_NODE_38585_length_776_cov_12.221649(1-192->133-324/100.00)	candle_NODE_38585_length_776_cov_12.221649(232-393->635-796/98.77)	candle_NODE_6918_length_250_cov_14.012000(376-552->300-124/96.61)	candle_NODE_6918_length_250_cov_14.012000(396-519->124-1/96.77)	candle_NODE_40299_length_282_cov_15.297873(247-418->149-321/93.64)
AT2G21370	I	A09	Bra031183	-	-	-	-	candle_NODE_72391_length_374_cov_6.016043(1042-1334->1-300/96.33)	candle_NODE_72391_length_374_cov_6.016043(1248-1371->301-424/97.58)
AT2G21380	I	A09	Bra031184	-	-	-	-	candle_NODE_34695_length_901_cov_12.298557(1986-2781->795-1/98.12)	candle_NODE_34695_length_901_cov_12.298557(2391-2552->951-790/97.53)	candle_NODE_3245_length_461_cov_12.418655(225-729->502-1/98.02)	candle_NODE_46879_length_995_cov_7.836181(2638-3008->1-387/94.83)	candle_NODE_46879_length_995_cov_7.836181(2831-3065->388-622/99.15)	candle_NODE_46879_length_995_cov_7.836181(3009-3185->625-801/98.87)	candle_NODE_46879_length_995_cov_7.836181(3076-3219->802-945/100.00)	candle_NODE_35069_length_287_cov_6.522648(1084-1318->1-234/99.15)	candle_NODE_35069_length_287_cov_6.522648(1193-1299->231-337/99.07)	candle_NODE_35068_length_122_cov_7.442623(1276-1447->172-1/100.00)	candle_NODE_79249_length_133_cov_9.353383(5-187->1-183/97.81)	candle_NODE_40254_length_128_cov_8.328125(1672-1848->2-178/98.87)	candle_NODE_69978_length_118_cov_12.355932(1545-1712->1-168/98.81)	candle_NODE_61799_length_469_cov_7.330491(920-1143->1-224/89.33)	candle_NODE_82545_length_108_cov_13.509259(811-968->1-158/89.94)	candle_NODE_18559_length_569_cov_6.956063(1933-2145->31-246/84.09)	candle_NODE_69889_length_227_cov_8.568282(646-819->2-192/84.97)	candle_NODE_62945_length_135_cov_7.288889(320-478->12-170/85.53)	candle_NODE_11904_length_1010_cov_10.099010(2588-2794->701-488/81.19)
AT2G21385	I	A09	Bra031185	-	-	-	-	candle_NODE_14445_length_423_cov_7.304965(617-967->356-6/100.00)	candle_NODE_14445_length_423_cov_7.304965(862-973->467-356/97.32)	candle_NODE_29484_length_312_cov_7.346154(173-520->21-362/95.16)
AT2G21390	I	A09	Bra031186	-	-	-	-	candle_NODE_535_length_620_cov_36.524193(3352-3503->184-335/96.05)	candle_NODE_535_length_620_cov_36.524193(3422-3617->335-546/85.05)	candle_NODE_46435_length_136_cov_55.066177(3309-3494->186-1/89.78)	candle_NODE_23570_length_210_cov_28.061905(1885-2052->93-260/88.17)	candle_NODE_38665_length_216_cov_33.587963(3427-3565->260-122/89.29)	candle_NODE_34648_length_411_cov_23.462288(2566-2726->176-4/83.91)	candle_NODE_12460_length_714_cov_26.970589(2698-2860->4-166/83.64)	candle_NODE_10705_length_223_cov_31.376682(3288-3393->1-105/89.62)	candle_NODE_10705_length_223_cov_31.376682(3359-3475->106-234/85.27)	candle_NODE_19156_length_314_cov_20.050955(2157-2254->191-293/88.46)	candle_NODE_19156_length_314_cov_20.050955(2025-2126->1-96/85.29)
AT2G21420	I	-	-	-	-	-	-
-	-	A09	Bra031188	-	-	-	-
AT2G21450	I	-	-	-	-	-	-
AT2G21465	I	-	-	-	-	-	-
AT2G21490	I	A09	Bra031192	-	-	-	-
AT2G21500	I	A09	Bra031193	-	-	-	-	candle_NODE_45680_length_1533_cov_9.513372(352-1089->534-1272/99.19)	candle_NODE_45680_length_1533_cov_9.513372(174-717->1-545/98.53)	candle_NODE_45680_length_1533_cov_9.513372(965-1239->1272-1546/100.00)
-	-	A09	Bra031194	-	-	-	-
AT2G21530	I	A09	Bra031197	-	-	-	-	candle_NODE_28952_length_779_cov_17.830551(133-642->281-793/98.64)	candle_NODE_28952_length_779_cov_17.830551(1-224->58-281/99.55)
-	-	A09	Bra031198	-	-	-	-
-	-	A09	Bra031200	-	-	-	-
AT2G21620	I	A09	Bra031205	-	-	-	-	candle_NODE_44137_length_453_cov_14.481236(150-567->503-75/95.80)	candle_NODE_12020_length_162_cov_46.623455(114-325->1-212/100.00)	candle_NODE_30191_length_227_cov_27.198238(29-163->140-277/96.38)
AT2G21630	I	A09	Bra031206	-	-	-	-	candle_NODE_36170_length_811_cov_8.180025(1376-2037->861-197/96.86)	candle_NODE_36170_length_811_cov_8.180025(2035-2186->152-1/98.68)	candle_NODE_52615_length_125_cov_6.912000(1226-1400->1-175/96.57)
-	-	A09	Bra031208	-	-	-	-	candle_NODE_3268_length_1805_cov_12.368975(598-1124->1165-1695/98.68)	candle_NODE_3268_length_1805_cov_12.368975(430-806->790-1166/100.00)	candle_NODE_3268_length_1805_cov_12.368975(2-271->5-274/100.00)	candle_NODE_3268_length_1805_cov_12.368975(144-366->275-497/100.00)	candle_NODE_3268_length_1805_cov_12.368975(272-422->498-648/100.00)	candle_NODE_3268_length_1805_cov_12.368975(986-1144->1696-1854/98.11)	candle_NODE_3268_length_1805_cov_12.368975(368-514->643-789/99.32)
AT2G21655	I	-	-	-	-	-	-
-	-	A09	Bra031211	-	-	-	-
AT2G21690	I	-	-	-	-	-	-
AT2G21710	I	A09	Bra031213	-	-	-	-	candle_NODE_42082_length_348_cov_6.074713(1344-1723->1-398/93.97)	candle_NODE_43404_length_171_cov_8.391813(542-761->1-220/94.55)	candle_NODE_81662_length_105_cov_6.714286(191-345->1-155/95.51)
-	-	A09	Bra031214	-	-	-	-	candle_NODE_1705_length_2455_cov_29.013441(88-633->343-915/92.67)	candle_NODE_1705_length_2455_cov_29.013441(790-1263->1514-2012/94.19)	candle_NODE_1705_length_2455_cov_29.013441(417-762->915-1260/98.84)	candle_NODE_1705_length_2455_cov_29.013441(682-934->1261-1513/98.81)	candle_NODE_1705_length_2455_cov_29.013441(61-269->127-335/97.14)	candle_NODE_1705_length_2455_cov_29.013441(1298-1410->2138-2250/99.12)	candle_NODE_1705_length_2455_cov_29.013441(1216-1340->2004-2137/92.54)
AT2G21725	I	-	-	-	-	-	-
AT2G21727	I	-	-	-	-	-	-
AT2G21730	I	A09	Bra031216	-	-	-	-	candle_NODE_8880_length_773_cov_283.837006(523-1062->777-225/80.60)
AT2G21770	I	-	-	-	-	-	-
AT2G21780	I	A09	Bra031218	-	-	-	-
AT2G21790	I	-	-	-	-	-	-
AT2G21810	I	-	-	-	-	-	-
AT2G21820	I	-	-	-	-	-	-
AT2G21870	I	A09	Bra031219	-	-	-	-	candle_NODE_12412_length_282_cov_51.014183(11-308->308-1/92.93)	candle_NODE_5088_length_643_cov_29.869362(418-569->1-152/100.00)	candle_NODE_5088_length_643_cov_29.869362(539-645->153-266/93.86)	candle_NODE_11656_length_428_cov_50.852802(163-308->333-478/93.15)	candle_NODE_11656_length_428_cov_50.852802(98-231->197-333/92.70)	candle_NODE_11656_length_428_cov_50.852802(1-135->57-196/85.62)	candle_NODE_36309_length_215_cov_36.097675(329-467->90-239/92.67)	candle_NODE_51100_length_209_cov_74.220093(347-467->121-1/95.87)
AT2G21890	I	-	-	-	-	-	-
AT2G21910	I	A09	Bra031222	-	-	-	-
AT2G21920	I	-	-	-	-	-	-
-	-	A09	Bra038514	-	-	-	-
-	-	A09	Bra038515	-	-	-	-	candle_NODE_30395_length_594_cov_7.402357(448-966->1-519/98.65)	candle_NODE_30395_length_594_cov_7.402357(668-790->520-642/99.19)	candle_NODE_58978_length_573_cov_6.228621(1433-1800->15-385/96.51)	candle_NODE_58978_length_573_cov_6.228621(1739-1929->379-570/89.69)	candle_NODE_61269_length_208_cov_13.254807(1088-1271->184-1/88.42)	candle_NODE_78214_length_172_cov_8.372093(959-1138->1-180/82.61)
-	-	A09	Bra038516	-	-	-	-
AT2G21970	I	A09	Bra031223	-	-	-	-	candle_NODE_8891_length_824_cov_27.881067(17-400->711-328/100.00)	candle_NODE_8891_length_824_cov_27.881067(60-212->865-712/99.35)	candle_NODE_8891_length_824_cov_27.881067(345-516->334-144/89.06)	candle_NODE_8891_length_824_cov_27.881067(468-592->146-22/92.91)
AT2G21980	I	-	-	-	-	-	-
AT2G22000	I	A09	Bra031224	-	-	-	-
AT2G22010	I	A09	Bra031225	-	-	-	-	candle_NODE_35388_length_1119_cov_10.469169(3070-3747->930-231/96.00)	candle_NODE_35388_length_1119_cov_10.469169(2889-3127->1169-931/100.00)	candle_NODE_35388_length_1119_cov_10.469169(3698-3825->230-103/96.09)	candle_NODE_28072_length_736_cov_9.865489(1644-2248->786-182/100.00)	candle_NODE_28072_length_736_cov_9.865489(2215-2397->183-1/100.00)	candle_NODE_66846_length_776_cov_10.604382(731-1289->1-559/100.00)	candle_NODE_66846_length_776_cov_10.604382(1218-1477->560-826/97.38)	candle_NODE_58868_length_548_cov_8.257299(2371-2787->598-182/100.00)	candle_NODE_58868_length_548_cov_8.257299(2698-2878->181-1/100.00)	candle_NODE_745_length_744_cov_7.353495(31-510->71-575/93.27)	candle_NODE_745_length_744_cov_7.353495(417-583->563-729/97.01)	candle_NODE_82366_length_119_cov_6.613445(1428-1596->1-169/100.00)	candle_NODE_81230_length_103_cov_6.805825(624-776->153-1/98.04)
AT2G22040	I	A09	Bra031226	-	-	-	-	candle_NODE_46666_length_166_cov_14.409638(850-957->1-108/85.32)
AT2G22055	I	-	-	-	-	-	-
AT2G22060	I	-	-	-	-	-	-
-	-	A09	Bra031228	-	-	-	-
AT2G22070	I	A09	Bra031229	-	-	-	-
AT2G22080	I	-	-	-	-	-	-
AT2G22088	I	-	-	-	-	-	-
AT2G22121	I	-	-	-	-	-	-
AT2G22140	I	-	-	-	-	-	-
AT2G22145	I	-	-	-	-	-	-
AT2G22160	I	-	-	-	-	-	-
-	-	A09	Bra038541	-	-	-	-	candle_NODE_10815_length_526_cov_25.828897(222-546->545-206/89.12)	candle_NODE_43317_length_250_cov_53.228001(55-221->134-300/100.00)	candle_NODE_43317_length_250_cov_53.228001(81-214->1-134/100.00)	candle_NODE_7045_length_597_cov_30.073702(324-473->386-237/98.67)	candle_NODE_7045_length_597_cov_30.073702(429-546->236-116/97.52)	candle_NODE_7045_length_597_cov_30.073702(222-324->591-487/96.19)	candle_NODE_7045_length_597_cov_30.073702(281-381->486-386/96.04)	candle_NODE_34465_length_270_cov_42.296295(1-227->249-1/79.61)
AT2G22201	I	-	-	-	-	-	-
AT2G22241	I	-	-	-	-	-	-
AT2G22260	I	A09	Bra038536	-	-	-	-
AT2G22290	I	A09	Bra038535	-	-	-	-
AT2G22310	I	A09	Bra038533	-	-	-	-	candle_NODE_61399_length_482_cov_8.655602(567-698->401-532/92.42)
AT2G22340	I	-	-	-	-	-	-
AT2G22345	I	-	-	-	-	-	-
-	-	A09	Bra038529	-	-	-	-
-	-	A09	Bra038527	-	-	-	-
AT2G22410	I	-	-	-	-	-	-
AT2G22425	I	A09	Bra038525	-	-	-	-	candle_NODE_13106_length_428_cov_9.362149(47-270->253-31/99.11)	candle_NODE_13106_length_428_cov_9.362149(1-177->427-251/100.00)
-	-	A09	Bra038524	-	-	-	-	candle_NODE_23317_length_285_cov_32.852631(391-552->1-162/93.83)	candle_NODE_19758_length_156_cov_109.570511(64-212->58-206/94.63)	candle_NODE_18742_length_139_cov_21.244604(113-237->1-124/95.20)
AT2G22426	I	-	-	-	-	-	-
AT2G22440	I	-	-	-	-	-	-
AT2G22450	I	A09	Bra038522	-	-	-	-	candle_NODE_61411_length_386_cov_14.010363(1103-1446->436-93/98.55)	candle_NODE_68699_length_209_cov_10.459331(887-1125->1-239/99.16)	candle_NODE_36746_length_318_cov_9.371069(190-428->239-1/98.74)	candle_NODE_36746_length_318_cov_9.371069(111-241->365-238/97.71)	candle_NODE_41770_length_143_cov_7.713287(746-931->186-1/98.39)
AT2G22480	I	A09	Bra038519	-	-	-	-	candle_NODE_76217_length_318_cov_7.172956(553-920->1-368/100.00)	candle_NODE_62290_length_196_cov_7.066327(103-348->1-246/97.56)	candle_NODE_39087_length_302_cov_12.384106(1474-1674->234-34/94.58)	candle_NODE_39087_length_302_cov_12.384106(1418-1535->352-235/100.00)	candle_NODE_26828_length_121_cov_9.107438(1288-1458->1-171/99.42)	candle_NODE_83094_length_109_cov_6.715596(444-602->159-1/100.00)
AT2G22520	I	-	-	-	-	-	-
AT2G22530	I	A09	Bra038512	-	-	-	-	candle_NODE_83645_length_137_cov_6.708029(1011-1197->187-1/100.00)
AT2G22570	I	A09	Bra038509	-	-	-	-
AT2G22590	I	-	-	-	-	-	-
AT2G22610	I	A09	Bra038507	-	-	-	-	candle_NODE_14106_length_2261_cov_15.766033(1383-2193->2311-1501/99.75)	candle_NODE_14106_length_2261_cov_15.766033(2246-2940->1113-418/99.43)	candle_NODE_14106_length_2261_cov_15.766033(2034-2425->1501-1110/99.74)	candle_NODE_14106_length_2261_cov_15.766033(2817-3032->421-206/99.54)	candle_NODE_14106_length_2261_cov_15.766033(2938-3136->202-7/96.98)	candle_NODE_36034_length_494_cov_10.323887(693-1120->1-428/100.00)	candle_NODE_65627_length_1016_cov_9.941929(295-742->463-1/95.68)	candle_NODE_65627_length_1016_cov_9.941929(1-273->985-713/99.63)	candle_NODE_65627_length_1016_cov_9.941929(154-404->712-462/97.21)	candle_NODE_48895_length_283_cov_10.954063(1120-1432->21-333/100.00)	candle_NODE_36033_length_200_cov_19.674999(824-1073->250-1/100.00)	candle_NODE_48894_length_113_cov_20.840708(1266-1404->163-25/100.00)
AT2G22620	I	A09	Bra038506	-	-	-	-
AT2G22650	I	-	-	-	-	-	-
AT2G22690	I	-	-	-	-	-	-
-	-	A09	Bra039925	-	-	-	-	candle_NODE_14941_length_602_cov_6.867110(2176-2417->404-652/89.60)	candle_NODE_14941_length_602_cov_6.867110(1914-2127->1-215/86.24)	candle_NODE_14941_length_602_cov_6.867110(2069-2169->216-316/88.24)
-	-	A09	Bra039928	-	-	-	-
-	-	A09	Bra039929	-	-	-	-
-	-	A09	Bra039931	-	-	-	-
-	-	A09	Bra039932	-	-	-	-	candle_NODE_54513_length_426_cov_6.340375(467-714->229-476/97.98)	candle_NODE_54513_length_426_cov_6.340375(287-511->1-225/98.22)	candle_NODE_34525_length_258_cov_6.763566(1-286->11-308/92.62)	candle_NODE_54563_length_149_cov_12.342282(240-438->1-199/97.99)
-	-	A09	Bra039933	-	-	-	-
AT2G22802	I	-	-	-	-	-	-
AT2G22805	I	-	-	-	-	-	-
AT2G22820	I	-	-	-	-	-	-
AT2G22840	I	-	-	-	-	-	-
AT2G22850	I	-	-	-	-	-	-
AT2G22880	I	A09	Bra039937	-	-	-	-
AT2G22890	I	-	-	-	-	-	-
AT2G22900	I	A09	Bra039938	-	-	-	-	candle_NODE_30787_length_578_cov_25.660900(334-870->92-628/99.07)	candle_NODE_17042_length_567_cov_38.155201(871-1216->187-538/98.01)	candle_NODE_17042_length_567_cov_38.155201(730-915->1-186/99.46)	candle_NODE_44096_length_589_cov_14.415959(20-288->302-570/99.26)	candle_NODE_44096_length_589_cov_14.415959(1-180->123-302/99.44)	candle_NODE_54417_length_346_cov_6.988439(1011-1335->396-72/84.64)	candle_NODE_17043_length_217_cov_32.949310(1164-1304->141-1/99.29)	candle_NODE_17043_length_217_cov_32.949310(1156-1283->267-140/99.22)
AT2G22905	I	-	-	-	-	-	-
AT2G22910	I	-	-	-	-	-	-
AT2G22920	I	A09	Bra039936	-	-	-	-	candle_NODE_18073_length_347_cov_9.040346(226-604->12-397/95.62)	candle_NODE_41276_length_475_cov_12.134737(880-1142->156-418/99.24)	candle_NODE_41276_length_475_cov_12.134737(780-935->1-156/100.00)	candle_NODE_77576_length_392_cov_7.035714(586-715->1-131/99.24)
AT2G22930	I	-	-	-	-	-	-
AT2G22940	I	-	-	-	-	-	-
AT2G22941	I	-	-	-	-	-	-
AT2G22942	I	-	-	-	-	-	-
-	-	A09	Bra039939	-	-	-	-	candle_NODE_3754_length_2388_cov_14.221106(2979-4330->496-1847/99.11)	candle_NODE_3754_length_2388_cov_14.221106(2623-2966->1-344/99.42)	candle_NODE_3754_length_2388_cov_14.221106(4373-4587->2027-2241/98.61)	candle_NODE_3754_length_2388_cov_14.221106(4407-4587->2241-2421/98.90)	candle_NODE_3754_length_2388_cov_14.221106(2910-3062->343-495/98.04)	candle_NODE_3754_length_2388_cov_14.221106(4261-4365->1848-1952/100.00)	candle_NODE_29022_length_1157_cov_8.125324(802-1445->388-1031/97.83)	candle_NODE_29022_length_1157_cov_8.125324(692-1078->1-387/97.67)	candle_NODE_29022_length_1157_cov_8.125324(1270-1445->1032-1207/98.86)	candle_NODE_70934_length_801_cov_11.156054(1-373->182-569/94.33)	candle_NODE_70934_length_801_cov_11.156054(294-575->570-851/98.23)	candle_NODE_49236_length_404_cov_6.056931(2347-2592->454-209/99.59)	candle_NODE_49236_length_404_cov_6.056931(2441-2654->214-1/99.07)	candle_NODE_70175_length_113_cov_10.584071(1555-1717->1-163/99.39)	candle_NODE_15385_length_102_cov_11.156863(1715-1866->1-152/99.34)
AT2G22950	I	A09	Bra039940	-	-	-	-	candle_NODE_38209_length_862_cov_16.555685(1639-2013->12-386/83.11)	candle_NODE_58714_length_206_cov_17.805826(2277-2528->1-252/86.11)	candle_NODE_36892_length_175_cov_8.788571(1264-1473->10-225/83.41)
AT2G23040	I	-	-	-	-	-	-
AT2G23067	I	-	-	-	-	-	-
AT2G23090	I	A09	Bra039943	-	-	-	-	candle_NODE_6644_length_209_cov_178.866028(1-170->181-1/90.76)	candle_NODE_1120_length_475_cov_102.919998(52-237->434-229/84.54)
AT2G23093	I	A09	Bra039944	-	-	-	-	candle_NODE_22737_length_110_cov_8.654546(189-348->1-160/100.00)
AT2G23096	I	-	-	-	-	-	-
AT2G23100	I	-	-	-	-	-	-
AT2G23110	I	-	-	-	-	-	-
AT2G23118	I	-	-	-	-	-	-
-	-	A09	Bra039945	-	-	-	-	candle_NODE_43371_length_1121_cov_10.275647(1-454->18-474/98.91)	candle_NODE_43371_length_1121_cov_10.275647(255-559->475-779/100.00)	candle_NODE_43371_length_1121_cov_10.275647(453-726->778-1051/100.00)
AT2G23120	I	A09	Bra039946	-	-	-	-	candle_NODE_9881_length_516_cov_177.784882(1-249->23-299/89.21)
AT2G23130	I	A09	Bra039184	-	-	-	-	candle_NODE_65421_length_223_cov_7.385650(275-545->3-273/98.52)	candle_NODE_65421_length_223_cov_7.385650(231-341->1-111/99.10)	candle_NODE_65421_length_223_cov_7.385650(147-254->1-108/96.30)
AT2G23142	I	-	-	-	-	-	-
AT2G23149	I	-	-	-	-	-	-
AT2G23150	I	-	-	-	-	-	-
AT2G23160	I	-	-	-	-	-	-
AT2G23170	I	A09	Bra039186	-	-	-	-	candle_NODE_78582_length_536_cov_12.746268(1005-1570->586-1/95.56)	candle_NODE_57613_length_925_cov_7.537297(302-736->858-424/98.85)	candle_NODE_57613_length_925_cov_7.537297(678-932->424-160/95.47)	candle_NODE_57613_length_925_cov_7.537297(841-995->161-7/98.71)	candle_NODE_57613_length_925_cov_7.537297(292-408->975-859/100.00)	candle_NODE_50820_length_577_cov_10.374351(1545-1747->512-310/99.01)	candle_NODE_50820_length_577_cov_10.374351(1640-1791->309-155/96.77)	candle_NODE_50820_length_577_cov_10.374351(1525-1639->627-513/100.00)	candle_NODE_53267_length_265_cov_12.539622(987-1120->134-1/91.04)
AT2G23171	I	-	-	-	-	-	-
AT2G23180	I	A09	Bra039187	-	-	-	-
AT2G23200	I	A09	Bra039190	-	-	-	-	candle_NODE_59305_length_248_cov_7.016129(1146-1446->1-298/96.69)	candle_NODE_76407_length_102_cov_7.431373(250-400->151-1/98.01)
AT2G23210	I	-	-	-	-	-	-
AT2G23220	I	-	-	-	-	-	-
AT2G23230	I	-	-	-	-	-	-
AT2G23240	I	-	-	-	-	-	-
AT2G23310	I	-	-	-	-	-	-
AT2G23321	I	-	-	-	-	-	-
AT2G23348	I	-	-	-	-	-	-
-	-	A09	Bra039194	-	-	-	-	candle_NODE_53148_length_399_cov_15.300752(1240-1557->408-92/81.88)
AT2G23370	I	A09	Bra039197	-	-	-	-	candle_NODE_77822_length_190_cov_9.168421(556-735->1-180/100.00)
AT2G23390	I	-	-	-	-	-	-
AT2G23400	I	-	-	-	-	-	-
AT2G23420	I	A09	Bra039198	-	-	-	-	candle_NODE_41308_length_666_cov_11.566066(514-1229->1-716/99.02)	candle_NODE_4039_length_684_cov_14.434211(1180-1601->1-428/97.20)	candle_NODE_47297_length_733_cov_12.854025(898-1496->3-601/84.39)	candle_NODE_47297_length_733_cov_12.854025(1397-1572->608-783/87.57)	candle_NODE_52595_length_607_cov_6.739704(304-558->270-524/100.00)	candle_NODE_52595_length_607_cov_6.739704(125-378->1-270/93.33)	candle_NODE_52595_length_607_cov_6.739704(446-578->525-657/99.25)	candle_NODE_41307_length_103_cov_16.019417(886-1038->153-1/98.69)	candle_NODE_48912_length_695_cov_12.743885(259-563->745-426/79.69)	candle_NODE_48912_length_695_cov_12.743885(542-641->425-326/87.25)	candle_NODE_47878_length_202_cov_8.529703(70-207->246-109/90.65)
AT2G23430	I	A09	Bra039199	-	-	-	-
AT2G23510	I	A09	Bra039203	-	-	-	-
-	-	A09	Bra039204	-	-	-	-
AT2G23640	I	A09	Bra039207	-	-	-	-
AT2G23680	I	-	-	-	-	-	-
AT2G23755	I	A09	Bra039211	-	-	-	-
-	-	A09	Bra039213	-	-	-	-
-	-	A09	Bra039215	-	-	-	-
AT2G23830	I	-	-	-	-	-	-
AT2G23834	I	-	-	-	-	-	-
AT2G23840	I	-	-	-	-	-	-
AT2G23890	I	-	-	-	-	-	-
AT2G23920	I	-	-	-	-	-	-
AT2G23940	I	-	-	-	-	-	-
AT2G23960	I	A09	Bra039220	-	-	-	-
AT2G23985	I	-	-	-	-	-	-
AT2G24000	I	A09	Bra039223	-	-	-	-	candle_NODE_59470_length_303_cov_6.049505(754-1106->1-353/99.72)	candle_NODE_38663_length_224_cov_11.205358(1273-1381->184-76/82.73)
AT2G24020	I	A09	Bra039224	-	-	-	-	candle_NODE_29833_length_797_cov_31.184443(107-541->379-833/95.38)	candle_NODE_29833_length_797_cov_31.184443(1-340->40-379/99.71)	candle_NODE_53742_length_324_cov_13.145061(119-342->57-269/85.02)
AT2G24050	I	-	-	-	-	-	-
-	-	A09	Bra039225	-	-	-	-
AT2G24080	I	-	-	-	-	-	-
AT2G24100	I	A09	Bra039229	-	-	-	-	candle_NODE_45496_length_1060_cov_11.148113(234-874->470-1110/99.06)	candle_NODE_45496_length_1060_cov_11.148113(1-229->70-298/99.56)	candle_NODE_45496_length_1060_cov_11.148113(167-338->298-469/100.00)	candle_NODE_19620_length_276_cov_11.373188(790-1115->326-1/99.39)	candle_NODE_52138_length_423_cov_8.839244(968-1236->434-166/99.26)	candle_NODE_19619_length_144_cov_28.451389(825-1018->1-194/98.97)
AT2G24130	I	A09	Bra039232	-	-	-	-
AT2G24140	I	A09	Bra039233	-	-	-	-
AT2G24170	I	A09	Bra039235	-	-	-	-	candle_NODE_80012_length_410_cov_6.324390(476-759->177-460/98.59)	candle_NODE_80012_length_410_cov_6.324390(382-557->1-176/99.43)	candle_NODE_73264_length_215_cov_8.841861(1165-1429->1-265/98.49)	candle_NODE_6043_length_307_cov_7.869707(1574-1790->217-1/96.31)	candle_NODE_6043_length_307_cov_7.869707(1553-1692->357-218/98.57)	candle_NODE_6042_length_153_cov_14.111111(1396-1598->1-203/98.03)	candle_NODE_81553_length_128_cov_6.187500(231-408->1-178/98.88)	candle_NODE_45912_length_118_cov_8.822034(723-890->1-168/100.00)
AT2G24190	I	-	-	-	-	-	-
-	-	A09	Bra039236	-	-	-	-	candle_NODE_21981_length_987_cov_19.158054(510-1530->6-1026/99.22)	candle_NODE_4000_length_778_cov_7.217224(1-366->527-162/98.91)	candle_NODE_4000_length_778_cov_7.217224(169-422->828-575/98.03)	candle_NODE_4000_length_778_cov_7.217224(54-218->165-1/98.18)
AT2G24205	I	-	-	-	-	-	-
-	-	A09	Bra039239	-	-	-	-
-	-	A09	Bra039240	-	-	-	-
AT2G24240	I	A09	Bra039241	-	-	-	-	candle_NODE_69715_length_469_cov_6.138593(880-1154->519-245/98.91)	candle_NODE_69715_length_469_cov_6.138593(1024-1267->244-1/99.59)	candle_NODE_81474_length_134_cov_7.402985(734-917->1-184/100.00)	candle_NODE_81994_length_118_cov_6.228814(406-573->1-168/100.00)
-	-	A09	Bra039242	-	-	-	-	candle_NODE_2874_length_441_cov_47.907028(1-147->66-219/89.61)	candle_NODE_2874_length_441_cov_47.907028(104-274->220-384/87.13)
AT2G24285	I	-	-	-	-	-	-
AT2G24290	I	-	-	-	-	-	-
AT2G24340	I	-	-	-	-	-	-
-	-	A09	Bra007858	-	-	-	-	candle_NODE_20333_length_629_cov_52.166931(1432-1679->136-396/87.07)	candle_NODE_20333_length_629_cov_52.166931(1606-1761->396-555/90.68)
AT2G24410	I	-	-	-	-	-	-
-	-	A09	Bra007854	-	-	-	-
-	-	A09	Bra007853	-	-	-	-
-	-	A09	Bra007852	-	-	-	-
-	-	A09	Bra007851	-	-	-	-
AT2G24470	I	-	-	-	-	-	-
AT2G24510	I	-	-	-	-	-	-
AT2G24513	I	-	-	-	-	-	-
AT2G24520	I	A09	Bra039228	-	-	-	-	candle_NODE_27961_length_89_cov_8.741573(129-254->14-139/86.72)	candle_NODE_21360_length_82_cov_104.231705(129-253->125-1/86.61)
-	-	A09	Bra007847	-	-	-	-
-	-	A09	Bra007845	-	-	-	-	candle_NODE_78801_length_74_cov_7.905406(973-1088->116-1/81.51)
AT2G24540	I	A09	Bra007843	-	-	-	-	candle_NODE_32265_length_534_cov_7.318352(5-298->584-291/100.00)	candle_NODE_32265_length_534_cov_7.318352(60-350->291-1/100.00)	candle_NODE_64006_length_123_cov_8.040650(538-710->1-173/99.42)	candle_NODE_78400_length_114_cov_6.859649(685-848->164-1/100.00)
-	-	A09	Bra007842	-	-	-	-
AT2G24560	I	-	-	-	-	-	-
AT2G24592	I	-	-	-	-	-	-
AT2G24615	I	-	-	-	-	-	-
AT2G24617	I	-	-	-	-	-	-
AT2G24620	I	-	-	-	-	-	-
AT2G24625	I	-	-	-	-	-	-
AT2G24630	I	A09	Bra007838	-	-	-	-	candle_NODE_69089_length_236_cov_7.148305(1390-1612->1-223/99.55)	candle_NODE_44550_length_303_cov_6.174918(1653-1954->305-1/81.41)	candle_NODE_52308_length_649_cov_15.804315(1389-1677->323-1/77.61)	candle_NODE_52308_length_649_cov_15.804315(1273-1382->498-389/90.99)	candle_NODE_52308_length_649_cov_15.804315(1240-1342->603-501/91.35)
AT2G24670	I	-	-	-	-	-	-
AT2G24680	I	-	-	-	-	-	-
AT2G24683	I	-	-	-	-	-	-
AT2G24692	I	-	-	-	-	-	-
AT2G24693	I	-	-	-	-	-	-
AT2G24740	I	-	-	-	-	-	-
AT2G24762	I	A09	Bra007834	-	-	-	-
-	-	A09	Bra007832	-	-	-	-	candle_NODE_15282_length_1177_cov_17.771452(1414-1913->714-1213/90.62)	candle_NODE_15282_length_1177_cov_17.771452(1396-1745->364-713/91.43)	candle_NODE_15282_length_1177_cov_17.771452(1171-1290->1-120/96.67)	candle_NODE_9345_length_659_cov_47.227619(553-903->289-642/96.06)	candle_NODE_9345_length_659_cov_47.227619(352-480->1-129/98.45)	candle_NODE_9345_length_659_cov_47.227619(454-586->131-288/82.91)	candle_NODE_880_length_1340_cov_43.436565(1415-1692->298-575/97.48)	candle_NODE_880_length_1340_cov_43.436565(1738-2004->711-977/97.75)	candle_NODE_880_length_1340_cov_43.436565(1191-1469->1-297/91.92)	candle_NODE_880_length_1340_cov_43.436565(1921-2141->978-1209/93.10)	candle_NODE_880_length_1340_cov_43.436565(1635-1771->574-710/94.89)	candle_NODE_27375_length_628_cov_23.576433(59-270->430-219/98.11)	candle_NODE_27375_length_628_cov_23.576433(1-198->628-431/99.49)	candle_NODE_27375_length_628_cov_23.576433(275-421->147-1/95.92)	candle_NODE_36435_length_413_cov_16.665859(489-905->463-1/81.94)	candle_NODE_5916_length_288_cov_47.093750(974-1155->1-182/97.25)	candle_NODE_35883_length_352_cov_12.241477(958-1155->4-201/91.41)	candle_NODE_35883_length_352_cov_12.241477(1042-1220->204-402/84.92)	candle_NODE_38167_length_94_cov_18.191490(884-1027->144-1/96.55)	candle_NODE_29532_length_67_cov_46.805969(888-1004->2-117/98.29)
AT2G24780	I	-	-	-	-	-	-
AT2G24800	I	A09	Bra007831	-	-	-	-	candle_NODE_53696_length_852_cov_10.671362(743-979->666-902/100.00)	candle_NODE_53696_length_852_cov_10.671362(472-738->250-539/92.07)	candle_NODE_53696_length_852_cov_10.671362(320-451->1-132/100.00)	candle_NODE_53696_length_852_cov_10.671362(653-781->539-667/100.00)	candle_NODE_53696_length_852_cov_10.671362(405-523->131-249/100.00)
AT2G24810	I	-	-	-	-	-	-
AT2G24830	I	A09	Bra007830	-	-	-	-	candle_NODE_6002_length_1546_cov_11.856403(1-1315->1342-1/95.31)	candle_NODE_6002_length_1546_cov_11.856403(307-561->1596-1342/95.29)
AT2G24834	I	-	-	-	-	-	-
AT2G24870	I	-	-	-	-	-	-
AT2G24945	I	-	-	-	-	-	-
AT2G24950	I	-	-	-	-	-	-
AT2G24970	I	A09	Bra007827	-	-	-	-	candle_NODE_20169_length_242_cov_10.743802(123-411->1-289/98.96)	candle_NODE_82118_length_141_cov_11.007092(1-166->25-190/99.40)
AT2G24980	I	-	-	-	-	-	-
AT2G25000	I	-	-	-	-	-	-
-	-	A09	Bra007825	-	-	-	-	candle_NODE_658_length_303_cov_82.726074(907-1172->88-353/94.74)	candle_NODE_3953_length_797_cov_73.634880(1237-1429->585-399/88.14)	candle_NODE_3953_length_797_cov_73.634880(1056-1181->847-722/94.44)	candle_NODE_3953_length_797_cov_73.634880(1155-1289->719-585/88.32)	candle_NODE_3953_length_797_cov_73.634880(1396-1569->398-207/78.12)	candle_NODE_14567_length_108_cov_29.166666(447-592->158-1/83.65)	candle_NODE_14566_length_79_cov_72.822784(468-584->1-129/83.85)
-	-	A09	Bra007824	-	-	-	-	candle_NODE_13469_length_872_cov_19.964449(217-637->780-353/89.30)	candle_NODE_15964_length_195_cov_19.487179(26-144->127-245/92.50)
-	-	A09	Bra007823	-	-	-	-
AT2G25050	I	A09	Bra007822	-	-	-	-	candle_NODE_45174_length_409_cov_6.227384(1356-1596->459-219/100.00)	candle_NODE_45174_length_409_cov_6.227384(1452-1661->232-23/98.10)	candle_NODE_39862_length_249_cov_8.172690(3086-3310->1-245/91.84)	candle_NODE_48776_length_279_cov_6.329749(2035-2201->329-163/98.80)	candle_NODE_48776_length_279_cov_6.329749(2101-2262->162-1/99.38)
AT2G25052	I	-	-	-	-	-	-
AT2G25060	I	A09	Bra007821	-	-	-	-	candle_NODE_34550_length_544_cov_40.264706(256-466->397-187/100.00)	candle_NODE_34550_length_544_cov_40.264706(231-427->594-398/100.00)	candle_NODE_51417_length_140_cov_8.185715(91-280->1-190/100.00)	candle_NODE_5023_length_125_cov_56.375999(101-275->175-1/100.00)	candle_NODE_5024_length_218_cov_26.105505(1-140->129-268/98.57)
AT2G25080	I	A09	Bra007819	-	-	-	-	candle_NODE_19006_length_1086_cov_26.909761(1-439->84-542/94.77)	candle_NODE_19006_length_1086_cov_26.909761(433-650->669-885/99.54)	candle_NODE_19006_length_1086_cov_26.909761(342-475->541-674/98.51)	candle_NODE_19006_length_1086_cov_26.909761(563-673->886-996/100.00)	candle_NODE_20019_length_649_cov_18.451464(206-702->187-683/82.77)
AT2G25120	I	-	-	-	-	-	-
AT2G25130	I	A09	Bra007817	-	-	-	-
-	-	A09	Bra007815	-	-	-	-	candle_NODE_45070_length_1893_cov_6.388273(160-510->695-348/95.44)	candle_NODE_45070_length_1893_cov_6.388273(511-729->219-1/95.43)	candle_NODE_45070_length_1893_cov_6.388273(1-147->1007-861/98.64)	candle_NODE_45070_length_1893_cov_6.388273(61-226->855-693/93.98)	candle_NODE_45070_length_1893_cov_6.388273(451-577->345-219/96.06)
AT2G25150	I	-	-	-	-	-	-
AT2G25160	I	-	-	-	-	-	-
AT2G25169	I	-	-	-	-	-	-
AT2G25170	I	A09	Bra007814	-	-	-	-	candle_NODE_10870_length_2515_cov_21.148708(1100-2119->1468-399/94.12)	candle_NODE_10870_length_2515_cov_21.148708(1811-2208->398-1/100.00)	candle_NODE_10870_length_2515_cov_21.148708(682-1074->2232-1840/97.46)	candle_NODE_10870_length_2515_cov_21.148708(532-864->2565-2233/97.90)	candle_NODE_10870_length_2515_cov_21.148708(876-1240->1843-1461/91.93)	candle_NODE_1305_length_2738_cov_37.021549(2465-3215->1-774/95.48)	candle_NODE_1305_length_2738_cov_37.021549(3464-3978->1596-2113/98.84)	candle_NODE_1305_length_2738_cov_37.021549(3213-3674->1134-1595/99.57)	candle_NODE_1305_length_2738_cov_37.021549(3073-3437->773-1137/98.90)	candle_NODE_1305_length_2738_cov_37.021549(3825-4044->2112-2331/100.00)	candle_NODE_39614_length_423_cov_23.465721(2120-2592->1-473/99.37)	candle_NODE_7374_length_401_cov_9.780549(144-594->451-1/98.67)	candle_NODE_7373_length_346_cov_49.323700(186-581->1-396/98.99)	candle_NODE_39613_length_112_cov_51.982143(2176-2337->162-1/100.00)	candle_NODE_26394_length_108_cov_38.175926(78-193->116-1/98.28)
AT2G25185	I	-	-	-	-	-	-
-	-	A09	Bra007812	-	-	-	-
AT2G25200	I	A09	Bra007811	-	-	-	-
AT2G25210	I	-	-	-	-	-	-
-	-	A09	Bra007793	-	-	-	-	candle_NODE_11914_length_1103_cov_10.706256(831-1197->530-896/97.82)	candle_NODE_11914_length_1103_cov_10.706256(582-782->1-201/98.51)	candle_NODE_11914_length_1103_cov_10.706256(654-830->202-378/99.44)	candle_NODE_11914_length_1103_cov_10.706256(788-938->379-529/99.34)	candle_NODE_11914_length_1103_cov_10.706256(949-1050->1051-1152/96.08)	candle_NODE_70223_length_240_cov_8.658334(64-353->1-290/99.66)	candle_NODE_5661_length_1098_cov_10.738616(352-693->1-341/85.34)	candle_NODE_43803_length_304_cov_12.000000(1-105->250-354/99.05)
AT2G25230	I	-	-	-	-	-	-
AT2G25240	I	-	-	-	-	-	-
-	-	A09	Bra007810	-	-	-	-	candle_NODE_41966_length_536_cov_12.369403(1386-1530->586-442/85.14)
-	-	A09	Bra007809	-	-	-	-
AT2G25250	I	A09	Bra007808	-	-	-	-	candle_NODE_35106_length_729_cov_9.982167(1-313->88-403/96.84)	candle_NODE_35106_length_729_cov_9.982167(262-451->404-593/100.00)	candle_NODE_35106_length_729_cov_9.982167(318-486->594-762/100.00)
AT2G25270	I	A09	Bra007807	-	-	-	-	candle_NODE_19759_length_692_cov_10.028902(265-808->1-543/98.53)	candle_NODE_19759_length_692_cov_10.028902(578-778->541-741/99.00)	candle_NODE_29706_length_847_cov_20.402597(944-1379->882-447/98.62)	candle_NODE_29706_length_847_cov_20.402597(1379-1611->233-1/97.86)	candle_NODE_29706_length_847_cov_20.402597(1336-1551->447-232/97.24)
AT2G25295	I	-	-	-	-	-	-
AT2G25300	I	A09	Bra007804	-	-	-	-	candle_NODE_16686_length_1300_cov_7.278461(30-466->277-712/97.95)	candle_NODE_16686_length_1300_cov_7.278461(467-894->923-1350/98.13)	candle_NODE_16686_length_1300_cov_7.278461(289-504->710-922/96.77)	candle_NODE_16686_length_1300_cov_7.278461(1-136->142-277/100.00)	candle_NODE_67690_length_208_cov_11.514423(848-1041->1-194/100.00)
AT2G25305	I	-	-	-	-	-	-
AT2G25310	I	A09	Bra007803	-	-	-	-	candle_NODE_26253_length_1148_cov_24.619337(1-390->142-535/98.73)	candle_NODE_26253_length_1148_cov_24.619337(393-627->583-824/97.11)	candle_NODE_3244_length_843_cov_29.702253(182-605->52-505/79.65)
AT2G25312	I	-	-	-	-	-	-
AT2G25340	I	-	-	-	-	-	-
AT2G25344	I	-	-	-	-	-	-
AT2G25350	I	-	-	-	-	-	-
AT2G25355	I	-	-	-	-	-	-
AT2G25360	I	A09	Bra007801	-	-	-	-
AT2G25410	I	-	-	-	-	-	-
AT2G25409	I	-	-	-	-	-	-
-	-	A09	Bra007799	-	-	-	-
AT2G25450	I	-	-	-	-	-	-
AT2G25460	I	A09	Bra007798	-	-	-	-
AT2G25480	I	-	-	-	-	-	-
AT2G25482	I	-	-	-	-	-	-
AT2G25500	I	-	-	-	-	-	-
AT2G25510	I	-	-	-	-	-	-
-	-	A09	Bra007797	-	-	-	-	candle_NODE_27116_length_1085_cov_15.437788(1160-1770->357-967/97.87)	candle_NODE_27116_length_1085_cov_15.437788(1131-1468->19-356/97.93)	candle_NODE_27116_length_1085_cov_15.437788(1713-1857->965-1109/98.62)	candle_NODE_41007_length_630_cov_16.679365(1-560->121-680/99.11)	candle_NODE_71950_length_558_cov_22.256273(812-1115->283-586/99.01)	candle_NODE_71950_length_558_cov_22.256273(563-846->1-284/98.94)
-	-	A09	Bra007796	-	-	-	-	candle_NODE_12499_length_433_cov_29.023094(86-189->455-352/96.15)	candle_NODE_66828_length_193_cov_16.139896(1-119->122-1/91.80)
AT2G25530	I	A09	Bra007794	-	-	-	-	candle_NODE_44413_length_703_cov_8.220484(1031-1424->753-360/98.98)	candle_NODE_44413_length_703_cov_8.220484(1395-1734->359-1/94.71)	candle_NODE_46861_length_324_cov_6.731482(623-990->1-374/96.79)	candle_NODE_61333_length_282_cov_12.865249(1-275->58-332/99.64)
AT2G25540	I	-	-	-	-	-	-
AT2G25570	I	A09	Bra007788	-	-	-	-	candle_NODE_49634_length_659_cov_12.827010(21-728->1-708/99.44)
-	-	A09	Bra007787	-	-	-	-	candle_NODE_83766_length_102_cov_7.049020(1472-1623->1-152/100.00)
AT2G25590	I	-	-	-	-	-	-
AT2G25610	I	-	-	-	-	-	-
AT2G25620	I	A09	Bra007784	-	-	-	-	candle_NODE_19417_length_865_cov_11.285549(189-478->299-588/98.28)	candle_NODE_19417_length_865_cov_11.285549(441-660->587-807/97.74)	candle_NODE_19417_length_865_cov_11.285549(10-189->1-180/98.89)	candle_NODE_19417_length_865_cov_11.285549(615-728->802-915/99.12)	candle_NODE_72903_length_177_cov_8.096045(609-835->227-1/99.56)	candle_NODE_37666_length_334_cov_12.056887(821-1064->264-21/95.12)	candle_NODE_37666_length_334_cov_12.056887(757-878->384-263/98.36)
-	-	A09	Bra007783	-	-	-	-	candle_NODE_13306_length_1871_cov_10.999466(338-821->1-506/81.71)	candle_NODE_13306_length_1871_cov_10.999466(1076-1463->1102-1489/82.19)
AT2G25630	I	-	-	-	-	-	-
AT2G25650	I	-	-	-	-	-	-
AT2G25670	I	A09	Bra007782	-	-	-	-	candle_NODE_22597_length_1040_cov_13.638461(1-627->155-781/99.68)	candle_NODE_22597_length_1040_cov_13.638461(547-856->781-1090/99.68)	candle_NODE_706_length_623_cov_15.800963(406-536->6-136/90.91)	candle_NODE_706_length_623_cov_15.800963(505-672->138-318/79.46)	candle_NODE_34652_length_520_cov_22.942308(6-218->163-363/79.82)
AT2G25680	I	A09	Bra007781	-	-	-	-
AT2G25685	I	-	-	-	-	-	-
AT2G25697	I	-	-	-	-	-	-
AT2G25700	I	-	-	-	-	-	-
AT2G25710	I	-	-	-	-	-	-
AT2G25720	I	-	-	-	-	-	-
AT2G25735	I	-	-	-	-	-	-
AT2G25760	I	A09	Bra007778	-	-	-	-	candle_NODE_4540_length_2306_cov_15.416306(406-1358->626-1578/98.53)	candle_NODE_4540_length_2306_cov_15.416306(1222-1803->1579-2172/96.97)	candle_NODE_4540_length_2306_cov_15.416306(9-400->1-392/100.00)	candle_NODE_4540_length_2306_cov_15.416306(243-481->392-630/99.58)
AT2G25770	I	A09	Bra007777	-	-	-	-
AT2G25780	I	-	-	-	-	-	-
AT2G25880	I	-	-	-	-	-	-
AT2G25900	I	-	-	-	-	-	-
AT2G25920	I	-	-	-	-	-	-
AT2G25940	I	A09	Bra007775	-	-	-	-
AT2G25964	I	-	-	-	-	-	-
AT2G25980	I	-	-	-	-	-	-
AT2G25990	I	-	-	-	-	-	-
AT2G26000	I	-	-	-	-	-	-
AT2G26010	I	-	-	-	-	-	-
AT2G26030	I	-	-	-	-	-	-
-	-	A09	Bra007773	-	-	-	-
AT2G26040	I	A09	Bra007772	-	-	-	-
AT2G26050	I	-	-	-	-	-	-
AT2G26060	I	A09	Bra007771	-	-	-	-	candle_NODE_18789_length_1600_cov_16.321875(374-727->967-615/99.15)	candle_NODE_18789_length_1600_cov_16.321875(716-1041->449-124/98.47)	candle_NODE_18789_length_1600_cov_16.321875(15-376->1630-1251/94.21)	candle_NODE_18789_length_1600_cov_16.321875(314-599->1252-967/98.95)	candle_NODE_18789_length_1600_cov_16.321875(665-839->621-447/100.00)
-	-	A09	Bra007770	-	-	-	-
AT2G26070	I	A09	Bra007769	-	-	-	-	candle_NODE_8209_length_682_cov_13.099707(1-404->404-1/100.00)	candle_NODE_8209_length_682_cov_13.099707(44-186->732-590/100.00)	candle_NODE_22712_length_682_cov_9.457478(187-559->1-373/100.00)	candle_NODE_22712_length_682_cov_9.457478(450-658->373-581/100.00)	candle_NODE_22712_length_682_cov_9.457478(569-721->580-732/100.00)
AT2G26080	I	-	-	-	-	-	-
AT2G26110	I	-	-	-	-	-	-
AT2G26120	I	-	-	-	-	-	-
AT2G26160	I	-	-	-	-	-	-
AT2G26170	I	-	-	-	-	-	-
AT2G26230	I	-	-	-	-	-	-
AT2G26240	I	A09	Bra007767	-	-	-	-	candle_NODE_7583_length_574_cov_20.951220(39-375->320-1/93.77)	candle_NODE_7583_length_574_cov_20.951220(48-281->611-395/91.45)
-	-	A09	Bra007765	-	-	-	-	candle_NODE_76453_length_168_cov_15.761905(1-142->143-2/91.03)
AT2G26260	I	A09	Bra007764	-	-	-	-	candle_NODE_21512_length_945_cov_7.530159(14-479->1-491/93.69)	candle_NODE_21512_length_945_cov_7.530159(344-585->493-734/97.52)	candle_NODE_21512_length_945_cov_7.530159(508-661->734-887/99.35)	candle_NODE_21512_length_945_cov_7.530159(583-697->881-995/100.00)	candle_NODE_71116_length_132_cov_10.219697(655-766->182-71/100.00)	candle_NODE_51680_length_783_cov_7.088122(763-871->127-235/100.00)
AT2G26267	I	-	-	-	-	-	-
AT2G26300	I	A09	Bra007761	-	-	-	-	candle_NODE_13208_length_647_cov_12.040186(490-939->19-468/96.68)	candle_NODE_13208_length_647_cov_12.040186(842-1054->471-683/100.00)	candle_NODE_34022_length_614_cov_7.923453(159-475->217-534/99.06)	candle_NODE_34022_length_614_cov_7.923453(80-273->1-203/89.66)	candle_NODE_34022_length_614_cov_7.923453(402-532->534-664/100.00)
-	-	A09	Bra007760	-	-	-	-	candle_NODE_14241_length_1923_cov_17.843473(600-890->927-646/88.66)	candle_NODE_14241_length_1923_cov_17.843473(460-640->1115-929/89.84)	candle_NODE_14241_length_1923_cov_17.843473(433-586->1284-1131/94.16)
AT2G26320	I	-	-	-	-	-	-
AT2G26340	I	A09	Bra007758	-	-	-	-	candle_NODE_23941_length_1019_cov_17.741903(1-693->5-703/97.14)
AT2G26350	I	A09	Bra007757	-	-	-	-	candle_NODE_40216_length_1801_cov_11.324265(517-892->723-338/97.15)	candle_NODE_40216_length_1801_cov_11.324265(163-516->1247-885/96.42)	candle_NODE_40216_length_1801_cov_11.324265(636-939->337-34/99.67)	candle_NODE_40216_length_1801_cov_11.324265(82-336->1502-1248/100.00)	candle_NODE_40216_length_1801_cov_11.324265(424-584->884-724/100.00)	candle_NODE_40216_length_1801_cov_11.324265(1-146->1642-1497/95.21)
AT2G26370	I	-	-	-	-	-	-
AT2G26380	I	-	-	-	-	-	-
AT2G26390	I	-	-	-	-	-	-
AT2G26400	I	-	-	-	-	-	-
AT2G26410	I	-	-	-	-	-	-
AT2G26420	I	A09	Bra007756	-	-	-	-
AT2G26430	I	-	-	-	-	-	-
AT2G26460	I	A09	Bra007752	-	-	-	-	candle_NODE_6044_length_2198_cov_14.668790(1150-1713->1667-2230/99.82)	candle_NODE_6044_length_2198_cov_14.668790(1-603->87-702/96.27)	candle_NODE_6044_length_2198_cov_14.668790(323-808->703-1188/99.59)	candle_NODE_6044_length_2198_cov_14.668790(775-1253->1188-1666/99.79)
-	-	A09	Bra007755	-	-	-	-	candle_NODE_67748_length_284_cov_8.295774(1-273->62-334/98.90)
-	-	A09	Bra007754	-	-	-	-
AT2G26470	I	A09	Bra007753	-	-	-	-
AT2G26500	I	A09	Bra007750	-	-	-	-	candle_NODE_13034_length_628_cov_85.845543(58-372->449-116/94.31)
AT2G26511	I	-	-	-	-	-	-
AT2G26520	I	-	-	-	-	-	-
AT2G26540	I	A09	Bra007749	-	-	-	-	candle_NODE_28957_length_1192_cov_12.223154(33-494->11-472/96.99)	candle_NODE_28957_length_1192_cov_12.223154(389-780->471-864/98.98)	candle_NODE_28957_length_1192_cov_12.223154(698-885->865-1052/100.00)
-	-	A09	Bra007748	-	-	-	-	candle_NODE_12725_length_1921_cov_15.419052(721-1283->1406-1971/99.47)	candle_NODE_12725_length_1921_cov_15.419052(373-884->894-1405/99.41)	candle_NODE_12725_length_1921_cov_15.419052(76-368->368-660/98.98)	candle_NODE_12725_length_1921_cov_15.419052(306-538->661-893/98.71)	candle_NODE_12725_length_1921_cov_15.419052(41-170->238-367/98.46)	candle_NODE_73272_length_153_cov_46.137257(1244-1446->203-1/99.01)
AT2G26547	I	-	-	-	-	-	-
AT2G26550	I	-	-	-	-	-	-
AT2G26560	I	-	-	-	-	-	-
AT2G26620	I	-	-	-	-	-	-
AT2G26640	I	-	-	-	-	-	-
AT2G26650	I	-	-	-	-	-	-
AT2G26670	I	A07	Bra012054	-	-	-	-	candle_NODE_6541_length_1288_cov_14.306677(154-666->423-935/99.61)	candle_NODE_6541_length_1288_cov_14.306677(456-843->931-1318/99.23)	candle_NODE_6541_length_1288_cov_14.306677(50-240->233-423/100.00)	candle_NODE_6541_length_1288_cov_14.306677(1-108->125-232/100.00)	candle_NODE_62063_length_109_cov_9.238532(190-348->1-159/91.82)
-	-	A07	Bra012053	-	-	-	-	candle_NODE_2901_length_1722_cov_12.234611(494-1292->974-1772/99.87)	candle_NODE_2901_length_1722_cov_12.234611(196-665->504-973/99.15)	candle_NODE_2901_length_1722_cov_12.234611(1-416->89-504/99.28)	candle_NODE_997_length_2118_cov_21.190746(2914-3711->2013-1198/97.55)	candle_NODE_997_length_2118_cov_21.190746(4145-4733->597-2/91.86)	candle_NODE_997_length_2118_cov_21.190746(3732-4104->1212-841/98.40)	candle_NODE_997_length_2118_cov_21.190746(3962-4124->840-678/99.39)	candle_NODE_997_length_2118_cov_21.190746(2789-2943->2168-2014/100.00)	candle_NODE_24720_length_1582_cov_14.367888(1578-2211->1-637/98.28)	candle_NODE_24720_length_1582_cov_14.367888(2201-2582->737-1118/100.00)	candle_NODE_24720_length_1582_cov_14.367888(2461-2807->1119-1506/88.66)	candle_NODE_24720_length_1582_cov_14.367888(2682-2807->1507-1632/100.00)	candle_NODE_24720_length_1582_cov_14.367888(2172-2281->629-738/100.00)	candle_NODE_27198_length_342_cov_8.716374(1243-1634->1-392/100.00)	candle_NODE_15949_length_1393_cov_21.878679(5130-5655->517-1094/89.66)	candle_NODE_15949_length_1393_cov_21.878679(4857-5129->1-291/92.44)	candle_NODE_15949_length_1393_cov_21.878679(5073-5297->292-516/97.80)	candle_NODE_45883_length_131_cov_24.763359(4727-4906->180-1/98.33)	candle_NODE_27197_length_105_cov_20.819048(1473-1627->155-1/100.00)	candle_NODE_81668_length_156_cov_7.198718(2758-2955->1-206/89.52)
AT2G26680	I	-	-	-	-	-	-
AT2G26690	I	A07	Bra012052	-	-	-	-	candle_NODE_30594_length_1644_cov_16.515816(153-859->1078-372/99.86)	candle_NODE_30594_length_1644_cov_16.515816(677-1048->372-1/99.73)	candle_NODE_30594_length_1644_cov_16.515816(1-161->1692-1532/99.38)	candle_NODE_30594_length_1644_cov_16.515816(51-161->1460-1350/99.10)	candle_NODE_63888_length_568_cov_19.330986(1298-1566->111-382/98.53)	candle_NODE_63888_length_568_cov_19.330986(1221-1331->1-111/100.00)	candle_NODE_24132_length_363_cov_10.853994(1055-1270->198-413/99.54)	candle_NODE_24132_length_363_cov_10.853994(999-1195->1-197/99.49)
-	-	A07	Bra012051	-	-	-	-
AT2G26695	I	A07	Bra012047	-	-	-	-
AT2G26720	I	-	-	-	-	-	-
AT2G26760	I	-	-	-	-	-	-
AT2G26770	I	A07	Bra012044	-	-	-	-	candle_NODE_3934_length_1874_cov_16.612593(1-683->145-827/99.71)	candle_NODE_3934_length_1874_cov_16.612593(492-1067->828-1431/94.54)	candle_NODE_3934_length_1874_cov_16.612593(1078-1337->1649-1924/93.84)	candle_NODE_3934_length_1874_cov_16.612593(939-1079->1432-1572/100.00)	candle_NODE_68546_length_271_cov_8.070110(1269-1410->321-180/100.00)	candle_NODE_68546_length_271_cov_8.070110(1296-1410->168-54/99.13)
AT2G26780	I	-	-	-	-	-	-
AT2G26790	I	A07	Bra012043	-	-	-	-
AT2G26820	I	-	-	-	-	-	-
-	-	A07	Bra012050	-	-	-	-
AT2G26830	I	A07	Bra012049	-	-	-	-	candle_NODE_23245_length_722_cov_11.059557(588-1034->164-611/98.88)	candle_NODE_23245_length_722_cov_11.059557(880-1039->614-772/99.38)	candle_NODE_23245_length_722_cov_11.059557(459-621->1-163/97.55)	candle_NODE_26457_length_576_cov_8.534722(224-473->333-582/100.00)	candle_NODE_26457_length_576_cov_8.534722(1-304->8-332/91.16)
-	-	A07	Bra012048	-	-	-	-
AT2G26850	I	-	-	-	-	-	-
AT2G26860	I	-	-	-	-	-	-
AT2G26865	I	-	-	-	-	-	-
AT2G26880	I	-	-	-	-	-	-
AT2G26890	I	A07	Bra012041	-	-	-	-	candle_NODE_1523_length_1822_cov_15.367728(4147-5504->243-1600/99.85)	candle_NODE_1523_length_1822_cov_15.367728(4091-4332->1-242/100.00)	candle_NODE_1523_length_1822_cov_15.367728(5443-5608->1597-1760/98.19)	candle_NODE_1523_length_1822_cov_15.367728(5506-5622->1756-1872/99.15)	candle_NODE_20395_length_679_cov_15.220913(3422-4150->1-729/99.73)	candle_NODE_15947_length_1036_cov_30.968147(6816-7512->1086-390/99.43)	candle_NODE_15947_length_1036_cov_30.968147(7352-7650->389-91/98.33)	candle_NODE_39473_length_758_cov_15.110818(5580-6347->20-808/95.95)	candle_NODE_13594_length_760_cov_11.182895(1835-2344->810-301/100.00)	candle_NODE_13594_length_760_cov_11.182895(2034-2338->305-1/99.67)	candle_NODE_22750_length_428_cov_12.799066(2631-3108->1-478/99.79)	candle_NODE_38661_length_698_cov_9.551576(750-1222->494-22/99.79)	candle_NODE_38661_length_698_cov_9.551576(617-849->748-495/91.34)	candle_NODE_22751_length_427_cov_12.793911(3070-3471->402-1/100.00)	candle_NODE_13539_length_345_cov_19.466667(6355-6749->395-1/100.00)	candle_NODE_447_length_548_cov_9.777372(1635-1884->250-1/100.00)	candle_NODE_447_length_548_cov_9.777372(1380-1580->598-398/100.00)	candle_NODE_447_length_548_cov_9.777372(1542-1688->397-251/100.00)	candle_NODE_74299_length_171_cov_8.450293(2356-2576->1-221/98.64)	candle_NODE_20394_length_132_cov_23.022728(3685-3866->182-1/100.00)	candle_NODE_71645_length_129_cov_14.914729(1246-1424->1-179/99.44)
AT2G26900	I	-	-	-	-	-	-
AT2G26920	I	-	-	-	-	-	-
AT2G26930	I	A07	Bra012040	-	-	-	-	candle_NODE_47617_length_586_cov_10.266212(586-899->314-1/99.68)	candle_NODE_50389_length_497_cov_7.410463(180-464->1-293/97.27)	candle_NODE_50389_length_497_cov_7.410463(405-507->292-394/100.00)
AT2G26940	I	A07	Bra012039	-	-	-	-
AT2G26970	I	-	-	-	-	-	-
AT2G26975	I	-	-	-	-	-	-
AT2G27000	I	-	-	-	-	-	-
AT2G27060	I	A07	Bra012036	-	-	-	-	candle_NODE_50489_length_858_cov_6.013986(150-534->315-707/97.20)	candle_NODE_50489_length_858_cov_6.013986(1-260->56-315/98.85)	candle_NODE_50489_length_858_cov_6.013986(417-606->703-892/98.42)	candle_NODE_76755_length_147_cov_9.863946(2460-2656->1-197/98.48)	candle_NODE_74520_length_109_cov_7.009174(1201-1359->1-159/95.60)
AT2G27070	I	-	-	-	-	-	-
AT2G27090	I	A07	Bra012035	-	-	-	-	candle_NODE_20477_length_1584_cov_11.010101(925-1917->607-1634/95.62)	candle_NODE_20477_length_1584_cov_11.010101(501-871->1-393/90.61)	candle_NODE_20477_length_1584_cov_11.010101(820-1032->394-606/99.53)	candle_NODE_64362_length_453_cov_7.428256(1-294->48-341/97.28)	candle_NODE_64362_length_453_cov_7.428256(176-334->342-503/93.83)	candle_NODE_63251_length_192_cov_11.088542(2004-2166->242-80/96.93)
AT2G27120	I	-	-	-	-	-	-
AT2G27130	I	A07	Bra012033	-	-	-	-	candle_NODE_15598_length_259_cov_27.154440(23-266->66-309/97.95)	candle_NODE_15599_length_349_cov_6.401146(166-361->399-204/96.94)	candle_NODE_15599_length_349_cov_6.401146(242-361->202-83/96.67)
AT2G27145	I	-	-	-	-	-	-
AT2G27160	I	-	-	-	-	-	-
-	-	A07	Bra012031	-	-	-	-
-	-	A07	Bra012030	-	-	-	-
-	-	A07	Bra012029	-	-	-	-	candle_NODE_12550_length_252_cov_20.809525(157-382->239-14/96.90)
AT2G27229	I	-	-	-	-	-	-
AT2G27228	I	-	-	-	-	-	-
-	-	A07	Bra012027	-	-	-	-
AT2G27290	I	-	-	-	-	-	-
AT2G27300	I	A07	Bra012024	-	-	-	-
AT2G27315	I	-	-	-	-	-	-
AT2G27320	I	-	-	-	-	-	-
AT2G27340	I	-	-	-	-	-	-
AT2G27380	I	-	-	-	-	-	-
AT2G27385	I	A07	Bra012022	-	-	-	-	candle_NODE_22705_length_695_cov_27.496403(15-492->1-478/98.74)
AT2G27390	I	-	-	-	-	-	-
AT2G27402	I	-	-	-	-	-	-
AT2G27410	I	-	-	-	-	-	-
AT2G27420	I	A07	Bra012021	-	-	-	-
-	-	A07	Bra012019	-	-	-	-
AT2G27470	I	A07	Bra012016	-	-	-	-	candle_NODE_43547_length_551_cov_19.989111(233-666->601-121/87.94)	candle_NODE_18356_length_229_cov_25.432314(25-234->70-279/100.00)
-	-	A07	Bra012014	-	-	-	-
AT2G27505	I	-	-	-	-	-	-
AT2G27520	I	-	-	-	-	-	-
AT2G27535	I	-	-	-	-	-	-
AT2G27540	I	-	-	-	-	-	-
AT2G27570	I	-	-	-	-	-	-
AT2G27630	I	-	-	-	-	-	-
AT2G27660	I	A07	Bra012008	-	-	-	-
AT2G27670	I	-	-	-	-	-	-
AT2G27680	I	A07	Bra012005	-	-	-	-	candle_NODE_47124_length_825_cov_11.077576(343-809->467-1/99.57)	candle_NODE_47124_length_825_cov_11.077576(1-373->853-465/94.86)	candle_NODE_50507_length_270_cov_24.351852(589-908->320-1/98.75)	candle_NODE_6869_length_415_cov_20.836145(1026-1149->309-432/99.19)	candle_NODE_6869_length_415_cov_20.836145(853-974->1-122/96.72)	candle_NODE_6869_length_415_cov_20.836145(909-1025->123-239/97.44)
-	-	A07	Bra012007	-	-	-	-	candle_NODE_38724_length_572_cov_16.699301(880-1344->4-468/98.71)	candle_NODE_38724_length_572_cov_16.699301(250-669->4-423/98.57)	candle_NODE_38724_length_572_cov_16.699301(323-467->477-621/99.31)	candle_NODE_38724_length_572_cov_16.699301(953-1097->477-621/99.31)
AT2G27690	I	A07	Bra012006	-	-	-	-
AT2G27700	I	-	-	-	-	-	-
AT2G27750	I	-	-	-	-	-	-
AT2G27780	I	-	-	-	-	-	-
AT2G27800	I	A07	Bra011997	-	-	-	-	candle_NODE_78790_length_332_cov_8.397591(575-956->1-382/100.00)	candle_NODE_77111_length_200_cov_8.495000(919-1162->1-243/98.36)	candle_NODE_74443_length_115_cov_6.730435(170-334->1-165/100.00)
-	-	A07	Bra011996	-	-	-	-
AT2G27830	I	A07	Bra011994	-	-	-	-
[truncated: 31,494 more rows]
[truncated: 51 more columns]
