# Supplementary material for: RNA-seq based SNPs in some agronomically important oleiferous lines of Brassica rapa and their use for genome-wide linkage mapping and specific-region fine mapping
Source: BMC Genomics. 2013 Jul 9;14:463. doi: 10.1186/1471-2164-14-463 (PMC3711843; doi:10.1186/1471-2164-14-463)
Supplement: Additional file 2 — Sequences and descriptions of the oligos used for marking SNPs in the study. The data contains the description of the genes for which the SNP based markers were developed in this study. Column B shows marker id, column C- Arabidopsis homolog id, column D- chromosomal position of the Brassica gene, column E- block position of the gene, column F- gene id in Chiifu, column G- homologous contig id in Tetra, column H- alignment direction, column I- position of the tagged SNP in the Chiifu gene sequence, column J- variable base in the Chiifu gene sequence, column K- corresponding SNP base in the Tetra contig sequence, column L- position of the tagged SNP in the Tetra gene sequence, column M- depth of the tagged base in the assembled Tetra contigs, columns N to Q- depth of the tagged base A, T, G and C at the SNP base position in assembled Tetra contigs and column R- sequence used for the marker development. The variable bases in the sequences are shown in a bracket. Degeneracy was put in some of the marker sequences. The Arabidopsis id and corresponding genes id for the Chiifu have been obtained from the BRAD database. [file 1471-2164-14-463-S2.xls]

## Sheet: Markers used in the study
Sr No	Marker_id	Arabdopsis homolog	Chromosome	Block	Chiifu_Gene_id	Tetra_node_id	Alignment	SNP Position Chiifu	Base_Chiifu	Base_Tetra	SNP Position Tetra	Depth	A_Base Count	T Base Count	G Base Count	C Base Count	Marker sequence
1	BC_CT_1001	AT2G40020	A03	J	Bra000161	NODE_18282_length_1020_cov_32.799999	1	563	T	C	727	26	1	0	0	25	TGAGGAGGATAGTGTTGTTGATGATGATGATGAGATGATTCAGCTGACTC[T/C]AGAACCGCTATGTGAAGAACTTAAAGAGCTGCTGAGGGAAGTACGTGGAG
2	BC_CT_1002	-	A03	-	Bra000595	NODE_6115_length_1519_cov_46.065174	-1	783	C	T	746	20	20	0	0	0	GGCTTCTCTCAGAGGATTGGAATGCAGTACCACTGGAAGAATCGTGACTA[C/T]AAAAATTTCGATGAGTTCTTGATGGATATGAAGCAAAGCAAAAGGAAAAA
3	BC_CT_1003	AT3G01740	A03	F	Bra000991	NODE_34607_length_662_cov_89.531723	-1	207	A	G	332	82	0	0	0	82	GTCGTTGGTGCTAACACTCTCAAAGATGGATCTGATCCCAAGATCCTTCC[A/G]GACTCCGATTACCCTGATTGGCTCTGGCGTCTTCTCCAGATTCGACCTGC
4	BC_CT_1004	AT3G08010	A03	F	Bra001281	NODE_14522_length_1283_cov_46.698364	1	1053	A	G	1145	22	0	0	22	0	GAAGCTTGGGAATCTGCGAAGAAAGCAAGTGGAGGTTTGCATTTTCTTGC[A/G]ATTCAAGATGACTTGGATTCTGATGATTGTGTTGGCTTTTGGCTTCTTAT
5	BC_CT_1005	AT3G56460	A07	N	Bra003241	NODE_5887_length_1366_cov_59.316982	-1	609	G	C	708	46	0	0	46	0	AAGATTCAGCTGTTGAAGTCAATGGGAGTGGATCATGTTGTTGATTTAGG[G/C]AGTGAGAATGTTATTACAAGCGTCAAAGAGTTCGTCAAGACAAGAAAGCT
6	BC_CT_1006	-	A02	-	Bra008007	NODE_9811_length_860_cov_25.438372	-1	248	T	A	219	16	0	16	0	0	AGAGAATTGTTTCAGAGGTGATCTCGGCGGAGCATCCTTTCGGTGGCAGA[T/A]GACGGTGGCTGAAGCTTCCGCTTTGCAAGAGAAACACGTGTTTCAACACG
7	BC_CT_1007	AT1G74070	A02	E	Bra008130	NODE_28050_length_1104_cov_19.321558	1	858	A	G	903	28	0	0	28	0	AAGACAGTGAGGGACAACACGAGTTCTCCTTACTTCAAGGTGGCTAAGGT[A/G]ATCGGAGATAAGAGAGCCGTGGTAGCGGAAAGAGGGTTTAATCGGCCATA
8	BC_CT_1008	AT1G78270	A02	E	Bra008354	NODE_25879_length_1314_cov_19.282345	1	405	A	G	471	11	0	0	11	0	CCGGTTAGCTGTATTGTCTCTGACGCTTCCATGAGTTTCACGATTGACGC[A/G]GCGGAGAAGCTTGAGATTCCGGTTGTTCTGCTTTGGACGAACAGTGCTAC
9	BC_CT_1009	AT1G27900	A08	B	Bra010915	NODE_30056_length_2291_cov_24.298122	1	1848	G	A	2015	18	18	0	0	0	CTGAGTACCGACCAGGATGGAATGTTGCCAAATTATGTAGTGTACCACGA[G/A]CTGATATCCACCACACGACCATTCATGCGCAATGTTTGTTCAGTTGAAAT
10	BC_CT_1010	AT1G25420	A07	B	Bra012478	NODE_34069_length_1214_cov_29.269358	-1	546	T	C	603	30	0	0	30	0	GAGACAAGGCTCAAGGTTTTGAAGGAAATTGCCAAGGAGTACAGTTTGAA[T/C]TGGGACTCTTCTGCCACTGAAGCTGAGTTCATGAAGAGCCATGAAGACTT
11	BC_CT_1011	AT3G61200	A04	N	Bra014449	NODE_5295_length_765_cov_46.368626	1	417	A	G	498	36	0	0	36	0	TCTTATCTCTCTGCTGCTCCAGTTACGAGTGAATTGGTGGTGGAAGGATC[A/G]GTGGTGAGGAGTGGGAGGAACCTGACGGTGGTGAATGTTGAGTTCAAGAT
12	BC_CT_1012	AT1G31660	A07	B	Bra014911	NODE_10178_length_1588_cov_65.210960	1	1833	G	A	1080	29	29	0	0	0	GAGTATTGTGGAACAACCAGCTACTTTATAAAAACTCTTTTGGAGAAGAA[G/A]TATTGTATGCCGTATCGAGTACTAGATGCATTGGTTGCTCACTTCATGAG
13	BC_CT_1013	AT1G06530	A10	A	Bra015508	NODE_27430_length_1302_cov_57.856377	1	534	A	G	762	63	0	0	63	0	ATGAAGGAGTTGGAGGCAAAGCTTAGTGCTTTGGAGGCGAAGGAGTTGGA[A/G]GAGAGGAACAAGAAGGTGAGAGCGGAGGAGGAGATGAGGGATAGGGTCGA
14	BC_CT_1014	AT2G41890	A04	J	Bra016906	NODE_12434_length_2060_cov_20.925728	1	1656	T	C	1444	13	0	0	0	13	ATTGGGACAATGCATCACAAGAACTTAGCAAAGCTTGAAGGCTATTGCTG[T/C]GAGCGAGGGAAGAGGTTTCTTGTTTATGAATACGCTAAGAACGGGTCTTT
15	BC_CT_1015	AT2G37420	A04	J	Bra017189	NODE_28490_length_3360_cov_23.794346	1	2346	G	A	2470	13	13	0	0	0	AAACAAGCTTTGGTTGACATTGGTCTGATATTATCAAAGCTAACTTCAAA[G/A]AAAACTGCAATGGTCTCTGATGCATCACGCAATATCCAAGAACACGACGT
16	BC_CT_1016	AT1G08700	A06	A	Bra018606	NODE_31814_length_1541_cov_24.584036	1	996	T	C	1116	14	0	0	0	14	GAAGAACCAAGAGGTTTGGTGGAGGAGTCGGATAACATCGATAGAGGGAT[T/C]AAACTTGGTCTTGGAGACTTTATTTTCTACAGTGTTCTCGTTGGTAGAGC
17	BC_CT_1017	AT4G24880	A03	U	Bra019204	NODE_33411_length_950_cov_17.082106	-1	1210	G	A	65	5	0	5	0	0	AATATATGGCCCGACATTCTCCCCTGAAGGCTGAAGATCTCGCTTCAGTG[G/A]TTTCACAGGAGAACCAACAAGACAAGCTCCCTGAAGTAGAGATGTCTGAT
18	BC_CT_1018	AT5G60050	A02	W	Bra020266	NODE_40150_length_769_cov_11.676203	-1	1357	A	C	99	8	0	0	8	0	TGACCTTGTCGTTGAGGCAACAGCAGGTGATTCTGATGAAGTGGTTTGAT[A/C]GGTTTCTGAGCAAAGGTGATGATTGTCCGAATGTTCAACGAGCCTTTGAG
19	BC_CT_1019	AT5G58760	A02	W	Bra020355	NODE_27594_length_1823_cov_24.280855	1	1308	T	C	1411	11	0	0	0	11	TACATAAGTGAAAACTACAACGGAGCTGCTCTCCACCCAATAGACTTCAT[T/C]GATTCAAGCAATGGACAGTTGGTTGCAGAGGTCATGGATCCGAACATAAC
20	BC_CT_1020	AT4G16800	A08	U	Bra021079	NODE_23024_length_1100_cov_22.450001	-1	2241	T	G	261	20	0	0	0	20	ATTGATGAAGGAATAGAGACGAATATGGCTTCAGGATTAGAGCTAGAGGA[T/G]ATGTGTTATCAGAAGCTTCTAAACACTGAAGATCGTCTGGAAGGATTAGC
21	BC_CT_1021	AT2G34585	A04	J	Bra021922	NODE_7567_length_563_cov_33.714031	-1	207	T	C	264	19	0	0	19	0	GATGCTTCCTCCGCCCCTCGCGCTCCTCTCCTCACCAATCGTCCTCCGGA[T/C]ATCCCCGATCCCTCCGCCGCTGATCCCTCCACCGCGTTAAAGTCAGTCTG
22	BC_CT_1022	-	A02	-	Bra022493	NODE_27722_length_1035_cov_40.750725	-1	336	A	G	645	14	0	0	0	14	GACCGTGCTCGGGAGATTGATCGTGAGTATGGGATTAGCCCACGTGTCAG[A/G]ACCTTATCCGCTGATTTTAGTAGAAATTTCCCAAAGTACAGGAAGCAGTT
23	BC_CT_1023	AT5G52280	A02	W	Bra022583	NODE_10850_length_2716_cov_30.591679	1	2217	C	A	2365	19	19	0	0	0	GAAAAAATGGAGAATGAAGAACTGAGGAAGCAAGTATCAACCTTGAAAGT[C/A]GATATCCGGAGAAAAGAAGAGGAGATGACTAAGATCCTAGATGCAAGGAT
24	BC_CT_1024	-	A03	-	Bra022949	NODE_5186_length_548_cov_60.664234	-1	363	A	T	125	45	45	0	0	0	ATGAAAAAGATGCAGGAAGAGGCTCATGAGAAGAGAATGCACAAATTTGA[A/T]CAAGACAGGGCTATGAGAAAGAAAGCCAAAGCTAGAGCGATGAAGTTAGC
25	BC_CT_1025	AT1G31460	A09	B	Bra023188	NODE_31764_length_883_cov_15.175538	1	714	G	T	721	13	0	13	0	0	GGTCGCGAGAGAGATGTTGATTTCGACGACTTTCTGTCCGATTTAAATGC[G/T]TATTCTGTCGAGGATCAAAGGAAGATGCTGAAGAAAGCACTCAAAGAACA
26	BC_CT_1026	AT5G11600	A02	R	Bra023333	NODE_34267_length_892_cov_44.195068	-1	62	A	T	841	15	15	0	0	0	GACGAGACCCAGTTCGGTTAAGAACGAGCCACGCGATGGATCTTCTTCTC[A/T]TGCTTCCAGAGCCAAGATCGATCCGTCTTTTAAGGACAAGAAGAAGATCG
27	BC_CT_1027	AT4G29980	A03	U	Bra024098	NODE_22992_length_650_cov_36.223076	-1	308	G	T	336	20	20	0	0	0	CACGGAGAGACTTGAATATTTTGATCTTCTCTCCAAGCCAAATCAAACGC[G/T]ACTACCGACTCTTCTCAAGGACTACTCAATTGTGGTAACCAACAATTCAG
28	BC_CT_1028	AT1G25375	A09	B	Bra024757	NODE_29198_length_1691_cov_17.661148	1	1071	A	T	1110	11	0	11	0	0	CTGATTGTTGGTGATCATTGTGTTGGTAAAGGAAGTGCTTTCTTGGACAT[A/T]AGGTCAGGTGGGAACATGACGGAATACTTTCAAACGACATATAAGTTCCT
29	BC_CT_1029	-	A09	-	Bra026845	NODE_4742_length_1468_cov_38.538147	-1	340	C	A	845	21	0	21	0	0	CATGGAGGAAGAAAAGGCCCAGGTTGCTCTGTTCTATCATTATTCAGATC[C/A]GAGCAATATGCTGGGCTATCGCTTTCATTAGACATTACGAATTTAAGCTG
30	BC_CT_1030	AT1G33330	A09	B	Bra028001	NODE_10383_length_1001_cov_20.793207	-1	262	T	A	496	19	0	19	0	0	AAGCCTATTCTCCTCCGCCTGAGCTTCTGCAGATCCTACCTCCAAAGTCC[T/A]CCATCAGAACTTCTTCTTCTGGTTCACAGATTGGTCCCAACAATCCTAAA
31	BC_CT_1031	AT5G10690	A02	R	Bra028574	NODE_37558_length_1806_cov_16.164452	-1	906	A	G	864	14	0	0	0	14	CTGGAAATGAAATTGTGTGATAGCTTGTTCATTGACCGGACTGCATTTAC[A/G]GCAGTCGTTGATGCTCTTCTAAAGTGTGGTTCAACGAGCGGGGCCCTTTG
32	BC_CT_1032	-	A02	-	Bra028837	NODE_51327_length_846_cov_56.443264	1	579	G	A	604	30	30	0	0	0	TTCTGGAGTCGTTTAGCTGGGAAATACGGCAACATGTTTTACTGGAAAGA[G/A]AAGGGTGAAGATGCATCCATTGAAGCTGCAGTGATGGCTATATCAAGTTG
33	BC_CT_1033	AT5G24450	A02	Q	Bra029406	NODE_17532_length_2491_cov_28.979124	-1	1579	G	A	846	36	0	36	0	0	ACAACTCGAGAACGTATCTCCAAGGATTGTTCGATAGATTTCCAAGCAGC[G/A]AACCAGCCTTGGATGGTACTGATAGCGATGGAGAGTATCAGATCTACGAG
34	BC_CT_1034	AT1G29080	A07	B	Bra030118	NODE_7081_length_1023_cov_89.211143	-1	842	A	G	205	59	0	0	0	59	CATTGACGCAGATGGACCCGGTTTCATGCATTACTCAGGGGGAGTGTACG[A/G]TGAGCCGTACTGTGGGACCAGAGTGAATCATGCAGTGACGTTCGTTGGGT
35	BC_CT_1035	AT1G50500	A05	C	Bra030486	NODE_4250_length_2813_cov_46.928192	1	2271	C	G	2431	18	0	0	18	0	CATGGCCCAGGACTTACACAGCCCTCTGTTTCAACTGCAATGCGACAACC[C/G]GTTCCAACCACACCTGCACCGCCAATGGCAATCACTAATCAGGCTACGGC
36	BC_CT_1036	AT1G06910	A09	A	Bra031545	NODE_39122_length_1112_cov_20.007195	1	900	T	A	963	19	19	0	0	0	AATGAACCAAGAGGTAAAAGGATTGTGGTGTCTCCTTGGAAAAGAAACCT[T/A]GTTGGTGGTAGAAGGCCGAAGATTCCTTGGAGTACTGCAGAAACGCTGGC
37	BC_CT_1037	AT4G13970	A04	T	Bra032751	NODE_31244_length_2068_cov_13.999033	1	2096	C	T	1618	12	0	12	0	0	GCCAATGAGTAGGGATAGAGGTAGAGCCTGCTCAGAAAATGCAGAAGACG[C/T]TATTTCCGGTTCTGAAATGGAAATGGATCCTTCACTATGTTCAACCAAAG
38	BC_CT_1038	AT1G02335	A10	A	Bra033314	NODE_7448_length_618_cov_21.707119	-1	310	C	T	466	10	10	0	0	0	TCAACACTCTCTCAGTTTCCCTAGCACGTATAGACTACGCACCGGGTGGC[C/T]TAAACCCACCTCACACTCACCCACGCGCCACAGAAGTCGTTTTTGTCCTC
39	BC_CT_1039	-	A04	-	Bra033478	NODE_17770_length_659_cov_70.916542	1	429	C	T	489	20	0	20	0	0	CCAACTTGTGGAGCAGCTCAGAGTTTCTTCGAGAGTAAAATGGTTGAGAT[C/T]GCTGGTTTTGCTCAGAATCAACAATATGGACTTGGTGGTAATCAACTTAC
40	BC_CT_1040	AT1G32160	A05	B	Bra033851	NODE_24493_length_1317_cov_48.912682	1	1086	G	A	1153	20	20	0	0	0	CCGGACATAAGGATACTGGAGGACGGTAAGCTGGATACGTCTAACGATGA[G/A]GTTCTGTCTCTGAGTTTCTCGGGTCTTGCGATGTTGGTTTTGGAAGCTGT
41	BC_CT_1041	AT2G37530	A03	J	Bra000004	NODE_46167_length_588_cov_18.321428	-1	294	A	T	258	8	8	0	0	0	CCGGCGAATCTGTTCCGGAGGTCGAAGATGGACCTCGTTGTGCCGCCGGT[A/T]TTTGCAGCCATAGTGGTCGCTGTCTCCGCCGTTGTGGTACGGACAATGGG
42	BC_CT_1042	-	A03	-	Bra000595	NODE_6115_length_1519_cov_46.065174	-1	312	A	G	1217	22	0	0	0	22	TCAGAGATAACACCATCTGAATGGGATGCTTGTGCCTTGGATTCTTCACA[A/G]CCTCAAAGCTATAATCCTTTTCTTATGCATGGCTTTCTCTCCAGTTTAGA
43	BC_CT_1043	AT5G49900	A03	W	Bra000598	NODE_6013_length_3097_cov_12.151437	1	2223	T	C	2459	9	0	0	0	9	TGGTACGCGAGAGCATCAGGTCTTATGCCTATTGTAGATGAAGACAAGGC[T/C]AGAATGGCTTTGGAGAAAGTTTACAACTTCAATGTGATGAAGATTAAAGA
44	BC_CT_1044	AT3G01610	A03	F	Bra000999	NODE_8755_length_2781_cov_28.970514	1	1575	C	T	1679	26	0	26	0	0	GATTTCGAGGAAGCAGTGAAGTTAGTTAAGGGATCTTTAACTAGAGAAGG[C/T]TTCTCTACCGTGCCTAATGTTACATGGGGGGATGTTGGTGGACTTGACCA
45	BC_CT_1045	AT3G17470	A03	F	Bra001664	NODE_39396_length_1758_cov_17.639362	-1	1242	T	C	708	13	0	0	13	0	TTGATGGAGATTCAGATACGGACAGTGGATATGGATGGGTCTGCTAACGC[T/C]GGAACAGCGTCTCATTCTTTGTACAAAGGCGGTTTAACGGATCCGAAAGA
46	BC_CT_1046	AT3G19630	A03	F	Bra001757	NODE_16651_length_1278_cov_38.241783	-1	300	A	G	973	15	1	0	0	14	AATGGAGCTTTTGTGGAAGCTGTGATAATGAGATACGATACTCGGTTGGG[A/G]ATGTGTGGAGGGAAGCCACGCCCTGGAGGTGTGAGATCTACTCTATGCAT
47	BC_CT_1047	AT3G21580	A03	F	Bra001834	NODE_17396_length_1176_cov_26.676020	1	603	T	C	621	20	0	0	0	20	ACCCCACCATCTTCACTCACTGGCTTGCCTGATCTTCCCATGTCTTTGAC[T/C]GGTTATTCATACATGTTGCTCAAGCTCGGACCTTTACAGTTCACTAGGAA
48	BC_CT_1048	AT3G53410	A07	N	Bra003133	NODE_37_length_1141_cov_31.254164	1	495	G	T	599	30	0	30	0	0	TCAGAGGCTGAGTTGGTTGAGGCTAACGAGTCTGATGTGTATCATGTGGC[G/T]GTCAAGGCTGAGGGGAAAACACCGAATCGTCAGATAACTCATGCGGTTTT
49	BC_CT_1049	-	A07	-	Bra003298	NODE_55232_length_625_cov_13.190400	-1	369	C	T	417	9	9	0	0	0	CTTTATGTGGAGGACGATGTGAAGGGTGTGATTGGGTTTGTTGATCCGGA[C/T]TATTACTGGACGATGAAAGTTACGGAGAAGGTTGATGTTTACAGCTTTGG
50	BC_CT_1050	AT3G58830	A07	N	Bra003358	NODE_11520_length_1148_cov_33.770035	1	471	T	C	533	14	0	0	0	14	CGTCATTTGGTTCTTCCCCATGTTTCCGTCAGAGATTTACGCTACATTGA[T/C]TGGGGAGAGCTGAAGAAAAGGGGCTTCAAGGGTGTAGTCTTCGATAAAGA
51	BC_CT_1051	-	A07	-	Bra003405	NODE_9481_length_1350_cov_58.248150	-1	114	A	C	532	38	0	0	38	0	TCCAAATCAGACTGGAAAAGCCAAGAAATGGTGGGGCTGAACCAGGTTGT[A/C]TACGACGAGACAACAATGCCACCACCGGTCTGTTCGTGTACAGGAGATCT
52	BC_CT_1052	AT5G01620	A03	R	Bra005675	NODE_39367_length_1648_cov_23.151699	-1	280	C	G	1261	10	0	0	0	10	ACAGCCGATGCAACTCGACGAATGAGTACAGTGGCAAGAAAATCGGATGG[C/G]TTGACCAGATGAGTGGTCAACGATCTGACTTTGTTGCTGCTGCTGCAAAG
53	BC_CT_1053	AT5G02410	A03	R	Bra005722	NODE_24674_length_1713_cov_18.655575	-1	1209	C	T	439	15	15	0	0	0	CCCTTCTATCTATGGAGAAAAATTATCAACGCACATTGGTTGATGAAGTA[C/T]ATGTTAGTCCCGGTTTACGTCTATTCCTGGTTCTCAATCCTATCTTTATT
54	BC_CT_1054	AT5G04420	A03	R	Bra005805	NODE_2756_length_1793_cov_40.579475	1	1453	G	T	1581	42	0	42	0	0	GACAATCCATTGAAGCTGAAGTTGAGATGCTTAGAAAACAGAAGTTAGCA[G/T]CGGATGAAAGAGAAGACGGGACCGTGAAAAAGCAAGGCTGGGGCTGGGGT
55	BC_CT_1055	AT5G05480	A03	R	Bra005855	NODE_10294_length_1422_cov_19.185654	-1	741	C	T	1097	8	8	0	0	0	CTTCCGTTGAACACTCGTAAGATTGTGCTGGAACTGTATGTGTCTTCTCA[C/T]GGAAACGATGAGTTTTGGTACTCGAATCCGCCGGATTTGTATATCGAAAC
56	BC_CT_1056	AT5G08335	A03	R	Bra005985	NODE_5096_length_800_cov_11.972500	1	191	C	T	434	9	0	9	0	0	CACCAAACACTACGCTTTCGCAATGCTAGTATCCATCCTCGAGTACCTAA[C/T]CGAGATCACTCTCTTTCCTTCCCTGAAACAGCACTGGTGGATCAGCAACT
57	BC_CT_1057	AT5G11490	A03	R	Bra006100	NODE_462_length_2894_cov_54.963371	-1	222	G	A	2532	23	0	23	0	0	GGCATCGACGTCTCCTCCGTATTCGGAGAAATGGTCATGTGCTCGGCGAC[G/A]TCAGACATTGTCCTCAAGAAGATGTGTTATCTCTACGTTGGAAACTATGC
58	BC_CT_1058	AT5G13840	A03	R	Bra006219	NODE_21235_length_1562_cov_79.251602	1	885	C	T	1022	38	0	38	0	0	AGCAGAGACAGAAACATCCTCCAACATGATATCCGAGTCCAGAGCGACTA[C/T]GTCAGCAAGCTCGTGGGACACAAATCTGAAGTCTGCGGGCTGAAATGGTC
59	BC_CT_1059	-	A03	-	Bra006411	NODE_21789_length_833_cov_31.896759	1	541	G	A	585	17	17	0	0	0	TGGAGCTAGCACGAGCTGCGATACCCAGAACAACTAACACTGTTACCAAG[G/A]AGGAAACAACAGTTTTGAGAAGAAGCTTTGCAACAAAAAGAGAAGAAGAC
60	BC_CT_1060	AT5G58150	A03	W	Bra006781	NODE_37673_length_2616_cov_16.937691	-1	357	C	T	2094	9	8	1	0	0	ACCTCTCTCCCCTCAGACCTCTGGAGCCTAGACTCCCTCAAGCATCTCAA[C/T]CTCTCCTCCAACCTTATCTCCGACCCTCTCCCCAGCAACATCGGCAACTT
61	BC_CT_1061	AT1G71060	A02	E	Bra007959	NODE_40404_length_1515_cov_10.253466	1	1047	G	C	1057	8	0	0	0	8	GCTCCTACTTACAACGCGTTAGTAGGAGCTTATTGCTGGTCGCAGAGAGT[G/C]GAAGACGCGTTTAAGGTGGTGGAAGAGATGAGAACGAAAGGGATAGGGCC
62	BC_CT_1062	AT1G75790	A02	E	Bra008223	NODE_2992_length_1949_cov_271.080048	-1	312	C	A	1315	73	0	73	0	0	TCAATTAGAGTCTACAGTCCAGAACTGGTCCCGGTTCCATTCCCTCGGCC[C/A]GATGGCGAGTTTGACATCTTGATCGGAGATTGGTTCTATACTGACTATAG
63	BC_CT_1063	AT1G80133	A02	E	Bra008494	NODE_8879_length_658_cov_109.955925	-1	109	G	A	385	162	0	162	0	0	GCAAGCCTTGCCTTCCTTATCTATTTGACATTCATGGTGCTCATGATGAT[G/A]ATGATGATCGCGAACCATACTATCCGGTAAAGTGGATGTGTAGATGCCAG
64	BC_CT_1064	-	A08	-	Bra010345	NODE_12113_length_353_cov_18.694052	1	100	C	T	176	16	0	15	0	1	CATCTCCTTTTCACCACCACCACCGCCGGCCTTCATGTTCGTCACCACCA[C/T]GCTCTTTTGATTTCGTCGCGTTCTTCACCACCGTCACGCTCATCACCAAC
65	BC_CT_1065	AT4G28200	A08	U	Bra010382	NODE_7852_length_2083_cov_28.860777	-1	918	G	T	1226	14	14	0	0	0	TTTGACTTGAGGAGGCGTTTTCTGGAGATTCTAGAGGCAACAGATTTGGC[G/T]CATTCAGATGATATCCGCAATACGATTCTTAGTGACCTGAAGCGTGATTT
66	BC_CT_1066	AT4G37480	A08	U	Bra010601	NODE_45700_length_1594_cov_15.930364	-1	1056	T	C	756	10	0	0	10	0	GGGAATGAAAGTGGAGGAGGCAAGCTTCTTGTTGGAACTATAAGTGGTCT[T/C]GGGACAAGTCCAGATGAAGGCTCATGCTATGTCTATGATGGGAATGGTGT
67	BC_CT_1067	AT4G38490	A08	U	Bra010742	NODE_41402_length_687_cov_21.695778	-1	300	C	A	288	16	0	16	0	0	GCCACACTGAGTCTCTTTCTTGTAGCTGTCTTCATTGTTGCGCTATCGTC[C/A]GTGGACTCTGCTCTTTGTTACGTATTGGCTCTCATCTTGAGGAAATCCCT
68	BC_CT_1068	AT1G30130	A08	B	Bra010795	NODE_10106_length_1190_cov_24.673109	-1	135	T	C	1047	8	0	0	8	0	CTTATCCACCGTCTCCTACCTTCACGCTCCGCCGTCGATTCCAGCGTCTC[T/C]TACTACGAAGGCACCGTCTGGCACGACCGTCTCCGTCCCGTCCGGCACTC
69	BC_CT_1069	AT1G29170	A08	B	Bra010847	NODE_7409_length_3181_cov_14.869852	-1	1842	G	C	1201	9	0	0	9	0	GACCAGAGAGAGTGCCATGAGACTTCTTCTTACGGAGTCTTTGGTGGACT[G/C]AGCCAAAAGTTATTCACTAATAGTTTCCGCAGAAGAGATTCATTGTCTCA
70	BC_CT_1070	AT1G27460	A08	B	Bra010936	NODE_7300_length_2147_cov_23.114578	-1	624	A	G	1586	15	0	0	0	15	CTGCAGGAAGTTTTCCACAAGGCGCTCGAGCTGCTTCCTTTGCTATGGAC[A/G]AAAGCTGGAGACTTTCATGAGACCGTTGCTTCGTATCGCCGCGCTTTATC
71	BC_CT_1071	AT1G20430	A07	B	Bra012229	NODE_23848_length_629_cov_41.282990	1	265	A	T	296	19	0	19	0	0	TTCTCAAGAAGGAGAGCGATACTTTGACGGACCGCATGAGTAGAATCAAG[A/T]GCGAGCTTCTGCATCAAGCGTCCATTGACTCTTCCGGCGTCTTTGCTGCT
72	BC_CT_1072	-	A07	-	Bra012438	NODE_48682_length_159_cov_74.276726	1	357	G	A	128	24	23	0	1	0	GTGCAGCAGCGCAATGGTAGGAAAAGCTTGACAACAGTCCAAGGGTTGAA[G/A]AAAGAGTATATTTACAGCAATATACTTAAGGACCTCAAGAAAGAGTTTTG
73	BC_CT_1073	AT1G26230	A07	B	Bra012462	NODE_24109_length_1804_cov_14.776053	1	1677	G	A	1512	9	9	0	0	0	GAACACGCTGCATCAGTGGCTAATACGTTTCTGACGTCAGACGCTGTTGT[G/A]GTTGAGATCAAAGAAAACAAACCGAGGCCAATGATTAACCCACCGATGCC
74	BC_CT_1074	AT4G19880	A03	U	Bra012530	NODE_32034_length_1261_cov_36.921490	1	387	C	T	418	29	0	29	0	0	GAAAGTGATGAGCATATGGGATGGGTCTTCCCGGATTCAGACAATGAGGT[C/T]GAAGGAGCTGAGCCTGACCATCTTAATGGTGCTAAGAGTGTAAGAGAACT
75	BC_CT_1075	AT4G18520	A03	U	Bra012591	NODE_28469_length_1642_cov_17.580999	-1	291	G	A	1047	12	0	12	0	0	ATCTTGAAGGCTTGTAGTGAGGAGAAAGCGTTGAGATTTGGGAGGCAAGT[G/A]CACAGCTTGGTGGTTAAGAAGATGATTAAGAAAGATGTTTTTGTAGGAAC
76	BC_CT_1076	AT3G25070	A03	F	Bra013233	NODE_34606_length_980_cov_31.197960	-1	114	G	A	775	18	0	18	0	0	ACAGCCTACTTTGAGAAAGCGCGTAAAGGACGCGCTCCAGGCGGTAGAGT[G/A]ACGAACCCGAACGACCCGGAATATAACTCGGATTCGCAGTCTCAAGCTCC
77	BC_CT_1077	AT3G61200	A04	N	Bra014449	NODE_5295_length_765_cov_46.368626	1	189	T	C	270	20	0	0	0	20	TTCGCCTCCTTCGACTCTTTCTCCGTCTTGCTCCAAAACAACATCCGAGC[T/C]CTCTCCGTCGCACGTGGCCGCATCACGTGCTCCGTCGTCGTCACGCCTGG
78	BC_CT_1078	AT3G60310	A04	N	Bra014498	NODE_4429_length_1572_cov_17.998728	-1	1200	C	T	827	8	8	0	0	0	TGTGGTGTGGAAGGCCTCTCCGTTGCTGCGGCAACATACATTGCTTGGAT[C/T]CTGAACCCTGCGAGTGGAACCATTCAAGAATCACTAACTAAGTCTCTCAT
79	BC_CT_1079	-	A04	-	Bra014625	NODE_15107_length_548_cov_55.009125	1	246	C	T	316	29	0	29	0	0	AAGGCGACGGCAGAGCGATTGGATTCTGTGGAGAAGCAGATCGCAACGAT[C/T]GGAGAGGATTCAAGCGCAGTCATGGGAATCGTTACGGTTCCAGTGTTTCC
80	BC_CT_1080	AT1G31660	A07	B	Bra014911	NODE_10178_length_1588_cov_65.210960	1	1056	A	T	303	17	0	17	0	0	GATGAAGAAAACGCCGAGAGGAACCCCAGTGGAGCCGTGTTTGCTGCTGC[A/T]GCCGCCAAGACTGCGGAAGAGGAGCAGAGAATCCTGGAGGAGGAGGATGA
81	BC_CT_1081	AT1G04120	A10	A	Bra015291	NODE_6218_length_4972_cov_40.403862	-1	213	C	T	4558	21	21	0	0	0	ACTGTCAACGTTAATTTAGAAAGAGAGGCTAACGACGTTAGTTTCGGGAC[C/T]GTGTTTAAATTTTCTCTGCTATGTTGCGTCTATGTGTTAGCCGTGCAAGT
82	BC_CT_1082	AT1G04790	A10	A	Bra015349	NODE_12442_length_2085_cov_24.925180	-1	192	T	C	1834	13	0	0	13	0	GGCAGAGCCAGACCAGCTTCTGATACACAAGCTGAGCACGGACATGGACA[T/C]CGCTCTCGTGCTTCTGGAAGCAATGCTTTGTTTAGGAGAACCGCTGTTGA
83	BC_CT_1083	AT1G05010	A10	A	Bra015380	NODE_12384_length_1025_cov_47.158051	1	189	G	C	210	24	0	0	0	24	GACAGAGTGGAGAAGATGACCAAGGAACACTACAAGAAGTGCATGGAAGA[G/C]AGATTCAAGGAGTCCATTAAGAACAGAGGACTCGACTCTGTTCGGTCTGA
84	BC_CT_1084	AT1G07230	A10	A	Bra015564	NODE_4439_length_1846_cov_42.593174	-1	138	C	T	1612	31	30	0	0	1	ATCGAAGGACCGATCAAGACCATAGTCGTTGTAGTCATGGAGAATCGCTC[C/T]TTCGATCACATCCTCGGCTGGCTCAAACCAACCCGACCCGAAATCGACGG
85	BC_CT_1085	-	A08	-	Bra016382	NODE_8507_length_1392_cov_18.033764	1	921	T	G	989	11	0	0	11	0	CCTAATAGCGTTGTTTACGTTAACTTCGGTAGCATAACCGTGATGAGCGC[T/G]AAACACCTCGTGGAGTTTGCTTGGGGCTTAGCCGCAACAGGGAAAGATTT
86	BC_CT_1086	AT2G36840	A04	J	Bra017221	NODE_46545_length_1444_cov_11.240997	1	703	T	C	720	9	0	0	0	9	CAAGTGGGCTACAGACTTCAAGCAGTGTGTCAATTGCAGTTGACAACTCG[T/C]TAAGCCGAGCTCACACGCTCATTCAAATCACTTGTCAAGATCACAAAGGC
87	BC_CT_1087	AT4G36945	A03	U	Bra017803	NODE_5364_length_1313_cov_16.603199	-1	720	T	G	562	8	0	0	0	8	TATGGTAATGATGGAATGAATGATGGATCATGCACGAACCGAAATGAGTC[T/G]CCTCCATTGGATACAAAGTCTCGTTCCTTGGTTCTACAAAACTACTTTAT
88	BC_CT_1088	-	A03	-	Bra017857	NODE_44115_length_524_cov_25.509542	-1	111	C	A	372	17	0	17	0	0	ATGTCTGGTGGGCCTTACTGTAGGCCCAAGCATTGGCGTCGGAACACAGC[C/A]TTTGCTATGTTCGGCGTCTTCCTTGTCTGCATCCCCATCGCCATGAAATC
89	BC_CT_1089	AT1G49040	A06	C	Bra018775	NODE_22488_length_3789_cov_40.375034	-1	528	C	T	3380	23	0	0	23	0	TTGTGGGATATTATAGCCTATATGGTATCTAATGTGCCATTGCCGACTCC[C/T]GGAAAAGACCGAGTCTTGTATGCTGTCGAGAATTGCCTGCTCTCGGTGGA
90	BC_CT_1090	AT4G26070	A03	U	Bra019122	NODE_42963_length_1219_cov_15.366694	1	570	C	T	661	12	0	12	0	0	CTCCGAGGCTTGTGCTATATTCACGATGAGAGGCGAATCATTCACCGGGA[C/T]TTGAAGCCTTCCAACTTGCTAATCAATCACAGAGGTGAAGTCAAGATCGC
91	BC_CT_1091	-	A03	-	Bra019267	NODE_36154_length_463_cov_36.831535	1	83	T	C	171	29	0	0	0	29	CCAAGAGGCTCTCCTTCTTCTCAATTGCGTCACTGAGTCTCCGTACGATT[T/C]AGAGAAATGCATCCGGTTCCTGCAATCTCTCAGGGAATGCGTTCTCTCAA
92	BC_CT_1092	AT4G22930	A03	U	Bra019344	NODE_27788_length_1291_cov_31.204493	1	624	T	A	775	53	52	0	0	1	GTGGGTGCCACAGTCACACCACAGCATCTCCTTCTCAACAGGAACGCTCT[T/A]TTCCAAGGTGGATTACAACCGCACAACTACTGCCTTCCCGTTCTCAAAAG
93	BC_CT_1093	AT1G14290	A06	A	Bra019665	NODE_38191_length_1123_cov_32.918076	1	99	C	T	272	22	0	22	0	0	CCGATTCTGGTGTATTGGGTGTATTCAGGGATGTACATTTGCTTAGGATC[C/T]TTGGAGAGGTATCGATTGCATTCCAAGGTGGACGAGGACGAGAAGAATCT
94	BC_CT_1094	AT1G13000	A06	A	Bra019803	NODE_27863_length_1545_cov_14.183819	1	346	G	T	550	12	0	12	0	0	GGGTTCCATCTAATCCCCGAGGTGCAGAGATGCTCACTCCTGGTATCGTT[G/T]CACCTGAATCAGACTATTACTTACGCAGACTCTGGGGTTTACCTGAGGAG
95	BC_CT_1095	AT1G11360	A06	A	Bra019861	NODE_49433_length_974_cov_34.021561	-1	94	A	G	820	9	0	0	0	9	TCACCGTGCAGCCGTCGTCCCCCAGGTTCCCGATCACCACCACACCGACG[A/G]CCGGAGCTCAGCGCAAGATCGGGATCGCCGTCGATCTAAGCGACGAGAGC
96	BC_CT_1096	AT1G10580	A06	A	Bra019919	NODE_16586_length_1998_cov_105.161659	1	1227	C	T	1267	83	0	82	0	1	AACTCCGGGGAGATTACGCAAGAGTATGATCAGCACTTGGGTGCGGTTAA[C/T]ACAATCACGTTTGTGGATAATAACAGAAGGTTTGTCACTTCAAGTGATGA
97	BC_CT_1097	AT1G09810	A06	A	Bra019988	NODE_34883_length_1749_cov_18.025728	1	1068	C	T	1227	13	0	13	0	0	TACGTGGACATGAACAAGGATTTAGATTTCTGGCAAGTTGACAAGTGGTG[C/T]GGCTTCTTCCCTGTCGAATGGCACGTGGTTAAAGACGTCCCTAACTGGGA
98	BC_CT_1098	AT5G22800	A02	Q	Bra020215	NODE_4279_length_3088_cov_48.221180	1	1583	C	T	1643	42	0	42	0	0	AGCTGCTCACAATGTTGTGAAACTGACGGTTGAAGATGGAGATGACATCA[C/T]GAAGAACATTGATGACACTGAGTTTCTTGGGTATGACAGCCTCTCTGCAC
99	BC_CT_1099	AT5G57870	A02	W	Bra020407	NODE_10397_length_2852_cov_72.409187	1	1758	T	C	2001	10	0	0	0	10	AGCAGCTCACGCCCAGCAGAACAACCGGTTCAGCGAGCTGCACCTGTGGC[T/C]GTACCGGCTCCGGTAGAGAAACCACAGGCTAGTGCTGCTCCCAAGCTGAG
100	BC_CT_1100	AT5G25640	A02	Q	Bra020510	NODE_10798_length_1127_cov_27.800354	1	168	C	T	195	19	0	19	0	0	ACCAAAAGCTTCCCACTTTCCTCAACTTCCGAGCTCAATTCATCAAAAGC[C/T]ACAACCTTTCGCCCACCCATCGTCTCAAAATCTCCTATCACTTGCAGGTT
101	BC_CT_1101	-	A02	-	Bra020518	NODE_5192_length_1355_cov_10.407380	1	1929	T	C	228	8	0	0	0	8	AGGAGGAAAGGGTTAGAGACGTGGAAGCTAACTTCATTTCACAGAGTAGA[T/C]TTTGTAGATTCCGACATCGTGTCGAACCTGATGGAACACAATGTAATAGG
102	BC_CT_1102	AT5G49610	A02	W	Bra020625	NODE_29159_length_959_cov_9.890511	1	312	C	T	204	8	0	8	0	0	GACAGAGTGAGGATCAGAGCTTCGTGTAATGGATTGTTGTGTTGCGCTAG[C/T]GTTCCTGAGAAGGGTGTTTATTACGTTTGTAACCCTTCGACTAGAGAGTT
103	BC_CT_1103	AT4G35250	A08	U	Bra020809	NODE_193_length_1455_cov_79.813057	-1	83	G	C	1335	22	0	1	21	0	TACACGTGGCACTCTCAACCACCATAACTCCTCTTCCTCCGCCGCTCCCT[G/C]CGTTAGCCTCTCGTGGCGGCGATCTCTCACACCGGACAATTCATTTCCCA
104	BC_CT_1104	AT4G22390	A08	U	Bra020847	NODE_1456_length_1323_cov_42.947845	1	952	A	G	1054	30	0	0	30	0	AGCCGAAGAGTGTTGAGTCTTTTGACTTTATGAGGCCTCTGCTTTACTCT[A/G]AGGATAGGAGGAAGGTTTTGATTGAGGTGAACAACGCGAAGCTTTTGTGG
105	BC_CT_1105	-	A08	-	Bra020913	NODE_4444_length_3073_cov_42.578262	-1	319	T	A	2634	11	0	11	0	0	CGCCGGGTGGCTCTCAATCGGCTAGGTTTGATGACCTTTTCTCCTCGCAT[T/A]CGGTGCACAGGAAGAACAACTCCTCTCCTTTCGATGATCTGATTGGGAAT
106	BC_CT_1106	AT4G19100	A08	U	Bra020978	NODE_44146_length_703_cov_32.844952	-1	166	A	C	488	21	0	0	21	0	CTTGCAACAAGCGCTTAGAAATATCGCGTATAGCACCATTACAAGCAACA[A/C]TGAACAGTCCGAGAGGCTTTGGACCTCCTCCTAAGAAAACCAAGAAACCC
107	BC_CT_1107	AT4G18240	A08	U	Bra021017	NODE_13352_length_3013_cov_15.404248	1	2106	A	T	2171	15	0	15	0	0	TGTCACAACTTTGAGTATCAAGGTACCTCATCTGCTTCAGATCTTGGATC[A/T]TGCGGCCTTGATGTTAACCAGTTAAACAGACCGGACAGAATGCAAGATCA
108	BC_CT_1108	AT4G16800	A08	U	Bra021079	NODE_23024_length_1100_cov_22.450001	-1	2181	G	T	321	11	11	0	0	0	GAAGTGGCTCAGCAGATAAATGAGAAAGGTCCAATGGCGATAAAGATGGC[G/T]AAGAAAGCGATTGATGAAGGAATAGAGACGAATATGGCTTCAGGATTAGA
109	BC_CT_1109	AT2G31240	A04	J	Bra021713	NODE_40168_length_1862_cov_16.743824	1	840	G	A	1200	11	11	0	0	0	ACTGATGAAGGGAGTGAGATGAGGGGGATGGTGTTTATATCGATGTCGAA[G/A]GCGCTTGTGAATCAGCAGAAGTTTGCTGAGGCGAAGAGGTGTTTGGAGAT
110	BC_CT_1110	AT1G65380	A02	E	Bra022482	NODE_38547_length_2396_cov_16.239983	1	2064	C	G	2153	9	0	0	9	0	AACGAGTTGGTGGAAGGACCGATATCGATTTGGATATTCTGCTTAAGCGC[C/G]TTTATTAGCTTTGATTTTGGAGTGTTGGGTATCTTCTGCTCATCTCGTGC
111	BC_CT_1111	-	A02	-	Bra022493	NODE_27722_length_1035_cov_40.750725	-1	69	A	G	912	19	0	0	0	19	CCCAGATTCACCTCCTCCACGCCTTCTCCTCACCTTCGCACGTACACCTC[A/G]CGCGCCGCCCCTTCGCTGCAGGTGAAGTCCTTCCAGCGCGGCGACTTCGA
112	BC_CT_1112	AT5G51550	A02	W	Bra022553	NODE_2800_length_1294_cov_154.537872	-1	718	G	A	629	58	0	58	0	0	TCGCCGTACCGGCGTTTATCCCGGGGATTAAACCGGTGAAGTCGCCGAAC[G/A]GTGATATTGGTGTGGATGGGATGATAAGTGTGATCGCTCACGAGATTGCT
113	BC_CT_1113	AT5G52280	A02	W	Bra022583	NODE_10850_length_2716_cov_30.591679	1	2001	T	C	2149	11	0	0	0	11	AGTGAAACGGAGAAGATGATACAAGAGTGGAGGAGAGAAAGAGATGAGTT[T/C]GAGAGGAAGTTTGCTTTGGCTAAAGAGGAAGCCAAGACAGTTCAGAGAGA
114	BC_CT_1114	AT5G52860	A02	W	Bra022614	NODE_9120_length_1667_cov_18.648470	-1	744	G	C	1084	12	0	0	12	0	TTACTTCTTTCACAAGGAACTGTTGCGTACCATGGAAGGCTTGACTCTCT[G/C]GAAGGTTTCTTGCTCTCCAAGGGATTTACCGTCCCTCCTCAGCTCAACTC
115	BC_CT_1115	-	A09	-	Bra023225	NODE_22226_length_536_cov_23.205223	-1	81	C	G	315	12	0	0	0	12	CACAGAACCAACATGTCTGAAGCTAAACCTGTAACCACGCCTCTACCCAC[C/G]TCGCCAAAACTGACGCTGCATGGCGGAACTCTTCTTGGTGATGGAACTGA
116	BC_CT_1116	AT1G32375	A09	B	Bra023272	NODE_23088_length_1488_cov_15.140457	-1	252	T	C	1013	9	0	0	9	0	ACGTTGAAACTCAAGCACTACATTCTTCTAGATATTCCCTCTATGGTATC[T/C]CTCAAGTCCCTTAGAACTCTTCACCTTCATTCTGTGGTGTACAAAGACAG
117	BC_CT_1117	AT5G13010	A02	R	Bra023387	NODE_22939_length_4143_cov_35.971035	-1	2043	C	T	1933	12	12	0	0	0	TATCGTGTGGTAGTGATGGATGAAGCGCATGAAAGGTCACTCAACACGGA[C/T]GTCCTTTTCGGAATACTGAAAAAAGTTGTTGCTCGGCGTCGTGATTTCAA
118	BC_CT_1118	-	A02	-	Bra023456	NODE_10655_length_2801_cov_15.939307	1	558	C	T	707	14	0	14	0	0	CTTTTGCCTGTGTATAACTATTTTCTTGGAGCCTGTGTCAAAACGAGAAA[C/T]GGGAATTACGCTAGTAGGTGTTTGGAGTTGATGGATCAAAGGAGAGTAGG
119	BC_CT_1119	AT5G14970	A02	R	Bra023498	NODE_20049_length_1156_cov_36.330448	-1	327	T	C	800	27	0	0	27	0	TTATCCGATTCGGCTAAGGATTCGATGAAGGAGACGATTTCGTCTATGCT[T/C]GGACTCCTTCCTTCCGATCAGTTCTCAGTTTCCGTTACCATCTCGGAGCA
120	BC_CT_1120	AT5G17930	A02	R	Bra023646	NODE_25833_length_2509_cov_22.866879	-1	3660	C	G	474	13	0	0	0	13	CTAGCGAAATTTGTGGCGGAGATGATTGTTTCATTCAATCTTTCTCTTGC[C/G]GTTCTCAAATGTGTAGACTTGGCGAATCCAGTACAGTTAACTCCAAAGAG
121	BC_CT_1121	AT4G31930	A03	U	Bra023971	NODE_21147_length_762_cov_18.826771	-1	394	G	A	389	14	0	14	0	0	GAGAAGACGAAACCATCAAAATGGAAGCAACTATGTTCGATGGGTTTATG[G/A]CTGTTCCAAGAACCGGTTTAGATGCTTCAGGGAGCGATGTCCGTCTTCAC
122	BC_CT_1122	AT4G28570	A03	U	Bra024190	NODE_16159_length_2440_cov_25.183197	-1	440	C	A	1944	10	0	10	0	0	AAGAGAAGAGATCCTGAGGATGTGGTCTAGACAGAGTGGTCTCTTCCTTC[C/A]TCTTCGAATCACTTTCTTCCTTGCAAAATTCTACACTCTCTTCTCCTTCT
123	BC_CT_1123	AT1G22750	A09	B	Bra024535	NODE_45917_length_991_cov_14.520686	-1	75	T	A	870	11	0	11	0	0	GGACTGAAAGTGTTTTTACCGGTGATGTTCTGCGTCATGCTCGCGACTCT[T/A]ATCTACACCATCATCACCGATGGCCTTCCCGAACCCGACCGTCGTGATGT
124	BC_CT_1124	AT1G26640	A09	B	Bra024701	NODE_8500_length_1227_cov_27.004074	1	202	G	C	297	14	0	0	0	14	AGGGTTCGGCTCCAAGCAAGGTTATTGGAATGGATTGGAGCAAGAGACCT[G/C]GAAGCTCTGAGATTGCTTGTGATGTTGATGACTTGGGTGATCAGGACTCG
125	BC_CT_1125	AT1G25375	A09	B	Bra024757	NODE_29198_length_1691_cov_17.661148	1	314	T	A	353	16	16	0	0	0	GTTGGCGAGTTTAGGGATTGAGTTTAGCGATGTGGGAGAGTGGAGTTTCG[T/A]CAGGTATGTAGTGGAGCCTGAGTTTGGACCTGACTCATGCGTCCCTACTT
126	BC_CT_1126	-	A06	-	Bra026069	NODE_34400_length_1524_cov_10.940289	-1	1278	A	G	174	9	0	0	0	9	AGGGAAAGGAGTAATCAGTTCATTATCCAAGCTTATATCAAAGGTCCCGA[A/G]CACGTCGATCTTGAGGCAGCATCATGTCCACTCTGGCTCAAGGTCGAGCA
127	BC_CT_1127	AT1G12440	A09	A	Bra026970	NODE_48177_length_838_cov_19.773270	1	312	G	C	493	8	0	0	0	8	TCAGATCCGCCGAGAGCTACGAGGTGCTTGAGCTGTAACAAGAAGGTGGG[G/C]GTTACGGGGTTCAAGTGCAGGTGTGGGAGCACTTTCTGTGGAGCTCACAG
128	BC_CT_1128	AT1G34430	A09	B	Bra028057	NODE_14897_length_1449_cov_113.075226	1	927	A	T	1030	89	0	89	0	0	GCACTTGCACTCGCAAAACATCCAGTTGTAAACTCTTCCTGCAGAGATGG[A/T]AACAGTTTTGTGTATAACAGTAGCATCAACATTGCTGTTGCTGTTGCTAT
129	BC_CT_1129	AT5G09860	A02	R	Bra028613	NODE_33020_length_2026_cov_26.588352	1	1638	C	T	1754	32	0	32	0	0	GCAGAGGGAGCCCTGGTTGGTGGTTCTACTAGTGAAGCTGAAGGTGAAGT[C/T]GGAAGAGGCGAATCAGAGGCGATGGAGAGTGATGCTATTGCAGACACTCC
130	BC_CT_1130	AT5G08650	A02	R	Bra028651	NODE_15698_length_2209_cov_83.906296	-1	309	T	C	1881	40	0	0	40	0	TCGAAAGTAAGGAACTTTAGTATAATAGCGCATATTGATCATGGGAAGTC[T/C]ACGTTGGCGGATAAGTTGCTTCAGGTGACTGGTACGGTTCAGAACAGAGA
131	BC_CT_1131	AT5G06620	A02	R	Bra028726	NODE_36536_length_848_cov_11.010613	1	476	C	T	265	19	0	19	0	0	CAACTTCAAGTACCCGCTTATGGTCAAGAGGTTGAGCTGTATGGTAATAT[C/T]AGGTGCCCTGTCCGCTGACTGTCTTGACATACTCCAACCAGCTACATTAT
132	BC_CT_1132	-	A02	-	Bra028837	NODE_51327_length_846_cov_56.443264	1	147	A	G	172	22	0	0	22	0	TCCTTAAAGCTGAAAACTTCCTCCGCCGAGAACTGGTGTTCCCGTTTCCG[A/G]TCAAAATCTCTCAGCTTGGTCTTCTCCGGAGCTCTAGCTCTCGGTTTATC
133	BC_CT_1133	AT5G03350	A02	R	Bra028838	NODE_59820_length_389_cov_11.964010	1	501	A	T	121	8	0	8	0	0	AAGCAACTTGGAGACATGAATGATAACCATGTCGGTGTAGATGTGAACTC[A/T]CTTACTTCTGTTGTGGCCGAGAGAGCTGGTTATTGGGTTCAGATAGTGAT
134	BC_CT_1134	AT5G01530	A02	R	Bra028906	NODE_17778_length_1342_cov_177.265274	1	651	T	C	695	85	0	0	0	85	GAGTTCCAGCGCAACGCCGAGCTTGACTCTGAGAAGCGTTTGTACCCTGG[T/C]GGCAAATTCTTCGACCCGCTTGGTTTAGCGTCTGACCCTGAGAAGATGGC
135	BC_CT_1135	-	A03	-	Bra029192	NODE_32434_length_2210_cov_22.729864	-1	1011	T	C	1973	9	0	0	9	0	GTTTATACCTTTGGGATGGAGGATAGGTTTTCACCTTCTTCAATTCTAAC[T/C]TCCTTCCTAAGGATGAGGAAGGATTCATTTGAGAGGGCGAAACGTCAAGC
136	BC_CT_1136	-	A07	-	Bra030137	NODE_6295_length_3166_cov_22.146873	-1	1311	T	C	1784	13	0	0	13	0	GAGGGTGAACTGCAAGAATTTGCAAATCATGCCTTTAGCCTTCGTTGTGT[T/C]CTGGAATGTTTGATATCTGGTGGAGTTGCTACTGATACAGCAGTTGATAC
137	BC_CT_1137	AT1G17580	A09	A	Bra030993	NODE_2896_length_4949_cov_24.056982	1	2814	A	T	3049	16	0	16	0	0	GCAAAGCTGCAAGAGGCTTTGCACACCATGCGGTCACAGTTGAAAGAAGC[A/T]ACTGTAATGGCATTAAAGGAACAGGAGGCTGCTCGAATGGCAAATGAAGA
138	BC_CT_1138	AT1G10720	A09	A	Bra031753	NODE_11902_length_1586_cov_19.577553	-1	111	G	T	1019	16	16	0	0	0	GAAACGGATGAAGAAGAGGAGGAGGAAGAGGAAGAAGAGATGGATGCGGT[G/T]GCTCTTACGGACGAAGTGCTAGCATTTGCGAGGAACATAGCAATGCATCC
139	BC_CT_1139	AT1G11800	A09	A	Bra031783	NODE_64909_length_1427_cov_17.241766	1	831	T	A	893	12	11	0	1	0	CCGCTTGTTCTGGCAACAAGCCATCTCGAGAGTCCCTGTCCAGGTCCTCC[T/A]AAATGGGACCAGATGTATAGCAGAGAACGCGTTGAACAAGCCAATGAAGC
140	BC_CT_1140	AT2G23460	A04	I	Bra032166	NODE_19184_length_3657_cov_34.099537	-1	393	G	A	3096	16	0	16	0	0	TTCTGCGATAGCTTTGAGGTTAGCGAGGAGAAAGAGAGCTTAGATAACGA[G/A]TCTGTTCTGAGTATGGACTATCCCTCCTCTAGGGTTACTGGCGACTGCGT
141	BC_CT_1141	-	A09	-	Bra032390	NODE_22363_length_1637_cov_19.803299	1	862	A	G	898	9	0	0	9	0	ATACAAACAATCAATCTCAAGGTACCAAGAACACTGCTTCAAGTGGAAGT[A/G]CAACTACTAGCCAGACCACGGAGGTGACAGTGACAGAAGTCGAGACTCAG
142	BC_CT_1142	AT1G03680	A09	A	Bra032547	NODE_4565_length_803_cov_136.561646	1	159	C	G	263	86	0	0	86	0	GGAGGATTGAGGACTCGCGTCTCTCTATCATCGGTCTCCAAGAATTCTAG[C/G]GCTTCTCGATTACGACGACGAGGAGGGATCATCATCTGTGAAGCTCAGGA
143	BC_CT_1143	AT4G13110	A04	T	Bra032690	NODE_39362_length_854_cov_15.276346	-1	708	G	A	517	11	0	11	0	0	AAAGTGCATAAGCTTGAGGAAGTTGAGGAGGCTAGGGTTAAGCTTGTGAA[G/A]AGAGCTACATCTGGAGAAGAAGAGGAGGATTTGAGCTGGGATCTTGATGA
144	BC_CT_1144	AT1G27750	A09	B	Bra032847	NODE_18465_length_3175_cov_24.462677	1	2571	A	G	2482	15	0	0	15	0	TCATTACCCTCTGTGACACAGCCACCGCCACCAGAAATGATGCCACCTCC[A/G]CCTCAAGCTCAACCACCTCCTTTGCCTCACGCACATCCACCTATGGTTCC
145	BC_CT_1145	AT1G01510	A10	-	Bra033258	NODE_4638_length_2117_cov_33.367500	-1	516	T	G	1604	13	0	0	0	13	AGAAGGTGCCGAGGTATGGTTTTGGGTATAATCGGTAGATCTGTATCTGC[T/G]CGTTATCTAGCTAGCAGGAGCTTGGCTTTCAAGATGAGTGTCCTCTACTT
146	BC_CT_1146	AT1G03210	A10	A	Bra033379	NODE_10855_length_990_cov_47.995960	1	150	A	G	189	32	0	0	32	0	GATCAGAGAGACGACGCTTGGCTTCAGTCTCTCGCCGCCGAGTTCAACTT[A/G]TCCGAGACTTGTTTCCTTACTCCAATCACCGTCTCCGATGATCAAGTTCT
147	BC_CT_1147	AT1G31870	A05	B	Bra033870	NODE_9285_length_1898_cov_61.418861	1	577	C	A	704	23	23	0	0	0	CTCGCAAAAGACGAGCCAGGAATGATTCTCCTTCACCAGAACCTGAAGAT[C/A]CAGCCCCCAAAAGTCTGGGTGAAGATCTGTCTCCTCCTCGGAAGAGACGT
148	BC_CT_1148	-	A02	-	Bra033981	NODE_23951_length_1455_cov_56.422680	1	1112	C	G	1192	45	0	0	45	0	GAAGATTCAGAACGGGCTTATTCACGCTGCCAAGGATTCGGATATGGAGA[C/G]TGTTAGGAGACTTGTGGAGGAGATGGAGGTAAGCCTCGGGGAAGAGAAGC
149	BC_CT_1149	AT1G34110	A05	B	Bra034446	NODE_44022_length_1005_cov_11.706468	1	2077	T	A	244	8	8	0	0	0	TCACAAGCCTAGCTTCCCTCAACATCTCCTTCAACAACTTCTCAGGTCCA[T/A]TCCCAGCTACACCCTTCTTCAAAACAATCTCAGCAACTTCTTACCTCCAA
150	BC_CT_1150	-	A08	-	Bra034548	NODE_2057_length_453_cov_9.805739	-1	78	C	T	312	9	7	0	2	0	TTCGCTACTGACAAAAAGCTTTGCGCATCTGAAATCTATGGAGTCGCCGA[C/T]AACGTAAACGGCACCGCCGCAAGGTTCGTCAACTCTTCCTTCAATCACCT
151	BC_CT_1151	AT1G32750	A08	B	Bra035499	NODE_2666_length_5869_cov_21.375021	-1	857	A	C	5117	9	9	0	0	0	TGTTGAAGATGATGAGGAGATACTCCTGAAGAGCCATGGTGGGATCGATG[A/C]TGATGCAAACCAAGCTGATTTGATTCAGCTAGATGTTCCCTTTCCAATTA
152	BC_CT_1152	-	A08	-	Bra035515	NODE_22214_length_488_cov_26.901640	1	105	T	C	96	13	0	0	0	13	AGAGGTTCTTCGGTTATGGTTAATGCCTTAGATTTGCAGAGCTTTATTCT[T/C]AGAGCTCGAGTGCTTAAACTTTACAGGCAAGCTTTGAAGATAGCTCACAG
153	BC_CT_1153	AT5G55390	A02	W	Bra035572	NODE_12112_length_3928_cov_19.465885	1	3569	A	G	3653	11	0	0	11	0	TCAGTTTCCATTGGCACCAGCTATGAGGAATGGTCCTAACGAGATGTATG[A/G]TTACCGAGGATACTCTGACCTCAGCAGAGGAGGGGTTGGTCCTGAAGTGT
154	BC_CT_1154	AT4G32770	A03	U	Bra037042	NODE_36192_length_1675_cov_29.798805	-1	117	T	C	1489	8	0	0	8	0	TTCTCTCCTCTCCGATCGGCTAAACTATCTCCCCGCTCCATTCCCAGGGC[T/C]TCAGCGTCTATCTCCACGACGAACAGTGATTCTTCTCCCTCCGGAAATGC
155	BC_CT_1155	AT2G43630	A04	J	Bra037697	NODE_10004_length_921_cov_60.878391	1	1850	T	C	527	17	0	0	1	16	TCCTCGTGGAGGAGGCGGTGGTGGTAACGGTGGAGAGCGTCCTGAAGGGC[T/C]AGGAGGAGGAGAAGACGGTGGTTTCGCTGGGATTGCTGAGGAGACTCTGC
156	BC_CT_1156	AT1G55370	A06	C	Bra037997	NODE_24217_length_1118_cov_23.180679	-1	477	T	G	620	12	0	0	0	12	TCATCAGCATTTAGCTCATCAGATGACACTGAAGAATGGAGTCTCCATGG[T/G]ATCACTGGAGATTCAGAGAATTGTGTTCAAGTGGAACTGAGAAGAAGTGA
157	BC_CT_1157	-	A05	-	Bra038125	NODE_12609_length_592_cov_65.863174	-1	402	T	C	119	41	0	0	41	0	ACGTTTAATGGTAACACATGCGATCCCGATGAAGTCATTGATGTCATCTC[T/C]ATTGTCATGGACGCCGCTCTTATCGCCGGCAGAGTCTTCCGGAAACCCTA
158	BC_CT_1158	AT1G53590	A05	C	Bra038129	NODE_19396_length_2519_cov_29.874950	-1	54	T	C	2352	9	0	0	9	0	GAGTCTTTTCTAGTGCATCATATAGTGATTGTGTTACTCTTCCTCTGGTT[T/C]CTCTCTTGGCTGAATCGATCTCACGGCTTCTTCTACTTCATCTCTCTCAT
159	BC_CT_1159	-	A02	-	Bra038310	NODE_32621_length_734_cov_87.461853	-1	297	G	C	413	24	0	0	24	0	GATGGAGAAATAGACCGGGAGGAGTTTGTGAAGTTTATTGAGCTGCTTAC[G/C]ACTGACACATTAGCGGTTGTGAGTCAGGGTTTGATCATATCGTTGATCGT
160	BC_CT_1160	AT1G69030	A02	E	Bra038331	NODE_36385_length_1146_cov_42.258289	1	396	C	G	457	10	0	0	10	0	GGATCTGGATCTGTGATCTCGGAGTCGGAGCTGTTGAGTTTTGGGATCAC[C/G]GATGATCTGAGAGAGTTTGTTAAGGGATTGACTTCTGATACGTTCAAGGC
161	BC_CT_1161	AT2G45850	A04	J	Bra039309	NODE_3202_length_1372_cov_21.529882	-1	134	A	C	1074	10	0	0	10	0	GTTTCACGGATCCTCACAGCAGCAACAAGGGCTTCGTCACTTACATAACC[A/C]AAACTCTCCATTCGGTTCAGGCTCCACCGGGTTCGGATCTCCTCCTTTAC
162	BC_CT_1162	AT1G66250	A02	E	Bra039757	NODE_8398_length_1764_cov_204.287415	-1	498	C	A	1090	109	0	107	0	2	TCCGCGAATCTCGACCGTTTGATCAAAGTCTCTACTCCGTTATCCACTTC[C/A]TTGATCCTTGACCCTTTCCCTCCCTCGCAAGCCTTCTTTAACCGGTCTTT
163	BC_CT_1163	-	A04	-	Bra039785	NODE_33476_length_1961_cov_56.456909	-1	1266	T	C	377	43	0	0	43	0	GAAGCCGAGCTGAAGTTTCTCTCAGAGCTGATAAAGACAGGTGCGATATG[T/C]TCAGTTGATGAGCTGTTTCTTCACTGCAATGGGTACGGAGACTGCAACAA
164	BC_CT_1164	AT3G53700	A04	N	Bra039811	NODE_10202_length_3580_cov_26.766760	1	1032	G	T	919	11	0	11	0	0	GATCCAGATGTGTATACTTACAACTCCGTGATCTCGGGGTTGTGTAAACT[G/T]GGAGAGGTGAAAGAAGCGGTGGAGGTTCTTGATCAGATGATTAGTAGAGA
165	BC_CT_1165	AT4G32140	A08	U	Bra040066	NODE_1892_length_1498_cov_20.653538	-1	618	C	T	662	11	11	0	0	0	CTGAACCTGTCGAAAGTAGTTGCTGTGTTTGTGAGTATGGCTGGTGTGGT[C/T]ATGACAACGCTTGGGAAAACTTGGGCTGCTGATGACTCGCAACTAAACTC
166	BC_CT_1166	AT4G16370	Scaffold000219	U	Bra040573	NODE_33438_length_2342_cov_39.878735	1	2130	C	T	2158	25	0	25	0	0	CTCTTGTTCTTTGCACTGCAGAATGCTGGACATGACCTCAAATGGTGGGG[C/T]ACTGAAGTAGACCACTGCCCTCTTGCCTCCTGCCCAACGGCTCCTGGAAT
167	BC_CT_1167	-	A05	-	Bra040667	NODE_2283_length_1098_cov_16.471767	-1	755	T	A	349	9	0	9	0	0	GTTTAACGTGGTTGGATCCGACTCGGATCTTTCCGGGTTGGGATGTGAGA[T/A]GGTTTTGGTTGCGGTGGCGGGGAAAGATGTTTTTGTGCGGCAAGGTTTGG
168	BC_CT_1168	AT1G69210	A02	E	Bra038322	NODE_19042_length_1120_cov_14.583928	1	782	A	G	807	20	0	0	20	0	AGTGTTGCTCTTGGAGTCTGTAGATGCAGAATCAGAGATATGTATTTGGA[A/G]ACTAGCAGATGTGAGGGAGAACAGAGATCCCGAAAGCAAAGGCAGACCGT
169	BC_CT_1169	AT1G78150	A02	E	Bra008349	NODE_12830_length_1058_cov_69.130432	-1	696	A	G	323	70	1	0	0	68	AAGTTTGCAGAGCTCTCAGGGAATGATATATTCAAGGGAGATGGTACATC[A/G]TCTTGTGGCGAAAAGCAGCTGAGTGAAGCCAAGCTAAAGGAGATAGGAGG
170	BC_CT_1170	AT5G15510	A02	R	Bra023521	NODE_13559_length_1634_cov_27.142595	1	1011	A	G	1086	19	0	0	19	0	AGAGGTAAGGTGAAAGAGGAAGAGTTTGCCAAGAAGCTCCAAGAGATAAC[A/G]ATGGTGGAAGAAAAGATGAGAATCCCCATTGCTCAAGGTCTTCCATGGAC
171	BC_CT_1171	AT5G55100	A02	W	Bra035553	NODE_10590_length_2468_cov_12.532414	1	2304	C	A	1900	12	12	0	0	0	GATTCTTCCGACACTGATCGTGAGCACCGATACAGATCTAGTAAGCATAA[C/A]AAAGATGCTGATTATTCTAAGGACAAGCGTAGCTATCGTCACAAATCCAG
172	BC_CT_1172	AT5G57940	A02	W	Bra020402	NODE_30892_length_2556_cov_19.337246	-1	531	T	C	1959	11	0	0	11	0	ATTGACCGGAAGCTTGCTATCACGGCGACTACGTTTAGGACTTTCATCGA[T/C]GTGTTTTATCTCGCTCACATGGCTCTCCAGCTTAGGACTGCTTATATTGC
173	BC_CT_1173	AT5G51330	A02	W	Bra022545	NODE_40688_length_1599_cov_14.904315	-1	1110	T	A	1204	14	0	0	0	14	ATGGAGTATTGGTTGGAGAGTTCTGATTTGGTTAACTTAAGGAAAGAAGC[T/A]GGAGTCGAAGATCCTTATTGGACACCTCCACTTGGTTGGAAGATTGGTGA
174	BC_CT_1174	-	A03	-	Bra006426	NODE_35368_length_1896_cov_45.010548	-1	1790	C	T	1095	21	21	0	0	0	GCCACACGTGGATATTGTCATTTGTATATCAAAGGAGATGACGCCAGTTA[C/T]GAACACATGGAGCTTTGATGATTCCTTCCTAGTTACTGAGAAACATAAGT
175	BC_CT_1175	-	A03	-	Bra024114	NODE_11729_length_504_cov_113.230156	1	411	G	C	424	38	0	1	0	37	ACCAACAACTCAGCTTCGGGTTTTACACTAGATGGCGTTCTCGTCTCGGA[G/C]CCAGATTTGTTTGTGTCTCCTTCCATTGTTATCCATCGTATTGCTTCTCC
176	BC_CT_1176	-	A03	-	Bra017873	NODE_2347_length_1233_cov_33.001621	-1	974	C	A	240	27	0	27	0	0	TTTCTTGTGGCTCAGAGCTCTTCACTCGCCTAACTGGTCCATCTTGCCCC[C/A]AGAGGAAAGGCTTTCTTCGGTTTCTATTTCCGGACTAGGAGGAGATTCTT
177	BC_CT_1177	AT2G35920	A03	J	Bra023043	NODE_5520_length_3212_cov_36.086552	1	2391	T	C	2502	22	0	0	0	22	GACGCAAAGCGTGGTGGACACGAAAGAGATTTTTGTTGGGAGAACTTTCT[T/C]TCCCCTCTAACCCTAAAGATGATGGAGGACATGAGGAACCAGTTTCTTGA
178	BC_CT_1178	AT2G37920	A03	J	Bra000028	NODE_7952_length_956_cov_21.870293	1	621	A	G	636	15	0	0	15	0	GAAGGAGTCAGTGGTCGGAGGGTGAGGAAGAATGTCTTGATCAATGGTGT[A/G]GCGAGAAAGGAAGAAGAAGGTAAGAGGATGGAGAATCGTGTTGTTAATGG
179	BC_CT_1179	AT2G39910	A03	J	Bra000155	NODE_60323_length_1430_cov_15.994406	-1	726	C	T	657	9	9	0	0	0	TATGGAGATGTGGTTCTTGATGCGTGTTGCCAGAACATAGCTTCTGATGA[C/T]GAGATTTGGATACATGTAGTGGAGTTATCTGTGCTTCTTGTGACTAAACT
180	BC_CT_1180	AT5G09400	A03	R	Bra006020	NODE_32014_length_2599_cov_29.478645	-1	462	A	G	2159	15	0	0	0	15	AGTAAATCACCTGTGAAAGAGAAAGAAGATGTGATTGGAGCGTTGTCACT[A/G]GTGTTATACACCTTGCTTTTGATCCCTCTTATTAAGTATGTTCTTGTTGT
181	BC_CT_1181	AT5G11680	A03	R	Bra006108	NODE_11086_length_816_cov_67.462013	1	390	T	C	429	41	0	0	0	41	TTCAAGATCTTGTTCAAGGAAGGTGGTTGCGGGACGTTCGTTCCTCTCTT[T/C]TTGAATCTCATATCATCAGTGAGGCAGTACAACAGACAAATGCAACAAGC
182	BC_CT_1182	AT4G25370	A03	U	Bra019170	NODE_7602_length_963_cov_50.639668	-1	585	T	G	368	24	0	0	0	24	GGTGTGGATGGGGAACTAACCACTGCCTACTTGCTTCTTGGGGTTTGGTC[T/G]CAAAAGGACTCAGCAGGCCGCCAGATTTTGGAGGCGCTCGGGTTTAACGA
183	BC_CT_1183	AT5G51070	A03	W	Bra029193	NODE_28933_length_3154_cov_44.956245	-1	537	T	A	2546	26	0	26	0	0	AGGTCCACGGATATGCCGTTCTCGATCAGCACGAAGCGGGTGTTCGAAGC[T/A]GCGGTGGAGTATTCGAGGACTTTGGAGTGTCAGTATATTGCTCCCGAGCA
184	BC_CT_1184	AT5G51570	A03	W	Bra029166	NODE_18515_length_1086_cov_107.312157	1	828	A	T	930	101	0	100	1	0	GTGTTTCTGCCTCACGGTCCGGGACACGTTAGGGATATCAGCGACCAGAT[A/T]CGTAACGGTTTGATGGAGGCGAATAGTGCTCGTGTCAGCGACGAAGTCTA
185	BC_CT_1185	-	A04	-	Bra040318	NODE_63888_length_264_cov_10.723485	1	321	A	G	215	9	0	0	9	0	TTCGACGTGACGGCGATGCCAACTTTTGTGCTGATGAAAAATGGTAAAGA[A/G]GTTGACAGGATCGTTGGAGCCAAACAAGATGAACTTGAGAATAAAGTTAC
186	BC_CT_1186	-	A04	-	Bra030275	NODE_46820_length_317_cov_16.697161	-1	787	T	C	63	12	0	12	0	0	TTCGAGACTTCATTGACGCGGCTACACCAGGTGCCTCCAGAGACTACCAA[T/C]TACTCATCATGGGGTCGTCTCCTCCTACACCACTGACGACTGACTTAGAC
187	BC_CT_1187	AT2G38070	A04	J	Bra017140	NODE_26022_length_412_cov_9.271845	1	1603	T	A	273	12	12	0	0	0	CAACTCCCGGAGGTGGAGGGTTTCACCGGAACAGTGTTGATGGATACGTT[T/A]GTGGTAAGAAGAAGGTTAGTAGCAGTAGTAGTAGTATTGGGAGAAAGGTT
188	BC_CT_1188	AT3G54030	A04	N	Bra014847	NODE_3303_length_1606_cov_21.209215	-1	985	A	G	499	21	0	0	0	21	AGGAAACTGACGTACCTTCATATGATCTTATGGGTATACCCCATGAAACC[A/G]AGGACGAGGAAGAGCAGCAGCTTTCATTGACCCCCTTTGGTGACGCTTGT
189	BC_CT_1189	AT3G54460	A04	N	Bra014815	NODE_21581_length_4127_cov_16.279379	-1	137	C	G	3679	13	0	0	0	13	GGAATGTCGAGTGGTGAAGGCTGAGAAGCGTGAGAGTGGAGAAGAGAGAG[C/G]TGTGGTGTTAGTGGATGTGTATATGCCTGTTGCATTGTGGTCGGGATGGC
190	BC_CT_1190	AT1G52510	A05	C	Bra030380	NODE_18038_length_1121_cov_38.620872	-1	972	T	G	185	12	0	0	0	12	ATTGCAAATGGGTTTTCATCGGGCAGCTGGGACAAGCCAACGCTTCTGGC[T/G]TGGGGAATAGCTGATAAGTACCTCTCTCAGTCTATAGCAGAGGAGTTTGA
191	BC_CT_1191	AT1G55590	A06	C	Bra038005	NODE_21859_length_1643_cov_17.693245	-1	1719	C	G	155	9	0	0	0	9	TTGGGACAGACACGGTTTGCTGGTCGAAGAGAGACGGTCACAGCTACAAT[C/G]TGCGAGCAGAGACCGTGGCTCACGTTGTGTTTTGATGGGTGTGAGCTTGG
192	BC_CT_1192	-	A07	-	Bra003132	NODE_16590_length_525_cov_21.026667	1	189	A	G	277	27	1	0	26	0	CTTGTCGCCAACTACGTGATGTACGTGTATGCTCAGAAGAACCTACCCCC[A/G]AGGAAGAAGAAGCCCGTTTCTAAGAAGAAGCTCAAGCGGGAGAAGCTGAA
193	BC_CT_1193	AT3G62240	A07	N	Bra003493	NODE_9693_length_2631_cov_26.998859	1	93	C	T	168	13	0	13	0	0	GTTGCCTACGGATCTTGTGGCCACCGAGAAGTCTGCTCCACATGCGTCGT[C/T]CGTCTCCGTTTCGTCCTCTGCGATCCTCGCTGCTGCATCTGCAAAACCGA
194	BC_CT_1194	-	A08	-	Bra016398	NODE_29398_length_606_cov_37.660065	-1	247	A	G	362	15	0	0	0	15	CAGCGTTTGCGTTGTCTCTCGCGGCAGCGTTGGTACAAATCGGGAAACGT[A/G]TAGTTCACGGAACACGTGAAGTTTGTGAAAAAGTCTCTTTCATGCTTGTG
195	BC_CT_1195	-	A08	-	Bra034604	NODE_54030_length_677_cov_20.496307	-1	384	T	C	208	17	0	0	17	0	GAGGGATTCAACAGCAACCAAAAAACCGGACCGAGGAAGAGGACTGAAGA[T/C]GGGTTACTAGTGTTCACGGAAGATGAGCTTGGTATCAATAAGGCCAATGC
196	BC_CT_1196	AT1G27752	A08	B	Bra010919	NODE_45463_length_2204_cov_17.375227	1	2340	T	C	1816	17	0	0	0	17	GTTAGGAAGCTGACAGAGTATCAGACACAGAGAGATGACAAGGGTCAGTC[T/C]AATGTTAACGTGAACACAGGCGATGGAAGAGAGAATGTGAGATTCGGGAG
197	BC_CT_1197	AT1G28200	A08	B	Bra010897	NODE_4254_length_830_cov_60.967468	1	125	C	T	200	15	0	15	0	0	TCACTCCTCCGACTACGCTCCTTACCCTAAGCTCGATCCCAACGACGTCA[C/T]TCCTCCTCCTCCTCCAATCTCCGGCGGTACCGCCACCACCATGCCGCCGG
198	BC_CT_1198	AT1G31440	A08	B	Bra038424	NODE_29031_length_1732_cov_40.629910	1	866	G	T	1135	18	0	18	0	0	ACATTTGGAGGATACTGTTTCACATCCCCAAGCCAGTCACAGTGGAGAGA[G/T]CAAATCAAACCACCAAGGAGAAACCAAGCATACTACTCCCCATGAAGAAG
199	BC_CT_1199	AT4G37020	A08	U	Bra010587	NODE_42628_length_959_cov_12.376433	-1	484	G	A	447	10	0	10	0	0	CTGGAGAGTCTTCTCTTTCCTCACGAGTTCTCATCAACTACGAGCTTCCT[G/A]CTAAGAAGGAAACTTATACTAGGCGTTTAACATCTTGCTTAGCTTCAGGT
200	BC_CT_1200	AT4G37925	A08	U	Bra010621	NODE_17936_length_827_cov_38.498188	1	564	T	C	654	34	0	0	0	34	CATTACATAAGGAAGATGTTGTTTGATGGAGAGATACAATACAACATGGA[T/C]GCAAGAGTTCTTAATTTCAGTATGGGCAAGCCTCGTGTTCAATTCAACAC
201	BC_CT_1201	AT4G38280	A08	U	Bra010692	NODE_27061_length_686_cov_38.413994	-1	199	C	G	462	33	0	0	0	33	CTGTGACTAAGCAGCAGCCCAAGGCCAGCTCATCATCCATAGTACCACCA[C/G]CTCCGGAATGGGAAGAGCGTTACCACCATCTACAAATGCTCCTAAACAAG
202	BC_CT_1202	AT4G38640	A08	U	Bra010734	NODE_22901_length_1839_cov_27.254486	1	1093	C	A	1161	13	13	0	0	0	TTGGTACGATATGTCTCTCGGGGATCCTCGTAGGGGTTGTTCGTGTTGTC[C/A]GAGCCATTGTGGACAACGCGAGAGAAGAGAATCCACAAGGGATAGTGAAC
203	BC_CT_1203	AT4G38730	A08	U	Bra010729	NODE_17638_length_974_cov_14.068789	1	858	G	A	708	15	14	0	1	0	ACAGAGAGCATAGCATCTGAGATATGTGGATTCATCACAGTGCTAACCGG[G/A]ACAGTTATACTGCATGCCACTAGAGAAGAGGAACAAGCTTCTTTAAGAAC
204	BC_CT_1204	AT1G08980	A09	A	Bra031652	NODE_21824_length_1592_cov_24.560930	-1	646	C	T	911	8	8	0	0	0	CAAGTCAACTGATTATTGCAGATGACTGCTTCAAGCTGTGTAGTGTACCA[C/T]GTGAACTGTTGGTGCTGCCTGTAGTTCAATCAGTGGACAAATCATTTGGA
205	BC_CT_1205	AT1G14030	A09	A	Bra026865	NODE_15318_length_1165_cov_28.719313	1	1375	G	C	1029	21	0	0	0	21	TGCTTCAGCAAATCGACCAAATCTTCAAGGATAGGGAGCTTGAGCTTGAT[G/C]TGCTAGAGTATTACCAAGAGAGAAGGCTCAAAGATCTTGGTTTGGTTGGC
206	BC_CT_1206	AT1G23740	A09	B	Bra024616	NODE_37632_length_1196_cov_60.729095	-1	1002	C	G	179	33	0	0	0	33	GGAGCTGTCACGCCTCCTGGTTTTAGATTCGTTGTGACATCTAACGGCGA[C/G]GTTCTGAAGAAACTGAATCCATACATTGAGAGTGGGAAGGTGAAGCCTGT
207	BC_CT_1207	AT1G31820	A09	B	Bra023210	NODE_22139_length_1650_cov_31.407272	-1	1224	A	G	477	24	0	0	0	24	TGCGTTGGTATGATCTTGGAGTTTATAGCGTTTGTTAGAATGAGGATGAA[A/G]CACCCGGCTGCATCAAGACCATACAAGATACCTATCGGAACAGTAGGTTC
208	BC_CT_1208	AT1G07320	A10	A	Bra015574	NODE_7595_length_1001_cov_137.920074	-1	73	A	C	994	56	0	0	55	1	CAAACTCACTATCCTTCTTCTCGTCTTCTCTCTTTCTCTCCTCCTCTCAC[A/C]AAATCCCTAAAACCTACATCTCCGTCGCGAAACCCAGCTCCGGCAGAGTT
209	BC_CT_1209	AT3G04680	A03	F	Bra001118	NODE_52341_length_1574_cov_30.940914	1	573	A	T	650	22	0	22	0	0	ACAATACCTGGTTCTATTGCTGCTACACCTATAGAGATGCCACTTGATCC[A/T]GTTGAAGGGTTTCCTCTAGATATGGCTCTCGTCTACTACTACGGTCACAC
210	BC_CT_1210	AT3G13330	A03	F	Bra001500	NODE_9311_length_5692_cov_50.311665	-1	4876	T	A	725	41	0	41	0	0	GATCTCATCTACAGAAAGTCATTGAAGTTATTCTTTCTTCTGCTGATGAC[T/A]CTAACTGGCGGATAAGATCTTCAACCTTGACATATCTGAGAACGTTTATG
211	BC_CT_1211	AT3G23990	A03	F	Bra001934	NODE_14621_length_1900_cov_202.642639	-1	510	G	A	1411	133	0	132	1	0	GTTGATGCCGTGGTGACAAACCTTAAAAGCAGGGCGAGGATGATCAGCAC[G/A]TCTGAGGAGATTGCTCAGGTTGGGACCATTTCTGCGAATGGAGAGAGGGA
212	BC_CT_1212	AT3G53950	A07	N	Bra003160	NODE_6380_length_1586_cov_11.235813	-1	997	T	C	496	10	0	0	10	0	ACCCGCTTCTATACCGACCCGATCAACCAATCGGTTTACGATTCATGACA[T/C]TGAATCCAGGAACCGTACCGAGAATGTACCATTCGACGGCGAATCTGTTA
213	BC_CT_1213	AT1G71170	A02	E	Bra007967	NODE_25451_length_1095_cov_24.076712	-1	78	A	G	997	20	0	0	0	20	ACTCCCTCGACGACTCGAATCGGATGGATCGGCATCGGAATCATGGGATC[A/G]GCCATGGTCTCTCACATCCTCGCCGCAGGCTACTCCGTCACCGTCTACGC
214	BC_CT_1214	AT1G06190	A10	A	Bra015482	NODE_16439_length_1298_cov_51.614792	-1	906	C	T	434	55	55	0	0	0	ATTGCGCCTGAGTACGACGAACATGCACCTGAATATGAGTCAGAACCTGA[C/T]CCTGTGGCAGCTATTCTCGAACCAGAGTCAGATCTGCATCTAGACGCATC
215	BC_CT_1215	AT5G13400	A02	R	Bra023408	NODE_34300_length_2552_cov_39.393417	1	576	C	T	690	16	0	16	0	0	AACTGCCAACCAGCCAAATCTTGGCAAATGCTTTACCTCTACACGGTTCT[C/T]TACATAACCGGATTCGGTGCTGCTGGTATAAGGCCATGTGTTTCCTCATT
216	BC_CT_1216	AT5G53440	A03	W	Bra029068	NODE_10900_length_3418_cov_30.167934	-1	965	G	A	2285	19	0	18	0	1	AAGGGATTGGGACCGTGATAGGAGTAGAGATCGTGACAGGGATCATGATA[G/A]GGATAGGACTCATGAGAGAGAGAAAGACCGTAGTAGCCGTGACTATTATC
217	BC_CT_1217	AT1G32090	A05	B	Bra033858	NODE_10513_length_2640_cov_33.140907	1	1446	C	T	1560	24	0	24	0	0	GCGAAGTACTATTACTTCATGTTAGTAAATGTGTTCTTGGGAAGTATCAT[C/T]GCCGGAACAGCGTTTGAGCAGCTTGACTCTTTCCTTCACCAGTCACCAAC
218	BC_CT_1218	-	A08	-	Bra035502	NODE_45104_length_1523_cov_16.332239	1	784	A	G	1151	19	0	19	0	0	TAGACACGACCAAGTATAAACACTTGAAACCAAGTAACGATAAATTCATC[A/G]GAGACACTATTTTGGGGGTTTTGATAGCGGCAAAAGACACAACAAGCTCA
219	BC_CT_1219	AT2G43030	A03	J	Bra000285	NODE_7543_length_1110_cov_149.435135	1	74	C	A	148	151	150	0	1	0	TTCCTTCCCATCTTCACTCAACAAACCAACCTTATCCTCCTCACTCCTCA[C/A]CCCATCGAAAGCCTCTTCCTTTCTCACCAAACCCAAACGAAAACCCCTCA
220	BC_CT_1220	AT2G43780	A03	J	Bra000325	NODE_7659_length_618_cov_69.800972	-1	123	G	A	350	50	0	50	0	0	GCATTTGTTTTTGGGGTTTATTTCTACACGATGAAGGCTGTTGGTGGCAC[G/A]GACGAGCTTCAGATGGCTATAGACAAGTTTGAAGACCAGAAACAGGTCGA
221	BC_CT_1221	AT3G05010	A03	F	Bra001133	NODE_19464_length_1170_cov_25.572649	1	139	G	A	245	11	11	0	0	0	GCGGATGGGTCGGGAAGTGCCATGGGTTTCTCCACAACACGGTTCTGGTC[G/A]TAGCAGCGATTCTATTCGTCGCTTACTTAGCGTACGAGGCGAAGAAGAGC
222	BC_CT_1222	AT5G01290	A03	R	Bra005691	NODE_10371_length_2179_cov_54.924278	1	291	T	C	392	30	0	0	0	30	GATTGTCCTGGTTTTGGTCTGGAGATAGGATGCATCATTCCTTCTAAGGT[T/C]CCCCTTAGCGAATCTTACAACGAACATGTTCCTCCTGGCAAAAGATACTC
223	BC_CT_1223	AT5G04770	A03	R	Bra005819	NODE_26566_length_2012_cov_40.100895	1	717	C	G	847	21	0	0	21	0	ATCGCGTTCATAGTGTTCGTGATCGTGATGGGGTTCTTGAGAGGAGACTC[C/G]AAGAATCTGACTTCTCCGGCGAAACCGGAGCATCCGTCGGGGTTTTTCCC
224	BC_CT_1224	-	A03	-	Bra006468	NODE_4170_length_1398_cov_50.680256	-1	1288	G	A	90	13	0	13	0	0	CCAACATTTCTATCTTATGTTTTAGTGTACTCTTTGTTGTTCATCTGACC[G/A]TTGAGATTAACTCCGGTTTTATCGTCTTACCGTCGAGCACGGTTGTAACC
225	BC_CT_1225	AT1G73380	A02	E	Bra008095	NODE_37612_length_1481_cov_16.440918	1	177	G	C	228	11	0	0	0	11	TCCGAGCTCTCCTTCCTCTCATCCCTCGCCACCGACCCTTCTCCCCCACA[G/C]CCTCTCAGTGTCAACATCGGCCACATCGAGTCAGTCCTATGGATCCTACG
226	BC_CT_1226	AT1G74160	A02	E	Bra008136	NODE_5626_length_3162_cov_24.447186	-1	613	G	A	2599	14	0	14	0	0	CCACACCTGCTGATCTCAGTGAGTCCTTCAGGTTTCTAGCCAAGCTTAGA[G/A]AATCACCACATCATTATAATGAGGTTGGAGCAAAGGGTGCACCAGCACGT
227	BC_CT_1227	AT1G32340	A06	B	Bra010152	NODE_25904_length_2058_cov_16.925171	-1	393	A	T	1677	11	10	0	1	0	AATAATGATAATTCAAGTGTATACTCGGAGGATAAGCAGAGCCCTGAGAT[A/T]GAAAGGAAGGAAGATATCATGTTGACTATTCTGAATGATTTGCGATCTAA
228	BC_CT_1228	AT1G32730	A06	B	Bra010182	NODE_3113_length_1102_cov_24.639746	1	815	C	G	888	18	0	0	18	0	AATCGACAAGCTGAACAAAGCAAGAACCGAAGAGGATCTCAAATCTTGCA[C/G]AGAGTTGAAATCAAAGCACTATGGTCAAGTTTCTTCCAGTTCTACATCCG
229	BC_CT_1229	AT1G33400	A06	B	Bra010195	NODE_16283_length_2592_cov_25.057098	1	1206	G	A	1088	19	18	1	0	0	ATTGTGGAGCATATTAAAGGCGTTACATCAGCTGTAAGATATTATTCTGA[G/A]ACTGAGTGTGTTCAAGAGCACCAGCATGAGTGTCGGGGAGCTAATTGGCC
230	BC_CT_1230	AT3G24660	A03	F	Bra013247	NODE_10750_length_1591_cov_24.779385	-1	1158	C	T	1024	18	18	0	0	0	GTTTTGAACGCGACGGGGCAAGTCATGGAGAAGACTAACTACGGTACGGT[C/T]TACAAGGCGAAGCTTAGTGATGGTGGGAATATTGCGTTGAGGCTGTTGAG
231	BC_CT_1231	-	A04	-	Bra014757	NODE_52464_length_802_cov_16.127182	1	400	T	A	423	13	13	0	0	0	GTTTAGATCTGACTGAAGACGAGTGGAACACAGTCTTCAGAACCAACTTA[T/A]CCGGACCTTGGTTAGTATCCAAATACGTCTGCAGTCTAATGCGTGACGCA
232	BC_CT_1232	AT1G04555	A10	A	Bra015327	NODE_28318_length_654_cov_21.522936	-1	75	G	T	582	9	9	0	0	0	CAATGGCGAATGAGATTATTATCTTTCAAGAACGCCACAATTGCTCTCAC[G/T]CTCGTCAACCTTCTCATCTTCCTCTTCCTCCTTCAGGGCTTTTTCACTTC
233	BC_CT_1233	AT1G04970	A10	A	Bra015371	NODE_10901_length_1644_cov_28.144770	-1	1383	T	G	281	14	0	0	0	14	CTAGAAAAAGGCTTCCCTTTGCCCATAATCCACGGATTCACACTTGAGAA[T/G]GCTGAAATCATCTGCTCAAGCTCTGAAATCACAGTTTGCAGCGATATCGC
234	BC_CT_1234	AT1G07010	A10	A	Bra015544	NODE_23269_length_1412_cov_28.822237	-1	600	C	T	851	16	16	0	0	0	GACTTTCTTGACTACTTGGAGGACTATGCACAAGACTGGGACAAAGCTTT[C/T]AAGAATTGGATTTTCGAGTCAAGGCAATGGAAACAAGATAGAAGAAATTC
235	BC_CT_1235	AT2G41600	A04	J	Bra016925	NODE_46363_length_766_cov_18.885117	-1	309	T	C	443	12	0	0	12	0	GCTGATGATATAGCGTTTCCCAGAGGAGCTGTGGCTAAAGTATGTATCAG[T/C]AAGCCTAGTCTCAGCTCTGTCTTGCAGTTTGACTGCCGGGTTTTAGAAAC
236	BC_CT_1236	AT2G41380	A04	J	Bra016937	NODE_27688_length_1053_cov_14.777778	-1	271	G	A	640	12	0	12	0	0	TTCCCAACGTACGTTACGAGCTCACTCCACCGGTGATGTCTTTGTCGGAG[G/A]TCGAACAGCTAGTAGCGCCTGAATCATCGGTGGACTTAGTAACCGTCGCT
237	BC_CT_1237	AT2G41000	A04	J	Bra016957	NODE_48097_length_883_cov_13.116648	-1	162	C	G	660	12	0	0	0	12	TCTCCCGACCACGTTCGGTTAAACGCAACCGTGAGGTTTAAGCTTGTGTC[C/G]GAAGCGTACGAGGTATTGAACGACGATCGCAAACGCGCGTCTTATAACGC
238	BC_CT_1238	AT1G09280	A06	A	Bra018569	NODE_30_length_1768_cov_22.015272	1	891	T	C	914	10	0	0	0	10	GATATAGTAGGCTGCTGCCTTCTCTGCAACAATACCTTTGACGACTATTC[T/C]CCACGTTGCCGTTGCAGACTATGCCGCATGCTTGTATTAGTCTGCAATCA
239	BC_CT_1239	AT1G08680	A06	A	Bra018607	NODE_19529_length_2257_cov_21.023483	1	750	G	C	893	17	0	1	0	16	GATACTTTTAGGTCTGAAATACAGTCCCCAAATTTCCAGCAAGAAGGTGG[G/C]TTTCGTAGTCCCCAGTCTCAGCATTCAAATGCCCCTCCAAGTGAAAACTT
240	BC_CT_1240	AT1G08280	A06	A	Bra018639	NODE_26854_length_1264_cov_20.314083	-1	273	G	C	930	16	0	0	16	0	GTCGTTTCGGTTTCGAGATACTCGTCTTGTGCCGTTGTTGGTAACAGCGG[G/C]ACGTTACTAAACAGCCAATACGGTGACGTCATCGATAAACACGAGATAGT
241	BC_CT_1241	AT1G48650	A06	C	Bra018747	NODE_8732_length_3930_cov_37.401016	1	3294	A	G	3366	26	0	0	26	0	GAAAACGATAAGAACCACCTTCAGACAGTGCTTGCCCGAGCAGGACACGG[A/G]ACACCAGTGTACAAGACAAGACAGCTGAAGAACAACCAGTTTCGGGCCAT
242	BC_CT_1242	AT1G49720	A06	C	Bra018800	NODE_23865_length_1428_cov_14.911765	-1	244	G	A	1105	17	0	17	0	0	TATGGACTGCTGAGGAAACTACGCAACCCATCATGACAACTACATCCTCC[G/A]TTGCATCCGTGCAGCAACCAAGTAGTGGCTTTGCTCCAGGAGGAGGGAGT
243	BC_CT_1243	AT1G51080	A06	C	Bra018891	NODE_16512_length_928_cov_12.255388	1	141	C	T	198	10	0	10	0	0	TCTTTCAGACCAAGAAGACTACCACCCTCTTCAACCAATCGCATCTTCCC[C/T]GTAAACCAACCAAAACCCATACTCAAAACCCCCCAAACCGAAACCCTCGC
244	BC_CT_1244	AT1G51460	A06	C	Bra018911	NODE_21826_length_2217_cov_17.802435	-1	1783	T	C	329	12	0	0	12	0	AAAAGGTTTTCCCATTGATTCACATGCTATACACAAAGAGAACTCTGAGC[T/C]ATATCCAGAAGAGGCCTTCTTTCAGGAGAATGTCACCTTTCCCTTCCAAG
245	BC_CT_1245	AT1G52980	A06	C	Bra019003	NODE_18414_length_1906_cov_144.083939	1	147	A	G	204	19	0	0	19	0	CGTACCTCCGCCACAGTTCGCCGCCTCAAGATGTACAAAACCAGGCCCAA[A/G]AGAACCCCCGGCGGTAAAATCCTCAGCAACGAGTATCAGTCCAAGGAACT
246	BC_CT_1246	AT1G14310	A06	A	Bra019663	NODE_22938_length_1010_cov_21.225742	-1	174	T	C	852	8	0	0	8	0	AAGCCGGTCAAAAGAGCTTATGATGGTTTGTTACTTGACGCTGGAGGAAC[T/C]CTTTTGCAGTTGTCGGAACCTGTCCATGAAACTTACGCTTCCTTGGGCCT
247	BC_CT_1247	AT1G13730	A06	A	Bra019707	NODE_7211_length_1445_cov_14.651211	1	256	G	C	378	8	0	0	0	8	CCTTTGATTACGAGAACTCAAAGATTCAGATTTTGACTGCTGACTCCCAA[G/C]CTTCTTACAAGAGTGGAGTTGTTACTTTGGTCACTGGCTTACTCACCGTG
248	BC_CT_1248	AT1G12640	A06	A	Bra019778	NODE_38419_length_1442_cov_59.099861	1	471	T	C	575	19	0	1	0	18	ATGTTGAAGGAGGAAGGCTTACGTGAAGCTCAGAAGAAGAACAGACTGAT[T/C]GAGATGCCGTCTTTGATCGAGTACTTTGGTTACTGTCTCTGTTGCGGTAG
249	BC_CT_1249	AT1G11700	A06	A	Bra019837	NODE_44238_length_689_cov_19.991291	-1	468	G	A	187	10	0	10	0	0	ATACACGAGTCGGAGGAAGAGGAGGATGAAGAATCCGGGATGATGCCGCC[G/A]CACGAGTACCTAGCTAAGAGTCAAAAGCGGCGGAGCAGGAAATCTGGCGG
250	BC_CT_1250	AT1G10522	A06	A	Bra019925	NODE_18561_length_749_cov_40.447262	-1	107	C	T	624	30	30	0	0	0	GTCCATCCGTTATGCTCTTCCAACAATCTTCAATCTCTCTTCACCAGCTG[C/T]GAGTTCGTGCGCAACCAAATCGACCCAGTTTCTTAAACGGCGTTTGAGAG
251	BC_CT_1251	AT1G09900	A06	A	Bra019977	NODE_8997_length_4135_cov_21.300121	-1	1705	G	C	2348	15	0	0	15	0	TGATAGAAGGCATAGCTTATGAAGGTATGGCGAAGGAAGCTCTTGAGCTG[G/C]TCAATGAGCTTTGTAACAAGGGGCTGATGAAGAGAAGCTCAGCAGAGCAA
252	BC_CT_1252	AT5G24760	A02	Q	Bra020469	NODE_3604_length_1383_cov_23.620390	1	951	T	A	1051	22	22	0	0	0	GTGAAGCCTGAAGTTTCAGCTCACTATGGACTCTTTCTATCAGGGAAGTC[T/A]TTGAAAGGGACTCTCTTTGGTGGGTGGAAGCCTAAGTCTGATCTTCCTTC
253	BC_CT_1253	AT2G31260	A04	J	Bra021714	NODE_32072_length_3128_cov_14.085358	-1	453	T	A	2302	11	0	11	0	0	GGGACTAAGCCGTGTGATCTTGTGAAAGAAGCTATCCATGAGCACCCTCT[T/A]TCCCCTTTCACGCTCACAACGGCTATAATCGTTGGATACTTGGCTCTCTT
254	BC_CT_1254	AT2G34460	A04	J	Bra021912	NODE_18670_length_844_cov_59.664692	-1	387	T	C	609	10	0	0	10	0	GAGAAGCTAGCCGAAGCCATCGGCGACGACTCTCACGCCGTGATCTGCGC[T/C]ACTGGCTTCCGCCCCGGGTTCGATCTCTTCGCTCCTTGGAAGATCGATAA
255	BC_CT_1255	AT5G49810	A02	W	Bra022504	NODE_11072_length_3288_cov_107.953163	1	801	G	A	716	45	45	0	0	0	TTGATTGCCAGAGCAGTTGAAGAAGGGATATCTGTCATCAAACCTGCAGG[G/A]ATTATGATATTCAACATGGGTGGTCGCCCTGGGCAAGGCGTCTGTAGACG
256	BC_CT_1256	-	A02	-	Bra022513	NODE_2537_length_1850_cov_119.980537	1	1568	C	G	1595	48	0	0	48	0	ATACTTAGGTCAACAATTCTACTTCCGAGTTCACTCTCCGGCTAACTCTA[C/G]CAGAGATGAATATCCTTTGCCTAAAAATGCTTTGTTGTGTGGTCGAGCCT
257	BC_CT_1257	AT5G51660	A02	W	Bra022557	NODE_9399_length_4174_cov_30.430761	-1	2712	G	T	1859	16	16	0	0	0	GTTGATGGTACCAACGCAGAGAATAGTGTTTCTTCAGAAAATCCTGCTGC[G/T]TTAAATTCCTCCAGCAGTTCTAAGCTTAGGAATCTGAGATTTCTCCGCAT
258	BC_CT_1258	AT1G32220	A09	B	Bra023250	NODE_21212_length_726_cov_180.201096	-1	786	T	C	154	95	1	0	94	0	CTCATCTTGGCTCCACCGGTTAAAGTCGATGATCTAGCACTTGCTGTGAT[T/C]AACGCCCTTAAAGATGACGACATCTTTGGCATTTTCACTATTGAACAAAT
259	BC_CT_1259	AT1G32760	A09	B	Bra023284	NODE_1408_length_1131_cov_19.832006	-1	152	C	T	950	12	12	0	0	0	CCTTCTCAATCTCGACCCTCCGCCTCCTCCTTCCTCCTCCGTTATCTCCG[C/T]ACCAGCAACACCCATGACTCCGCCTGAGAGATTCACCTTCGTCGGTAAGG
260	BC_CT_1260	AT5G16180	A02	R	Bra023555	NODE_28934_length_1273_cov_11.479969	-1	3105	C	T	410	8	8	0	0	0	GTACTAATCTCTATCGAAAAACTTAAAGAAGGACATGCAATACTCATGTA[C/T]CGTGGCAGGAACTACAAACGTCCTTCGTCGAAACTAATGGCACAGAATCT
261	BC_CT_1261	AT1G22960	A09	B	Bra024554	NODE_36881_length_1181_cov_10.339542	1	810	A	G	881	9	0	0	9	0	GGTGAGATAGATGAAGCTTACAGATACTTCCGCAAGATGGAAGAAGACGG[A/G]ATTCGGCCGAACAAATACAGCTACACCATGCTTATAAACAAGAACTCTGA
262	BC_CT_1262	AT1G27190	A09	B	Bra024650	NODE_27325_length_2145_cov_25.575758	-1	1065	C	G	973	33	0	0	0	33	AAGTCGGAGATGAGTAAGTTAGGCGAGCTTAGACATCCCAACTTGGTTCC[C/G]CTTCTAGGGTATTGCGTTGTGGAGGATGAGAGGCTGTTGGTGTATAAGCA
263	BC_CT_1263	AT1G18850	A06	A	Bra025691	NODE_24745_length_1373_cov_22.433357	-1	1100	A	G	207	13	0	0	0	13	GCACTCGGATCTGCATGAAGAGCTGAAGGCTGTTGAAAGAGTAGCGGATG[A/G]TTTGGCTTCGGAATCGAAACTTTGTTGCTTTGTGGCTAATGTTGCTGAGA
264	BC_CT_1264	AT1G16720	A06	A	Bra026029	NODE_3288_length_2057_cov_50.252796	1	258	C	G	316	8	0	0	8	0	AGAAACCGACCCGTCACCACAGCTACAAAGGAAGGCGAAGAGACGGCTGC[C/G]AAGAAACTCGATGTCGCTCCTCCTCCTCCGCCTCCGCAGACTCAGTCTCC
265	BC_CT_1265	AT1G15410	A06	A	Bra026133	NODE_36189_length_1268_cov_13.299685	1	228	C	T	341	8	0	8	0	0	AGAGGCAGTTTGAACAATCTCCATGCAGATTCTATGCTCAGGCAGGCCAA[C/T]ACGGTGGGAATTATCGGAGGCATTTCAACTGATTCCACTCTAAACTTCGT
266	BC_CT_1266	AT1G14790	A06	A	Bra026187	NODE_15410_length_3529_cov_26.424482	-1	746	A	C	2730	20	0	0	20	0	CAACGTCTCTGACTTCAGAGAGAACTTCGCCAACTACGCGGAACACGAAG[A/C]CAGCACTTTCGCCCTCGAATCCGGGCGTAGCTTCTCATCAAACGCGAACA
267	BC_CT_1267	AT1G13790	A09	A	Bra026932	NODE_13377_length_2492_cov_37.143257	-1	428	A	T	2178	17	0	0	16	1	TTCACCATGTATCGCTGAAGCTGAACCTATGTCTGTCTCAGGAGGAGATG[A/T]TCCTGTACCAAGCGGTGAAGAAAGACAGATGTTTTCTCCTAAACACAACT
268	BC_CT_1268	AT1G34320	A09	B	Bra028050	NODE_27312_length_2567_cov_35.628361	1	399	A	C	784	22	0	0	0	22	GCTGTGGATGTATTGGACACACTTGGGAGTAGCATGACCAACCTGAATCT[A/C]AATGCTGGTTTTTCTTCTGCCACCACCATTAAAGGGAATAAGATCTCTAT
269	BC_CT_1269	AT1G51965	A05	C	Bra030449	NODE_44527_length_2137_cov_14.459991	1	852	C	G	875	15	0	0	15	0	TCTGAAGGGATTGACGCTGATTATGTGACGATGATCGCGTTAGTTTCATC[C/G]TGTGCTATGCTGGGAAGTTTGAAGCTTGGGAGAGAGTTTTATGGATACAT
270	BC_CT_1270	AT1G51070	A05	C	Bra030459	NODE_34780_length_990_cov_45.348484	1	570	T	C	668	42	0	0	0	42	TGTTTCTTACCAAACCCGCCAACACTGTCTCAGGCTCAAGCTCCTGGAAG[T/C]AAGCTTGTCCCTTTCACAACTTACCCTGGCTTTGCCATGTGGCAGTTCAT
271	BC_CT_1271	-	A05	-	Bra030479	NODE_53974_length_1019_cov_10.533856	1	779	T	C	551	10	0	0	0	10	AGTGATTCAGGGCCTGGTAGGGAATAAGCCTGCTATCAATGAGGATAAGA[T/C]TATGGAGATGGATGAGATAAGGGAGGTTTTTCTTGCAAATGGGATCGACA
272	BC_CT_1272	AT1G50620	A05	C	Bra030481	NODE_43340_length_1888_cov_25.273306	1	760	G	A	763	10	10	0	0	0	TTCACCTTCCGAGCTCTTCAAGAGTCACAGATCCGAGCTTCAGACCCTTC[G/A]TGTCTCAACCTCAGCCAGGTGCATTCCCAGGCATGAAAGGAGTGACTTAT
273	BC_CT_1273	AT1G50440	A05	C	Bra030491	NODE_7389_length_945_cov_40.341801	1	147	C	T	339	42	0	41	0	0	GGTGATCGTGTTGTAGAGATAGCTGAGAGTGGTGATGATGACGATGACGA[C/T]GACGAAACTAGGCATCTCGTTGCTGTAGATCAACCCCAATGTCGAATTTG
274	BC_CT_1274	AT1G29900	A09	B	Bra032344	NODE_10549_length_3811_cov_74.715820	1	900	C	G	1006	50	0	0	50	0	GTTCTTGTGGAGAAGTCTTTGCTTGGTTGGAAAGAGTATGAGCTTGAGGT[C/G]ATGAGAGACTTGGCTGACAATGTTGTTATTATATGCTCCATTGAGAATAT
275	BC_CT_1275	AT1G28340	A09	B	Bra032897	NODE_21381_length_2263_cov_32.049934	-1	300	A	T	1853	18	18	0	0	0	GGTCCAAACAACTGCTACAACATCGTCCGAGTGCCCAAGGGACACTACTC[A/T]GTGAGGATATTCTTCGGAGTGGTAGACCAGCCTAACTTCGACAAAGAGCC
276	BC_CT_1276	AT1G03030	A10	A	Bra033367	NODE_15297_length_1183_cov_47.365173	1	389	A	C	509	12	0	0	0	12	TGTGAGTCGTATAAATAGGTTATGGCCTCAGAAAGCTGCTTCTTTTGATG[A/C]TGAGGTTATGCCGCCTGATGTCGCTACAGTGCTTCCTATGGATGGGTTCC
277	BC_CT_1277	AT1G35620	A05	B	Bra034408	NODE_26786_length_1568_cov_90.973213	-1	789	A	G	680	48	0	0	0	48	ATTAACCATGACACCCTGAAGCTGCTGAAAGATGATGAGAGGAAGATGGT[A/G]TTGACAATTGTGGAAGATGAAACTCATGAAAGCATGGGGAAACTGATTAA
278	BC_CT_1278	AT1G34640	A05	B	Bra034433	NODE_33821_length_581_cov_29.309811	-1	121	T	C	347	17	0	0	17	0	GGACACAGTCTTTAAAGAAGACGGTTATTACTTATGCGATCGGTGTTTCT[T/C]TGATCGCTGGCATAGTCTTACCTGACTGGGACTTCTTTGATCGGAGTTTC
279	BC_CT_1279	-	A05	-	Bra034452	NODE_30288_length_818_cov_21.775061	1	93	T	C	252	21	0	0	0	21	CACGTCTTCTGGCTCACGGATGACTACCCAGTCCCTATTGATTTCAACAT[T/C]GATGATATCCATGAAGCAATCAAAGAAGCTCTTCTTCGAATGGGTTTCGA
280	BC_CT_1280	AT2G44360	A04	J	Bra037656	NODE_37109_length_571_cov_32.854641	-1	159	T	C	440	25	0	0	25	0	GAAGCTCTGGGCTTAGAAGTCACCAAAGTGCCATCAAAGTCGTCTCAGCC[T/C]CTCACTGAGGTGGAGATTGCTAATGAGTTGGATAAGTTATCAGCCAAGAT
281	BC_CT_1281	AT1G55320	A06	C	Bra037992	NODE_4667_length_2520_cov_76.356743	-1	954	G	T	1442	63	63	0	0	0	GAAGCTGCTCCATCAAAGATCATTGTCCTCCCAGCTTCAGGGACTGAACT[G/T]CGCGTTCAGTTAAGAGATCAGGACATACCGTGGAAGGATTTTCTGTCCAA
282	BC_CT_1282	AT2G45590	A04	J	Bra039326	NODE_22779_length_1235_cov_9.698786	-1	1944	C	T	397	8	8	0	0	0	GAGAGGGCTAATCTGATATCATGGGCTAAGCAGTTGGCTTGTCATGGTAA[C/T]TTATTGGAGTTGGTTGATAAGTCTATACATTCTTTGGAGAAGGAGCAAGC
283	BC_CT_1283	AT1G53560	A06	C	Bra039680	NODE_53338_length_516_cov_12.312016	1	337	A	G	363	10	0	0	10	0	TCATAACCGGTTTTCTCCTTGGTTCAATACCATGGTACATAGGAGTATTC[A/G]TTCTAGTATGTGCTAAGATCAACCCACGAGAGAAACCAGGATACATAGCT
284	BC_CT_1284	AT2G17230	A10	H	Bra002034	NODE_3398_length_1378_cov_39.666908	-1	642	G	A	627	22	0	21	0	1	ATGCAGGACTTTTGCCGCGCCGTGTGCGGGTTCCACTACTTCACGTTCCC[G/A]TCGATGGTTGGCTACACGATGCCCTACGCTTGGGTTGGTCAGTCGGGGAA
285	BC_CT_1285	AT5G18440	A10	R	Bra002158	NODE_45733_length_1395_cov_22.374193	1	963	C	T	1030	8	0	8	0	0	TTAGCAAAGCAGCGTGAGTTAGGTGTTGAAGTAGCAGAAGTTCCTTCACA[C/T]TATTTATCCAATCCAGTTGAAGAAGTTAGTGGAGACAACAGTGGACAGTT
286	BC_CT_1286	AT5G18950	A10	R	Bra002196	NODE_16693_length_1599_cov_15.489681	1	1051	T	A	1106	8	8	0	0	0	TCGTGTATACAACGATGATACATGGGTTATGTGAGATGGGGTGGTTTGGG[T/A]GCGCGAGGAAGCTTTGGTTTGAGATGATGGAGAAAGGGATGCGGCCTAAC
287	BC_CT_1287	AT5G19160	A10	R	Bra002218	NODE_41705_length_1696_cov_9.264741	-1	1014	T	A	513	9	0	9	0	0	GAAGAGGTTGATTCAAGCAAAACGCAAGTCTTCTTCCGCACATTTGCTCC[T/A]GTGCATTTCAGGGGAGGAGATTGGAGAAGCGGAGGAACATGTCACATGGA
288	BC_CT_1288	AT5G20300	A10	R	Bra002291	NODE_15488_length_2652_cov_24.530167	1	1818	A	G	1922	19	0	0	19	0	TACACTACAGACTCTAGAATACAGACATTCTCTGTAGCTGCCGACGTCCA[A/G]TCATCAGGAGACGATCTTGTCTACACGTTTCACGGCGGCACGAAGCTTAA
289	BC_CT_1289	AT5G20710	A10	R	Bra002325	NODE_16488_length_2611_cov_103.563004	-1	1537	G	A	1092	84	0	84	0	0	GGGTTCATAGCAACGCTCATGTTCTTCATGCTTACGTCAATGGAAAATAC[G/A]TAGGTAACCAAATCGTGAGGGACAACAAATTCGATTACAGATTTGAGAAG
290	BC_CT_1290	AT5G22510	A10	-	Bra002417	NODE_9538_length_2108_cov_48.586338	-1	241	G	A	1754	33	0	33	0	0	CCAAGGGTAAGAAGTTGCAGTCCACGAGATGCAGATGCCAAAGAAACGAC[G/A]TTGAGGAGGACATCAGATCCAACTTACTTCCTACTGACGGGTTGAAAAGC
291	BC_CT_1291	AT5G59900	A10	W	Bra002521	NODE_15414_length_2359_cov_9.314964	-1	2008	T	G	687	8	0	0	0	8	TAAAGCACAAAGATCGGAAGATGTTTCTTGGACTTTTGAAGGAGATGCAT[T/G]GTAAAGGACTCAAGCCTGATGATGTGATGTATACAAGTATGATTGATGCG
292	BC_CT_1292	AT5G59390	A10	W	Bra002570	NODE_52346_length_1641_cov_30.012188	-1	259	A	C	1359	14	0	0	14	0	CCATCTGGAACTTCAAGGGACACTCTGGTTTCGCCTTGGTGGAGTTCACC[A/C]GAGACATTAAAGGGTTCGAGAACGCCATGAACTTCGAGAGGAGTTACAAA
293	BC_CT_1293	AT5G59220	A10	W	Bra002594	NODE_25716_length_1167_cov_25.012854	1	1188	A	C	1106	15	0	0	0	15	GCGTGTGATGAAGCGTCGATTTTGCTGACGAGGCTTGCGTTAGCTAGACA[A/C]AGTTCTGACAACGTAAGTGTTGTGGTGGTTGATCTCCGAAGAGACACGTA
294	BC_CT_1294	AT5G58620	A10	W	Bra002632	NODE_2670_length_1931_cov_22.227861	-1	471	T	A	1332	16	0	16	0	0	TTGAGTCCGGTTTTTAGCGGGAGGAAGAAGGTTTTGGAGAGGTTGTTGAA[T/A]GGAAATGAAGCTGATGTTCAAGAAGAAGAGGCTGAGGTTGAAGTTGAGGT
295	BC_CT_1295	AT5G57900	A10	W	Bra002686	NODE_16778_length_1070_cov_34.930840	1	406	C	G	433	35	0	0	35	0	CTCACGTGACGGACGCATCTATGGCGAAGGTAGCGTTTCGTTGCAGGAGT[C/G]TAAAGGAGCTAGATATCAGTTACTGTCACGAGATATCCCACGACGCGCTT
296	BC_CT_1296	AT5G56590	A10	W	Bra002805	NODE_21191_length_1735_cov_26.502018	1	927	G	T	1046	17	0	17	0	0	GAGGCCATGGACGTTTATATATTCTCATTGTTCAACGAGAACAGGAAGAC[G/T]GGTTTGGATTCGGAGAGGAACTGGGGGCTGTTCTATCCCGACCAGACGAG
297	BC_CT_1297	AT5G56040	A10	W	Bra002855	NODE_7498_length_3400_cov_9.613824	-1	72	C	T	3285	12	12	0	0	0	TGCTTCTTCCTCTTTCTTTTCTTAAACTCCTCTGTTTTCTTCTTCATCCC[C/T]TGTTTCTCTGTAGACGAACAAGGACAAGCTCTGCTCTCATGGAAATCTCA
298	BC_CT_1298	AT5G55740	A10	W	Bra002877	NODE_20748_length_2550_cov_18.188236	-1	2376	C	T	169	15	14	0	0	1	CAGCCTGGATGCAGTTGGATTCGGGTTAAAAGAGAGGAAGAAGAAGAAGT[C/T]CAAGTGTTTGTTGCCAATGATAAGACACATCTTAGGAACAATGAGATACG
299	BC_CT_1299	-	A10	-	Bra002887	NODE_52777_length_1216_cov_12.705592	1	150	G	C	219	13	0	0	0	13	AAGTTCTGGTCATCTCTCCCTTTGTCGACACACTTTTGCAACCGTTTCCT[G/C]ACGTACCAATCCCAGCAACCTCGTTTCTACATGTCGTTAGTGCACCGCCT
300	BC_CT_1300	-	A10	-	Bra002896	NODE_12314_length_1449_cov_16.530710	1	981	G	A	1080	12	12	0	0	0	TCGTTACCTCTGTTCATGGGTCTCTTACCGAAGCTCTCAGCTTTGTCGTT[G/A]GAGAACAACAGCTTCTCCGGTATGATTCCGACACAGTACGTCTGGAAAAC
301	BC_CT_1301	AT5G54910	A10	W	Bra002946	NODE_13009_length_2493_cov_25.655035	-1	578	A	T	1836	17	17	0	0	0	CTTGATTGGTGGTCGTGAAGGAGTTGATGTTGAGAAGGAGAGGGTTAATC[A/T]TATGAATGTTTTGGTGTGTGCTCCCGGTAGGCTTCTCCAGCATATGGATG
302	BC_CT_1302	AT5G53770	A10	W	Bra003035	NODE_28485_length_1807_cov_23.183729	1	189	G	C	255	8	0	0	0	8	GACACAGCGCCGGTGGAATCAGAGACGGTTGATTTCTTCTCACTGGACGT[G/C]GACGCCGGGGAGAAGGAGAACGGCGAAGAATTTGTTACGCCGGTTGTGGC
303	BC_CT_1303	AT5G53480	A10	W	Bra003054	NODE_19365_length_2795_cov_68.691589	-1	1305	G	A	1479	51	0	51	0	0	GACCCAAGCAACCATGTGAAAGACACAACCGCATGGACTCTTGGTCGGAT[G/A]TTTGAGTTCCTGCATGGTTCAACAATCGAGACACCCATAATTACTCAGGC
304	BC_CT_1304	AT5G53150	A10	W	Bra003079	NODE_4432_length_2328_cov_20.070877	-1	531	A	G	1800	12	0	0	0	12	GTTTCGGGTGCTAAGGCTAGAACTAAGCCGCCAGCTCCACGCAAGGATCC[A/G]CCTGCTTATGCTCCTCCGTTTCAGGAGAGTAGTACCTTCTGGACAATGTG
305	BC_CT_1305	AT5G53000	A10	W	Bra003091	NODE_17114_length_1228_cov_94.820847	-1	502	G	T	875	15	15	0	0	0	TCCTTGAGATTAAAGAGAGGAAGGAGCGACGCGGACGTTCAAAAAGGGCT[G/T]CTGCCTTGTCAACTCCGGTTGAATCTGGAGAAGAAGACATCCCAGATGAT
306	BC_CT_1306	AT1G65060	A07	E	Bra004109	NODE_23374_length_2023_cov_69.659912	-1	450	C	T	1403	31	31	0	0	0	CAGGAGATTCACAAACAGGTCAAATCCTCCGGAGCTAAGCTTATAATCAC[C/T]CACTCTCATTACGTCGATAAGTTGAGAAACCTCGACGGAGAAACAAGAAT
307	BC_CT_1307	AT1G65580	A07	E	Bra004120	NODE_19028_length_3213_cov_25.314348	1	3228	A	T	2968	35	0	35	0	0	ATCCCTCGTGGATGCACCACGGCAAAGAAACATTACGATGATAGACCCAA[A/T]ACCTCAGGACAAATAAACGCTCTTCATCGATCCGATTATCAACAGCTAAG
308	BC_CT_1308	AT1G65730	A07	E	Bra004127	NODE_21953_length_2118_cov_36.945232	-1	1872	A	T	190	30	30	0	0	0	TTTTACATCGGAGGTTACTTCACGATCGATATGTGCGTGGGGAGTCTCAT[A/T]CTGTTCGTGTGGAGGAAGCTGAATAGACCAAAAGCTGATGCTTACTCTTC
309	BC_CT_1309	AT1G66150	A07	E	Bra004149	NODE_11409_length_3195_cov_48.835369	1	2097	G	T	2256	31	0	31	0	0	GGGCTTAAGCCTCTGTTGTGGAAACAGAGATTGACTTTAGCGTTGGATGT[G/T]GCGAGAGGCGTGGAGTATCTTCACGGATTAGCTCATCAGAGCTTCATTCA
310	BC_CT_1310	AT1G66680	A07	E	Bra004178	NODE_3473_length_1306_cov_65.393570	1	139	G	A	215	9	9	0	0	0	ACGATCGATCTATTGCGGCGGATTCGTGGTCGATCAAGAGCGAGTACGGA[G/A]GCACTCTCGACGACGATCAGCGCCACGCCGACGCCGCCGAGGCTCTCTCC
311	BC_CT_1311	AT1G68140	A07	E	Bra004284	NODE_2577_length_1395_cov_42.695339	1	919	C	T	1104	13	0	13	0	0	ATAGGCAGAGTACCTCTCTGGCAAGTCGAATGAGGAGACAAGGACGGGTT[C/T]TACTAGGACGATCAGGTAGGAGACGTAGAGCTAGAGAAGCTAACCAGAGA
312	BC_CT_1312	AT1G68780	A07	E	Bra004336	NODE_13404_length_1656_cov_17.466787	-1	1023	G	A	442	19	0	19	0	0	GGGTTAAAAGGAGAGATTCCATGGTCAATCTTGGAGCTCAAGAAACTGAG[G/A]TTCTTAGGTCTAAGCAACAACAGTCTCGGAGGCAAACTCTTTCCTCAAAT
313	BC_CT_1313	AT2G47680	A05	J	Bra004438	NODE_5110_length_3328_cov_31.010517	-1	1213	A	G	2010	20	0	0	0	20	TGGTGCCGAGTGCATTCTTCAACAAGCTTGAAGAGCATGAGACCCCAGCT[A/G]TACTTCAGCTGTCATTGAGACAACAAGTTCTCCACATTTGCTGCACAGAA
314	BC_CT_1314	AT2G47390	A05	J	Bra004460	NODE_15774_length_2829_cov_96.302582	1	2013	T	G	2051	90	0	0	90	0	GCGACACTATACCTACCACCAGGCTATGATCCATCAAAAGATGGTCCTCT[T/G]CCTTGTCTGTTTTGGTCTTATCCCGGTGAATTCAAGAGCAAAGATGCTGC
315	BC_CT_1315	AT2G46640	A05	J	Bra004519	NODE_16891_length_976_cov_29.933401	1	631	T	C	599	21	0	0	0	21	CAAAGCTGCCTAGTAAGTTATCGTTTGCTAAGAAGATGATCATTACTAAG[T/C]CCAAAGATACAGAAGACTCGCGTCCAATCAAGAACGAGCATGACTCGCGT
316	BC_CT_1316	AT2G41670	A05	J	Bra004638	NODE_62383_length_1729_cov_37.132446	1	219	A	G	166	9	0	0	9	0	CCATTGTCGTCGGCGAACGAGGATCTGCAGCCACAGTTGTCAGCGAAGAG[A/G]CGTATCATAGCTCTGAACAAGAAAGATTTAGCTAACCCCAATGTTCTCAA
317	BC_CT_1317	AT2G42450	A05	J	Bra004694	NODE_38998_length_1623_cov_16.154036	-1	1533	T	C	218	15	0	0	15	0	TGGAAGAGAGATCCAGGACAACATTTTCAGAGGATACTTCTCTCAGGTAA[T/C]TTCATTACAGACCATAAATGTGATAGCCACTACTACGCTCTAAGAGATGT
318	BC_CT_1318	AT2G44020	A05	J	Bra004800	NODE_12767_length_1824_cov_10.629386	1	486	T	C	768	12	0	0	0	12	TTTAAGTTAGAAGGGACTATGAGTACTTCTGTTGCTTACTTGGTGAGTAT[T/C]GGTGTGAGTCCTAGAGACATTGGTCCTATGGTGACTCAGTATCCTTATCT
319	BC_CT_1319	AT2G45030	A05	J	Bra004884	NODE_10182_length_2501_cov_60.892841	1	543	A	G	565	70	0	0	70	0	CTATGCAGTGTTGGTGGTGTGCAGAGTCAGTCTATTACTGTTGACAGGCA[A/G]ATGAGGAGGTACGAGGTTCCGAGAGTGGCGTTTATCAACAAGCTTGATAG
320	BC_CT_1320	AT2G39950	A05	J	Bra004999	NODE_1725_length_2098_cov_41.822212	-1	844	G	A	1054	26	0	26	0	0	GTCTGGTCCCAACTCCTCCTGATACATCATCGTCTTCAGGCTCTTCTGAA[G/A]CAACCGCTACCTCCTCCGCTAGTGCATCGTCGATATCTCTTCAGGCACGC
321	BC_CT_1321	AT2G37035	A05	J	Bra005222	NODE_38142_length_1058_cov_22.068998	-1	1184	C	G	531	13	0	0	0	13	GCAGATCAAGTGTCTTGAAGCGATTCTGTGTGGGTCTTTCTTCAGATGGG[C/G]GTTGGTTCGTGTTGTGGGGAAAGGGTTTGCTTCTGTGGTTCAGTCCGCGT
322	BC_CT_1322	AT2G36290	A05	J	Bra005286	NODE_1826_length_1380_cov_113.157249	-1	1002	T	C	327	72	0	0	72	0	CTACAACGTTACGTTGCTAAGAAGCTGCCATGGATTCATTACCATGAGAT[T/C]CCTGGAGCAGGGCATATGTTTCCTCTTTTTCCGGGTATGGTTGATAACAT
323	BC_CT_1323	AT2G35450	A05	J	Bra005341	NODE_27653_length_1322_cov_29.457640	-1	939	C	A	406	9	0	9	0	0	CCATTTGTGGTTCTTGAATGTGGATACAAAGAAGCCAAAGAAGCTGTGAC[C/A]ATTATTGCAAAACAAGCATCCTTGTCAAGTTCTGACATGGACTGGATCAT
324	BC_CT_1324	AT2G34970	A05	J	Bra005377	NODE_3088_length_2432_cov_43.919407	-1	679	T	C	1728	29	0	0	29	0	GGAGTGTTTGCTTGGATAAGTCGTTGATGGAGAGTAATCCATCTGTGTTG[T/C]TGTATAATGATATGCAGGATTGTTACATTGATATATGTTCACCTGAGGTG
325	BC_CT_1325	AT2G34900	A05	J	Bra005383	NODE_23230_length_1185_cov_40.805908	-1	1052	G	A	93	20	0	20	0	0	AGCACTGAAAGCAGCTAACAAAAGCTCTGGAGGAGGAGGAACAAACGCAC[G/A]AAACAACAATAATGGTGGAGAGATGAACAAGACCGCTGCGAAAAGAAGGA
326	BC_CT_1326	AT2G33330	A05	J	Bra005505	NODE_12149_length_1210_cov_43.413223	1	168	G	A	464	42	42	0	0	0	AAAGGATGCGCAAGACAGCAGTTCTCAGATCCGTCTGGTCTGTACTCGCA[G/A]GCCCTCTCTGCAATGTATGGCTCATTGGTCACTCAGTCAACTAAAACCAA
327	BC_CT_1327	AT2G32920	A05	J	Bra005546	NODE_3757_length_1494_cov_120.531456	1	1218	G	A	1324	83	83	0	0	0	GCCGGTGGAAAAGGAAACGTGCCAATGAACGGAACACCGGAGATCGTTGA[G/A]ACAAAAGCGTGGGACGGTAAAGATGGGGAAGTGATGGAGGAAGATGAATT
328	BC_CT_1328	AT2G32480	A05	J	Bra005598	NODE_15593_length_1503_cov_30.957418	-1	1059	C	G	534	11	0	0	0	11	GCGAGTAAAGTGGCAGGACCCGTGGCGATCATTGCGGTGGGAGCAGAGGT[C/G]GCGAGATCGAACACCGACGGGCTTTACCAGTTCGCGGCGCTGCTGAATAT
329	BC_CT_1329	AT2G31740	A05	J	Bra005643	NODE_16643_length_2489_cov_37.394939	-1	1849	G	A	602	28	0	27	0	0	CTGAATCTTCTTCCGAGAAAACGTCGGATGCTGTCTCTAAAACAGAGTCG[G/A]CTAGTTCCAATAATGCGGAAGGCAGCACTTGTCCTGACATCTTGATTATA
330	BC_CT_1330	AT3G52750	A09	N	Bra006945	NODE_15224_length_1695_cov_43.799999	1	687	T	G	843	27	0	0	27	0	GGTGTGGCGAAGGCAATGGGTATATTAACGGTTGGTATTGTGACAACGCC[T/G]TTCTCATTCGAGGGAAGGAGAAGAACGGTTCAGGCTCAGGAAGGGATTGC
331	BC_CT_1331	-	A09	-	Bra007048	NODE_12416_length_2333_cov_34.967422	1	1569	G	T	1693	18	0	18	0	0	TTGACGAGGGAGCAAGCCAACATTCTGACAATGAACGGCGATACTTTGGT[G/T]TACCCTGCTCGGTTTTGTTCTGATAGGTGGAAAGATTGGGGAGATTTGTC
332	BC_CT_1332	AT3G55350	A09	N	Bra007153	NODE_36093_length_1411_cov_15.770375	-1	993	G	C	374	20	0	0	20	0	CAGATGGCCTTGTCCAGGCTTAAAGATAAGTGGAGGATCATAAACGGAGT[G/C]ATGTGGATGCCTGATAGAAACCGGCTACCGAGGATTATATTTGTGTGTTG
333	BC_CT_1333	AT3G55530	A09	N	Bra007174	NODE_33905_length_1168_cov_52.603596	-1	756	A	G	275	45	0	0	1	44	GTCTGTATCGATCCGTGGCTTAGACAGCAAGGAACATGTCCTGTTTGTAA[A/G]TTCAAGGCTCATTCAGGATGGCAAGAACAAGACGACGGGACAGATGATGA
334	BC_CT_1334	-	A09	-	Bra007241	NODE_2238_length_3268_cov_81.181763	-1	2235	C	T	839	71	71	0	0	0	AATCTTGTTAAGCTCGAAGGCTATTACTGGACAACGTCTCTTCAGCTACT[C/T]ATCTACGAGTTCCTCTCTGGTGGGAGTTTATACAAACACTTGCACGAAGC
335	BC_CT_1335	AT3G56640	A09	N	Bra007260	NODE_49445_length_2725_cov_19.608074	1	1824	G	A	2135	15	15	0	0	0	GCACAACAGATCCTCCCAACGGATGCTTTGTACAAAGTTGGAGTTGGGGC[G/A]ATCGAGCACATCTCAAACTCCATCGTCTCTACGTTCCTAAGCGATAGCAT
336	BC_CT_1336	AT3G59140	A09	N	Bra007434	NODE_13679_length_6520_cov_21.741259	1	3513	C	T	3635	20	1	19	0	0	GGACTTGTTTACTCCGTACAGAACCAATGCTACTTAGCTAACTGGATCAT[C/T]TCCGTTGAGAGGCTTAACCAGTACACACATTTAACACCTGAGGCTCCTGA
337	BC_CT_1337	AT3G61650	A09	N	Bra007622	NODE_5267_length_1675_cov_52.473434	1	738	A	T	860	15	0	15	0	0	TCGCTAGTCTCAACCGTGATGTCCGCCAGCACAACCACGCTGCGTTATCC[A/T]GGATACATGAACAACGACTTGGTTGGCTTGCTTGCGTCTCTGATCCCGAC
338	BC_CT_1338	AT3G62010	A09	N	Bra007651	NODE_5523_length_4159_cov_49.570568	1	1362	T	C	1558	18	0	0	0	18	AGTGGGGAAGTACTGGGAAGTCAGACTGTTCTAAAGAGTGATCATAGTCC[T/C]GGTTGTCAAATTCTAAGTCTACCAGAGAGGGTGGAAGGAGCACCAAATTT
339	BC_CT_1339	AT3G63120	A09	-	Bra007729	NODE_33004_length_846_cov_33.156029	1	305	T	A	431	28	28	0	0	0	CTACTCTCGCTGCAGCCCCTCTTGCTTCGTCGTTGCCTACATCTACATTC[T/A]TCAGTTTCTCGACGTGACACGAGCTCATCTCACGCCCCTTAATGTCCACC
340	BC_CT_1340	-	A09	-	Bra007748	NODE_2752_length_1873_cov_54.777897	-1	165	C	T	1574	12	12	0	0	0	TACTCAAGATTACCTAGTGAGGTGTTTGCTACTTCGCCGCTCCGGCTGCT[C/T]GGGAAACATTCGTTGCCTTTGAGAGCGGTGGTGACCTCAAAAAACATTTC
341	BC_CT_1341	AT2G25620	A09	I	Bra007784	NODE_21441_length_1462_cov_21.668262	-1	534	A	T	751	13	13	0	0	0	ATCAATAAGGTGGTTTCTTCAGCGTTTCTTCGAGCAGACGCTGCCTTCTC[A/T]GAGGCTTGTGCGTTGGATGGGAGTCTCTCTTCAGGAACTACTGCTTTGGC
342	BC_CT_1342	AT2G25530	A09	I	Bra007794	NODE_21858_length_1817_cov_17.230049	1	483	T	C	544	11	0	0	0	11	AAATGGGTTTCTTACCTTAACCGAGAGAGGAAACTTGATTCCATTGTCGG[T/C]TCTCGTCCTGCAATACCTTCAGCTCCTAAGGGATTATATATCTATGGAAA
343	BC_CT_1343	AT5G16780	A10	R	Bra008595	NODE_7598_length_2863_cov_45.768772	1	1322	C	A	1591	16	16	0	0	0	AGCTGAGGATCTTGGTTCTCGCAAAGACGGCAAAAGGCAGGCCTTGATAG[C/A]AGAGAAAGAAAGATCCGAGAACGAAAAACGGAGCAACGCCTATCAGACCG
344	BC_CT_1344	AT5G13970	A10	R	Bra008790	NODE_20415_length_1328_cov_42.530121	1	831	A	G	881	23	0	0	23	0	CATCCATCCGGAGTTCCAGATTATGTTCGGAACCCGTCGAAGTACACTCT[A/G]TACACGTTTGATGAAGGCGAGGTTGATGAAGAGTCTAACAGGAAAGCGTA
345	BC_CT_1345	AT5G13680	A10	R	Bra008809	NODE_13968_length_4189_cov_32.226784	1	1894	A	C	1924	21	0	0	0	21	CCTTGGTATGTGGGCTAGATGATATGGGCAGACTGTACATCAACGGGAAG[A/C]GCCTATGTAATAACTGCAGCAGCTTCTCATTTTACTCAGAGTTGGACAAT
346	BC_CT_1346	AT5G12890	A10	R	Bra008873	NODE_18417_length_1750_cov_24.464571	-1	1345	G	T	338	10	10	0	0	0	AGCTGGTGATGGAGGAGGAGAGTGAGGTAGGGAGAGAGGTTAGGAAGAAG[G/T]CTAAAGAGGTGAAGGAGTTAGTAAGGAGAGCGATGGATGATGGAGTTAAT
347	BC_CT_1347	AT5G12150	A10	R	Bra008911	NODE_7290_length_2692_cov_70.295319	-1	1185	A	G	1317	69	0	0	0	69	TGCTCCACTTCTACTGATTCTCATATTGGCGAGAGTGGGCCTGAGAACTC[A/G]AGTGATGAAGAGGACATAGAGGTTAAACGTCCTGACTTGCACAATGTGGA
348	BC_CT_1348	AT5G11390	A10	R	Bra008966	NODE_10473_length_2179_cov_30.196421	1	1479	G	A	1630	14	14	0	0	0	AGGGCTGACTATACAGAAGACAAGCTGATCACTGTGTCTGAGTCTAACGC[G/A]GATCTCAACGAAGAGCTGAAGTTCTGTAGAGGGAGATTGAAAGAAGCGGA
349	BC_CT_1349	AT5G11350	A10	R	Bra008968	NODE_17258_length_2054_cov_21.318403	1	1371	C	A	997	19	18	0	1	0	GCAAATGCTCGTATGGATAATAACTCCAACATGGATGTTGGAAAAACCCC[C/A]TCCATAAGAAACACATCTGAGCTTCCATGTGGTGATACTGTTCTTGCTGG
350	BC_CT_1350	AT5G11040	A10	R	Bra008994	NODE_12210_length_3840_cov_33.112499	-1	1977	C	T	1808	33	33	0	0	0	TGCTTTGGTGTAATCACAGAACATGTTTTCAGGGATGTTGACAATCTACT[C/T]CTTGGAGCAGCACAAGGACTCGTATTTTCTGACCCTTTCAGATCCTGTGG
351	BC_CT_1351	AT5G05310	A10	R	Bra009103	NODE_38476_length_1503_cov_12.182967	1	852	C	T	979	10	0	10	0	0	ATTGCTACTCCTAAATCGCCTATCTCCACAGCCAGACCTCAGCTTTGGGC[C/T]ATCTTAGACGGAATGAGACTTATACTAGCATCGCCCTATCTTTTGCTCGT
352	BC_CT_1352	AT5G05700	A10	R	Bra009127	NODE_7333_length_1933_cov_13.635282	-1	954	T	C	981	8	0	0	8	0	GAAGAGCACGAGCTATACAAACGCTATCAGCTCAAAGTCCACAACGACAA[T/C]CCAAGCCACGTAGTGGAAAGCTCATACAGAAGGTTCTTGGTAGACTCTCC
353	BC_CT_1353	AT5G07590	A10	R	Bra009249	NODE_15675_length_1424_cov_18.849016	1	954	A	G	1063	11	0	0	11	0	GCTTCGGAAGGCTATATAAGTGTCAGGTATGAAGTGATGGATTTACCAGT[A/G]GCACTTCCTTTTCAGAAACCTCTCGTGGACAAGCCTAACCCAAAACAAGG
354	BC_CT_1354	AT5G07370	A10	R	Bra009268	NODE_39705_length_1166_cov_23.952829	-1	681	G	A	383	9	0	9	0	0	AACCAGACGTTTTACCATTTCAACTCGTGTTCGATTCTGATAATCTATGA[G/A]AACGAATCCATACACGAGGATGGTGCTCGAGCACAGGTGAAGCTGGTGGA
355	BC_CT_1355	AT5G07220	A10	R	Bra009283	NODE_15366_length_1201_cov_33.701916	1	309	T	A	507	22	22	0	0	0	AAGATTCTGTACAAAGACAAGGAGAGAGACTCGAAGATGTTTCTTGATCT[T/A]TGTGGAGTTAAAGATCGGTCAAAGCTTGTTCTTAAAGAAGATCCGATGGC
356	BC_CT_1356	AT5G06970	A10	R	Bra009303	NODE_18748_length_3660_cov_43.260654	1	1786	G	A	2118	41	40	0	1	0	TGGCATTGCTTGCTGAGGAGACAAAGAAACTTATGAAAAAGGACTCTACC[G/A]TCTTTATGCCAATATTATCTCAGAGGCACCCACAAGCAATTGCGTTTTCT
357	BC_CT_1357	-	A10	-	Bra009339	NODE_10689_length_1269_cov_29.587076	1	288	C	T	410	26	0	26	0	0	GGCATCCGTGGTTCCGGATTAATGCCTTTTAGCTGTCAAGGTCTCTCGAC[C/T]TTTACATATCCCTATCGTCCTTTGGTCAAACGTTATGCGAAATTGGGTCT
358	BC_CT_1358	AT5G08640	A10	R	Bra009358	NODE_2696_length_1350_cov_446.637024	-1	720	C	A	659	391	0	390	0	1	CTCAGTGGAATCACTCTGCTTGTACCTAATGAAGTTCCTGGACTTCAAGT[C/A]TTCAAAGACGATCACTGGTTCGACGCCGAGTATATTCCTTCCGCCGTCAT
359	BC_CT_1359	AT5G08770	A10	R	Bra009368	NODE_23583_length_759_cov_10.942029	1	399	T	G	407	9	0	0	9	0	TCTTCGTCTCGTCCTTCGACTTGTTGGTCTTCCTCCGCGGCCTCGATGTC[T/G]TCGTCTCTCTCGTGGTCTCTTCCTAACGACGCGGTGATGCTCTCTTTCCC
360	BC_CT_1360	AT5G04480	A10	R	Bra009450	NODE_27351_length_3053_cov_14.687848	-1	2963	T	G	466	10	0	0	0	10	GGACGAGGACTTAGCAGAAGCAGCAGATGATAACGACCATCCAAGGGAGA[T/G]ATGGCTTTGGCCACTAACCGGAGAAGTGCATTGGAAAGGCGTTTACGAGA
361	BC_CT_1361	AT5G04060	A10	R	Bra009489	NODE_12724_length_1939_cov_29.449717	1	412	A	G	586	10	0	0	0	10	CTCCACTTCAACAACGTCTCTTCTGTCTTGTACCTCCTCCGAAAGATTAT[A/G]AGGTACCTATACGCTGGCCCACCAGCAGAGACTATGTGTGGAGAAGCAAT
362	BC_CT_1362	AT5G03280	A10	R	Bra009539	NODE_15187_length_4574_cov_44.771755	-1	2718	T	C	1484	38	0	0	37	0	GCTCCTGGGTTTGAGAACTTTGCTGGGTCTAGAAACGTATCGCGACAATC[T/C]GAAAGATCTTACTACGGTGTTCCATCTTCTGGAAACACCGATTCTGTAAA
363	BC_CT_1363	AT5G03060	A10	R	Bra009552	NODE_23584_length_991_cov_16.709385	1	221	T	A	342	14	14	0	0	0	GCTGCGCTTGCTCAAGGATCTCGAGAGGGAGAGGAAGGAGAAGGAAGAGT[T/A]CAAGAAGATGGTCGAGGTCCTTGAGGCCACGAACAGTGAACTGATGCTCA
364	BC_CT_1364	AT5G02240	A10	R	Bra009604	NODE_2013_length_666_cov_427.466980	-1	570	T	C	226	289	0	0	289	0	GCTGGAGGACTTCTAGACAAAGAAGGAGGTGCACGAGAGCTCCTAGTTGG[T/C]AAAGACGATGAGCTTCTTCAAACAGACACCAAAACCGTCCCCAGGGCTGA
365	BC_CT_1365	AT5G23880	A06	Q	Bra009712	NODE_26780_length_2376_cov_43.938972	-1	1419	T	A	951	35	0	35	0	0	GTTCCCCCATCCAGCAGCATTGCCCCAATGTTCCCATTCTATGATAACAC[T/A]GCTGACTGGGACGAGTATGGGGAGGTCATTAATCCAGATGACTACGTGAT
366	BC_CT_1366	-	A06	-	Bra009732	NODE_33141_length_1725_cov_17.725798	-1	753	G	A	892	9	0	9	0	0	ACTGTATCTGTCTACGAGACCAAGACTTTCAACCTGTTGGGCAAGGCACC[G/A]CTGAAACTTGATGATGTTATAGATATTTCTTGGTCTCCCACAGAAGCTGT
367	BC_CT_1367	AT5G24300	A06	Q	Bra009747	NODE_7008_length_2296_cov_86.638939	-1	1839	G	C	350	50	0	0	49	0	ATGGTGTCGGCATTGAGGTTGGCTGCAGCAACGTACAGAGAGTATAAAGA[G/C]TCATGGGAAGGGTTGATGAGAAGAGGAATGAGCAGAAACTATTCTTGGGA
368	BC_CT_1368	AT5G24820	A06	Q	Bra009795	NODE_4311_length_1362_cov_52.710720	1	513	C	T	574	15	0	15	0	0	GACACCCTCCAGTTGACTTCTTCCATCACCGACCAAGAAAACTCTCTCTC[C/T]ATAGTTCGTGGGTTTGTCTTTGGCTGCGGGACTAGCAATCGTGTGACGCC
369	BC_CT_1369	AT5G25590	A06	Q	Bra009853	NODE_8207_length_2139_cov_53.157551	1	1125	C	A	917	32	32	0	0	0	AAATCATTGAGAGGCATTTCAAACGGCGAAGGTGGGAAAGAAGATCAAGA[C/A]TCAGATGAGCATGAGACTCACGCCACCGTGTTGGACAAATTGTTAGCATG
370	BC_CT_1370	-	A06	-	Bra009905	NODE_22505_length_699_cov_81.942772	1	270	T	C	428	61	1	0	0	60	ACGCTTGTCCCTTGTAGCATCCCTGATAAAATGTTCGTTATCACAAAATC[T/C]GGTAGGTCGGGGGGACTATATGTGAACAATGCGAGGATCGTTTCTCCTAA
371	BC_CT_1371	AT5G26600	A06	Q	Bra009915	NODE_10723_length_957_cov_19.827587	-1	1096	T	C	436	16	0	0	16	0	ATGGGATAAAGAGGAGGAATCATGAGTCTGTGGTTGAGATGGGTGAGATG[T/C]TGGTTAAGTCTTGGGGGACGCAGCTAGGTTGTCCGCCGGAGATGTGTGCG
372	BC_CT_1372	-	A06	-	Bra009976	NODE_25961_length_3829_cov_23.214939	1	1974	A	G	2070	13	0	0	13	0	ATTGCTGATACAATGGCATATATGCAAAGAGAGGGAACGTTACTCCGTGG[A/G]GAGCATAACATTCTGGGTGAAGCATTTCTTGTTATGGCTTCTGCAGCAGG
373	BC_CT_1373	AT5G49570	A06	W	Bra010028	NODE_34513_length_2404_cov_26.273294	-1	1284	C	T	1137	15	15	0	0	0	CCCGGAAGGCAAAGCGGGGACAAGGAATGGCGCATTCAGAGATCAGAGTT[C/T]GGTTCAGACGGAATCACCTCTTCGTCTTGCTCAGTTCGCACGTGCGTTGA
374	BC_CT_1374	AT5G61990	A06	X	Bra010047	NODE_13215_length_3228_cov_11.955390	1	1109	A	T	874	9	0	9	0	0	TGATTCTTATATTTGTGTGATGTCAAAAGAAGGGGCGATGGAGAAGGCAA[A/T]AGCTCTCTTTGATGGGATGATCGCGTCCGGAGTGACACCAGGTGCTCGAG
375	BC_CT_1375	AT5G62570	A06	X	Bra010099	NODE_5060_length_1849_cov_11.754462	1	390	T	A	537	10	10	0	0	0	AGAATTGGATTAGTAGATTCTTCAACTGGTCAAATCGTCTCCTCAGGTCC[T/A]GCATCATCTGCAAAGCTCGAGATTTGTGTTGTTGAGGGTGATTTTGAGAG
376	BC_CT_1376	AT5G62840	A06	X	Bra010126	NODE_8580_length_947_cov_50.589230	1	669	G	A	685	59	59	0	0	0	TCAGATGTATTCGTGCGTGTTACGCAGCTAATGTCCATTCTCGAGACTCA[G/A]TACTCAGAGGACACGGTCGTCATTGTTTCACCTGATTCAGACAACTTATC
377	BC_CT_1377	AT4G28490	A01	U	Bra011033	NODE_35405_length_1362_cov_13.306902	1	2167	A	G	1213	12	0	0	12	0	TAAACCGACCTTCCATGAGAAAAGTCGTGATCATGCTTCAAGAAGTCTCT[A/G]GTGCTGTTTCTAGTAGCGGTCCAAATGCGTCCAAACGCTCTAAGAGCAGT
378	BC_CT_1378	AT4G28980	A01	U	Bra011073	NODE_34530_length_1456_cov_23.971840	-1	768	T	G	759	35	0	0	0	35	GACTCCAACGTGCCTGATGGAGACGCGTCTTGTCTTGCCACGTGTACTGT[T/G]AGTGAAATGGATGATGATTTCGGGACGAACTCTTTTGCTTATGATGAGGA
379	BC_CT_1379	AT4G29810	A01	U	Bra011137	NODE_10472_length_1282_cov_74.614662	-1	252	G	A	1089	44	0	43	1	0	TCCGATTTAGACATGGTTAAATTCATTGGTAAAGGAAGCAGCGGTGTTGT[G/A]CAGCTTGTTCAACACAAATGGACTGGTCAATTCTTCGCCTTAAAGGTCAT
380	BC_CT_1380	AT4G30250	A01	U	Bra011177	NODE_26166_length_1856_cov_40.234913	-1	804	T	G	887	24	0	0	0	24	CTGTACGGACCGCCGGGGACAGGGAAGTCAAGTTTGATCGCTGCGATGGC[T/G]AACTATCTCGGGTATGATATCTATGATCTTGAGCTCACTGAGGTTCAGAA
381	BC_CT_1381	AT4G31390	A01	U	Bra011268	NODE_38147_length_2235_cov_29.706936	1	273	C	T	569	15	0	15	0	0	GGGAGGGATGAGGAAGTCGTCCCGTTCCGTGCTAGGCAGCTTAGGAACCT[C/T]TTGTGTAACTTGGGGCCTTCTTTTATCAAAGCTGGACAGGTTCTTGCAAA
382	BC_CT_1382	AT4G32500	A01	U	Bra011351	NODE_16868_length_2643_cov_15.635641	1	1920	C	A	1964	14	14	0	0	0	CTCTTATGGGACAACGGTGCAAAGCTAAGTCCTGACACAGTAGCCCATTT[C/A]TCTTGCTTAGCCGTTGAACAAAGCAGCTTAGATACACTCAAAGACATTGT
383	BC_CT_1383	AT4G32620	A01	U	Bra011364	NODE_17065_length_4936_cov_22.886751	-1	2785	T	A	1185	44	0	44	0	0	TACGTGTTTTGTATGACATGGACAGCGATGATGAGCAGTGCCTTGCGAGA[T/A]TTCGTGAGTGTTCGGATGCTGAGAATAGTGCTTCTTGTGAGATCAGTGAG
384	BC_CT_1384	AT4G32910	A01	U	Bra011395	NODE_27620_length_1995_cov_37.588974	1	1206	C	T	916	20	0	20	0	0	ATGCATAACCTTGCTCAGAAATGTGTTGAGTCAAAGCCAGTTAACACTTC[C/T]CATAAGCTTCTGAGGCTGCTTATTGGAATTCTTGGAGAGAATACTGAGGT
385	BC_CT_1385	AT4G33530	A01	U	Bra011451	NODE_738_length_2748_cov_25.244541	-1	498	T	C	2331	15	0	0	15	0	TTGGTTATCTACACTTTGTTATTGCTCCCTCTTGTAAAGTATGTGTTTTT[T/C]GTTCTTTGGGCTAATGACGATGGTGAAGGTGGTACTTTTGCTTTGTATTC
386	BC_CT_1386	AT4G34220	A01	U	Bra011508	NODE_10990_length_2643_cov_53.612560	-1	209	A	T	2225	60	60	0	0	0	CGATAAAACACCATGCTTGTGGACAGGTGTCACATGCACAGAGCTTGGGA[A/T]GCCCAGTACACCAGACATGTTCAGAGTCACAAGCTTGGTACTTCCCAACA
387	BC_CT_1387	AT4G34830	A01	U	Bra011565	NODE_16872_length_3619_cov_37.969883	-1	721	A	G	2993	20	0	0	0	20	AAGTCCAGGAAGCTGCTGTGATGGAGTACGATCCATTTGTGGCCAAAGAA[A/G]TGGCAGCTGAGGAGTCTCAGTTTGCTGTTGCCGGTGTCAGCACTATTGCT
388	BC_CT_1388	AT4G36390	A01	U	Bra011679	NODE_12107_length_2070_cov_55.036232	1	1584	G	T	1639	26	0	26	0	0	GAGGAAGTGAAGCAGAGACGTTTAACTGAACTCATCCAAGCCTTCCGCGA[G/T]ACAACAGGTCCTTGTTACGACTCTCAGGTCGGTTCTACTCAGTTGGTTTT
389	BC_CT_1389	AT4G36860	A01	U	Bra011712	NODE_21903_length_2155_cov_24.003712	-1	598	A	C	1455	15	0	0	15	0	TTAGACGCGCCAAAGCTCAACTTGAGGAAGATGAGCAGCTCGCAAAGGCT[A/C]TTCAAGAAAGTATGAATGTGGGATCTCCTCCTCCTGGATATGATTCTGGA
390	BC_CT_1390	AT4G37280	A01	U	Bra011751	NODE_38961_length_1170_cov_45.283760	-1	486	A	T	640	32	32	0	0	0	GATAACGTATCAGCAGATAAGCTACTCAAGATCCAAATGCCTGCAACACT[A/T]AAAAAACAGCTCGTTGACGACTGGGAGAATGTTACGCAGAAGGACAAGGT
391	BC_CT_1391	AT4G38890	A01	-	Bra011887	NODE_11025_length_1957_cov_44.755749	-1	1632	C	A	351	42	0	42	0	0	AAAGAGCAACGGCACTGGGACATTACCTCCGGGGAAAGACTCAACATCTT[C/A]AAGGACTTTGTACGTTTTGGTCTTCAACATTGGGGATCCGATACAAAAGG
392	BC_CT_1392	AT4G38460	A01	U	Bra011898	NODE_1932_length_1177_cov_110.389122	-1	462	G	C	727	65	0	0	65	0	ACTGTCTTCGGCGCTGACATGGCCATTCTGGCTGGTGATGCCCTCTTCCC[G/C]CTCGGCTTCCAGCACATTGTCTCTCTCACCCCTCCCCACCTTGTTCCCCG
393	BC_CT_1393	AT2G28450	A07	I	Bra011947	NODE_4075_length_2451_cov_34.121174	-1	2025	A	T	399	18	18	0	0	0	GACTCCTCCTCTGAGCCGGAACGATCTACAAAGCCACAGTTCAAAAACGT[A/T]GTTGCTATAGTGGATCCACCTCGTCCTGGACTTCATCCAGATGTAATCAA
394	BC_CT_1394	AT2G28150	A07	I	Bra011973	NODE_38596_length_1714_cov_16.233372	1	378	C	T	455	10	0	10	0	0	CATGGGAATGAGTATGTTCTTAAAGGCTCTGAGATTATTGACCAATCCAC[C/T]ACAGATCACTTTAGCAGCCCAATTGAGAATTCAGCAACACAAAACATGAA
395	BC_CT_1395	-	A07	-	Bra011986	NODE_4151_length_4254_cov_59.281384	-1	884	C	T	3192	28	28	0	0	0	TCTTGGAGGAGGTTTGATTCACCGAATAAAGGGTAAGAAAAAGAGCTCAC[C/T]ATCATCGTCAGAGCCCAGAGGAGAACAAAGTTCTGTTAAACCAGACACTA
396	BC_CT_1396	AT2G27880	A07	I	Bra011993	NODE_17927_length_3027_cov_46.858604	1	501	C	T	388	27	0	27	0	0	ATTTCGAAGAAGGTGAACAGGGACGTGATGACAACGTTGGTGAAGACGTA[C/T]GGAGAATCACACATGGCGAAGAAGATTCCTGCGTATGACGGCAGGAAGAG
397	BC_CT_1397	AT2G27385	A07	I	Bra012022	NODE_24253_length_570_cov_107.054382	-1	200	A	C	411	34	0	0	34	0	CGTTAGTTGTAGCCACTCCAAGACGCGTTTCACCGTCTCAACCGACAAGA[A/C]GGGCGAGTTTATGTCGGAACTTCCCTCGAGAGTTAAATCGGATTGCGAAG
398	BC_CT_1398	AT2G27060	A07	I	Bra012036	NODE_24488_length_3126_cov_9.500640	-1	1330	A	G	1679	10	0	0	0	10	CACTTCCTCTACAAGATGCAAGTAGTGCAGGAAACCTTAGCTTGACCAAT[A/G]TTGATCTGTCACATAACTCATTAAGTGGAGTTCTGCCCGAGGAACTAACC
399	BC_CT_1399	AT5G66560	A07	X	Bra012082	NODE_5580_length_2203_cov_22.189741	-1	832	G	A	1166	30	0	30	0	0	CGCAGCTGAGCCTTCCCATCTTCAGAACGGTGATCCTCTCAATGAGATCG[G/A]AAGATCTGAGCTCAGACGTCATTGAGAGCTGTTTGATTAGTTACGCCAAA
400	BC_CT_1400	AT5G66720	A07	X	Bra012095	NODE_37390_length_1177_cov_64.397621	-1	645	T	C	481	30	0	0	30	0	GGTGTTGGCGGTTGGGCTGAAGTCGGTGTCAACGCTGGCTTGTTCTCTCG[T/C]GAACTAATGTCTTACTCAGTAGCAGCTATTCGAGAACTGGCTAAAGGTTC
401	BC_CT_1401	AT5G61460	A03	X	Bra012956	NODE_36994_length_3231_cov_21.428659	-1	2961	T	G	270	20	0	0	0	20	GGAGGAGAACGTTCTTTCTCAACTTTGTGCTTTGCATTAGCTCTTCACGA[T/G]ATGACAGAAGCCCCATTTCGAGCAATGGATGAGTTTGATGTGTTTATGGA
402	BC_CT_1402	AT5G61040	A03	X	Bra012985	NODE_39368_length_2036_cov_13.064342	-1	390	G	A	1343	8	0	8	0	0	TCTTTTAGGCAGAGAAGGTTCGTTAGAAGGAACCAGCGGTACAGACGGTT[G/A]ACTAAACCTTTGAGTTGTATGGAAAGCTGCTTGATGTCTCGGTTCCATGG
403	BC_CT_1403	AT5G60820	A03	X	Bra013006	NODE_11840_length_1361_cov_19.457016	1	945	G	A	1005	9	9	0	0	0	GGTGGCGATATTGATCAACAAGAAGACGATGAGGATTATCTTCATACGAC[G/A]GAGTATGAGATGTTGTTTGAGGCTGAGATCTCATCTGGTCTTGGTAAGCC
404	BC_CT_1404	AT5G23060	A03	Q	Bra013013	NODE_5054_length_1423_cov_155.827133	-1	114	G	C	1197	62	0	0	62	0	TCTTCTTCGTCTTGTAAGAAGAGAGTGAGGCAAGTCTCTGTCGCACTTCC[G/C]ACAACAACCTCAATCTCTCTGTTATCTGTCTTCTCATCTCCTCCTCCTGA
405	BC_CT_1405	AT2G07180	A03	G	Bra013158	NODE_20380_length_1707_cov_18.653193	-1	1418	C	T	187	9	9	0	0	0	GGCTTTTCAGTGTGCTGCTCCGACACGGAAAGAGCGACCGGACATGGAAG[C/T]TGTCGGGAAGCAGCTTTGGGCTATAAGATCCAGTTATCTTAGGCGGTCGG
406	BC_CT_1406	AT2G05620	A03	G	Bra013173	NODE_12874_length_704_cov_87.970169	1	108	G	A	207	56	56	0	0	0	GGTTGGGGGAGTTCAATCTCCGGCGAGGATTACCACACCATGCTCGCCAA[G/A]ACAACTGCGCCACGGCAAAACTTTGCTAAACTCTCACGGAAACCCATCAG
407	BC_CT_1407	AT2G05320	A03	G	Bra013178	NODE_35032_length_1766_cov_16.369196	-1	479	G	C	1032	15	0	0	15	0	TTGTCAGGTGAAGCAGATCTTCTCGCCTTACTCTCCTCATATATTTAGAG[G/C]TAGTTTCCCTGGGACGACGGCGAAGGACTGCAAAAGCAAAGGTGATAAGG
408	BC_CT_1408	AT2G04940	A03	-	Bra013185	NODE_34237_length_1313_cov_24.747906	1	316	T	C	323	18	0	0	0	18	CCAGTGGCAGTGGTGGTGATACTCCTCCACCTCGCTTGGACCGGAACTTT[T/C]TGGCTAAGCTATGGGTTTCTGATATGAAAAAGCTTAAGGAGAGGGAGAAG
409	BC_CT_1409	AT2G04880	A03	-	Bra013187	NODE_14195_length_1836_cov_49.686821	-1	153	G	T	1455	14	14	0	0	0	CCAGTGGCTACTGAAACTGAGCAATGTTCAGCCGAGATTCCGGAATCTAC[G/T]GACAGCAAGAAGCTACTACAGCCTGTTCCAGCTTCAGTGTCTGAAGAAGT
410	BC_CT_1410	AT4G18370	A01	U	Bra013300	NODE_32987_length_1651_cov_32.310722	1	744	T	C	968	11	0	11	0	0	TTGGGAAGAGAGATACCTTCACCCAACGGGAAGAGTATTCGAGAAGCTAT[T/C]CAAACAGATGCTGACATTAACTCAGGCAATTCTGGAGGGCCATTGCTTGA
411	BC_CT_1411	AT4G19020	A01	U	Bra013370	NODE_13695_length_3459_cov_19.004915	1	2044	T	G	1961	16	0	0	16	0	AAGCCACTGAAAGTAGCTCTTCTACTGAAGATGATTCAGAACCTGAGGAG[T/G]ACGAAGTTGAAAAGCTGGTTGATATATGCTATGGTGATCCTGACAAGACA
412	BC_CT_1412	AT4G20430	A01	U	Bra013464	NODE_8147_length_3207_cov_108.818520	-1	1383	T	C	2187	28	0	0	0	28	AGCTCTGCTGTAGACAAGGACATGTATGCAAGTGAATGCCAAGATTATGA[T/C]AGTTTTGATAAGGATCTTATCTGTGGGAAGCTCCTGATATGTAGCTACTC
413	BC_CT_1413	AT4G21210	A01	U	Bra013513	NODE_1771_length_1253_cov_29.266560	-1	648	T	C	630	28	0	1	27	0	CTAGACATCCTAGGACCAATCACAGACGCAATCTCCTCTCACTTAGGAGC[T/C]AACCCTTCAGGTCTTTCGCGTGGCGTCTCAAACTCATCTCTCAACGAAGA
414	BC_CT_1414	AT4G21280	A01	U	Bra013517	NODE_21016_length_893_cov_133.307953	1	360	G	A	404	101	101	0	0	0	CAAGCAAGAGATCTGAAACTTGCGTTGAAGGAAAGGTTTTATTTACAGCC[G/A]TTGCCACCGACGGAAGCTGTAGCTAGAGCCAAAGAATCTGCGAAGGAGAT
415	BC_CT_1415	AT4G21700	A01	U	Bra013549	NODE_39779_length_2693_cov_15.634608	1	1848	G	A	1687	17	17	0	0	0	TCTGTATGGAGAATGGATTTGGAGATTGCTATGGTGTTAATATCCAATAC[G/A]CTCTCGTGTCTCTTCGTTGGGATGCAGCTTTACCATATGAGTAAACACCA
416	BC_CT_1416	AT4G22010	A01	U	Bra013582	NODE_9887_length_1887_cov_107.288292	1	288	A	C	375	86	0	0	0	86	ATTTCTTGGAACGGTGTCCAACAGAGGAAGAACTCATATCAAGATGGAGT[A/C]ATAGGGACAACATGTCCGATCCCACCAGGCAAAAACTTCACTTACATAAT
417	BC_CT_1417	AT4G22200	A01	U	Bra013599	NODE_16623_length_2522_cov_88.945679	1	1713	T	C	1581	53	1	0	0	52	CGGCTCAAAACATCTTTCCTTATTGAGACAATGCAGATTAAACAACAAGA[T/C]AATGCCGTGATGCTCAAGAACTTCTTGCAGCATCACAAGAAGCTGAGTGA
418	BC_CT_1418	AT4G23940	A01	U	Bra013747	NODE_2799_length_2817_cov_44.900249	1	974	G	C	950	21	0	0	0	21	GCCTATAGTAAAGCCATTCCTCAAACTGTTTATAGGCGTCTTCGTCGGTG[G/C]TATTGAAAGATCATGGGAGTACATTGCCGATGTACTCGCCGATGGGGGGA
419	BC_CT_1419	AT4G24430	A01	U	Bra013800	NODE_10246_length_2030_cov_32.294090	-1	1719	T	A	285	46	0	46	0	0	GCGGAATTACAGGTGAGGATGAACGAGGATGAGAGTGAAAAGAGTTTGAT[T/A]TTCACAACTGGTGTAATAGGACACGACAACACGATCGCAAGACATGGGAT
420	BC_CT_1420	AT4G24900	A01	U	Bra013844	NODE_26058_length_695_cov_11.128057	1	1064	A	G	474	11	0	0	11	0	ACGGAAGTTAGTTGTCACAGCTGAAAGCATCTCTATGGAATCAGAAGAAC[A/G]GAAGTTAGTCAAAACTGAAAGCATCTCAGTGGAATCAGAAGAACCAGTCC
421	BC_CT_1421	AT4G25650	A01	U	Bra013907	NODE_9192_length_1759_cov_56.046616	-1	1038	G	A	704	31	0	31	0	0	AAATTGTCATTGATCTTTATATGCATTCCGGTCAGCCCCGGTCGCAGTAG[G/A]TTGATATGGACGTTCCCTAGAAACTTCGGGGTAGCTATTGATAAGATTGT
422	BC_CT_1422	AT5G17630	A08	R	Bra013962	NODE_7921_length_1199_cov_37.790657	-1	963	T	C	395	31	0	0	31	0	GTTGGGAAACCGTGGACGTTTTACTCTTGGGTTTTGCTCTCTGGTGTCTT[T/C]TACCATTTGTACAACCAGTCTTCTTACCAGGCGCTTGATGAGATTAGTCC
423	BC_CT_1423	-	A08	-	Bra013993	NODE_49089_length_696_cov_10.899426	-1	100	A	G	591	13	0	0	0	13	TCCTCTACAAACGACCAGTCTTTTCTCCGTCCGCTTCGTTCCCATCTACC[A/G]CTATCTCCTACCCGGCCCGAACCCGATTCTTATCCACCCGGATCCAAGCC
424	BC_CT_1424	AT3G23330	A07	F	Bra014939	NODE_2759_length_1445_cov_9.315571	1	2070	A	G	1334	9	0	0	9	0	AGGGATTGTCATGTTGCTATCAAGTTTATTTCGAAGATCACAGAGAGAGA[A/G]ATTATCGTGAGGGATAATAGCAGATTCCATCATTTCAACCGTGGAAGCTG
425	BC_CT_1425	AT3G23740	A07	F	Bra014976	NODE_1328_length_2121_cov_30.657238	1	805	G	A	882	18	18	0	0	0	AAGCTGTTGCGCAATCAGTTGACGGAGTCATCAATAAACATTCAGCTGTA[G/A]GTGGAAACACCAGCCCTTTGAAGAAGGTTATTGCGTCCAGCCCCAACAAA
426	BC_CT_1426	AT3G23880	A07	F	Bra014991	NODE_47838_length_1113_cov_11.811320	1	288	G	A	266	8	8	0	0	0	CGGTACCATCTCAAATCTTGCTGCGTCCACTCTCTGTATAATGAGCCAAT[G/A]GCCAACGTCTTTGAGCATGATGGTGAGCTTTTAGGCAGAGATTACTACCA
427	BC_CT_1427	AT3G24010	A07	F	Bra015016	NODE_30100_length_866_cov_22.887991	-1	510	A	G	353	15	0	0	0	15	GTAGCATCAGCATCAACAGGTATGACTTCTACTGGTATGGATTTGGATCT[A/G]CCTGTGGATCCCAACGAACCAACTTACTGCATCTGCAACCAAGTTAGCTA
428	BC_CT_1428	-	A07	-	Bra015118	NODE_5169_length_4611_cov_15.262850	1	4428	C	T	3582	20	0	20	0	0	TTCCCTGGTATAGCAGTATCTGTTCGCCGTGTAACTCTACCAACAGCTAA[C/T]GCAATAGAGTTGTTTAAAGACGATGACTCTCGCACTGGTGAACTTCACTT
429	BC_CT_1429	AT3G25410	A07	F	Bra015123	NODE_19188_length_1547_cov_10.509373	-1	612	C	T	922	10	9	1	0	0	TTTGTCCTCACCTGTTGTGTCGCTGGAGCTCAGCTGTCTAGCTACGCCAG[C/T]TCTCTCAGCAAAGCTGATGTTGCCATGAGCATTCTTCTTACTAGCTCTAC
430	BC_CT_1430	-	A10	-	Bra015239	NODE_23306_length_1889_cov_54.995235	1	723	T	C	853	45	0	0	0	45	CTCACGGATAACAGTCTGTATCATTTCTGTGTGTTCTCTGATAACATTGT[T/C]GCTACTTCCGTCGTGGTTAACTCCACTGCTCTCAACTCCAAGGCCCCTGA
431	BC_CT_1431	AT2G15900	A10	H	Bra015246	NODE_24856_length_3461_cov_15.797169	1	1233	C	T	1418	11	0	11	0	0	ACTACTGGTGCAGAAGAAAAAGCAGTGGTACATTTGCCCCCTAGAGTTAG[C/T]GTTGATAAGCACTCACTAGCGCAAATCGAGGAGGATATTAGTAGAACAGC
432	BC_CT_1432	-	A10	-	Bra015251	NODE_2500_length_10091_cov_16.148052	1	8969	A	T	7813	16	0	16	0	0	TTCTATGTCAGATTTGCTCCCTGCTCTAGGGAATCTCCTCAGCTGTGAGC[A/T]GTCACCAGCTGAGAGCATATGGCGTTTCAGAAATGTACTTAATGATCATT
433	BC_CT_1433	AT1G75990	A07	E	Bra015799	NODE_4891_length_1537_cov_218.824982	-1	765	A	G	844	52	0	0	0	52	TACCTCGGTAAGATCCGTACGATCCAACTCGAGTACACTGATGCAAAAGA[A/G]AGCCTCCTCCAGGCGGCTAGAAAAGCACCTGTCGCTGCTCTAGGCTTCAG
434	BC_CT_1434	AT1G75340	A07	E	Bra015851	NODE_45082_length_766_cov_11.219321	-1	96	C	T	660	9	9	0	0	0	TATGGAGAAAGATGTAGATACCTTCATCCACAACAAACTAAACCAAACAA[C/T]CCCTTCGGCTTCGGCACACAGCAGCAACAGAACAAGACTTCGAACAACCC
435	BC_CT_1435	AT1G74850	A07	E	Bra015889	NODE_30546_length_2567_cov_31.183483	-1	765	C	T	2161	24	24	0	0	0	AGACATGAAGGGATACAGCCTGATATCGTGACTTACAACACGCTGCTTAG[C/T]GCTTGTGCTATTAGAGGATTGGGGGATGAGTCTGAGATGGTGTTTAGGAC
436	BC_CT_1436	AT1G73720	A07	E	Bra015971	NODE_28401_length_1732_cov_43.031178	-1	1062	A	C	654	17	0	0	17	0	GGGAAATTGTTGAAAGAGTTCCGCGGTCATACATCTTATGTAAACAATGC[A/C]ATCTTTACAAGTGATGGAACCCGTGTAATCACTGCCTCCAGTGACTGCAC
437	BC_CT_1437	AT1G73620	A07	E	Bra015980	NODE_47749_length_930_cov_42.546238	-1	513	G	A	384	49	0	49	0	0	TTGAACAGAATGTGTCCGGTTGGTCTACAAGTCCGTTCACGTGACGGGAA[G/A]CAGGTAGTAGCCTGTAAAAGCGCATGCTCTGCCTTTAACTCACCTCGCTA
438	BC_CT_1438	AT1G72670	A07	E	Bra016042	NODE_30175_length_1525_cov_16.356066	1	147	A	T	265	10	0	10	0	0	TGGAAACTGTGGAGGACTTCTTCAGAGAGTTTCATCTCTTCCTCAAAGGG[A/T]TTCAAGAGCCGTGCTGGTAGCTATGGAACTCCTTCTCTGGGCTCAGATCC
439	BC_CT_1439	AT1G72480	A07	E	Bra016055	NODE_45310_length_1867_cov_40.799679	1	848	G	C	1023	30	0	0	0	30	GACTGGTGTTAGACCAACGGTGATCACCGTATGGGCAGTCACGTTTGGGT[G/C]TATCAAACGCACGTGCGCACGTGTCATCATCCTTATGGTTTCGATGGGGT
440	BC_CT_1440	AT1G72320	A07	E	Bra016065	NODE_16935_length_2532_cov_20.255924	1	1373	A	G	1729	11	0	0	0	11	CAAAAACGAGACTCGTATCTCCATTGCTCCACGGTTGTTGTTTCTTGATA[A/G]CTACTTTTATTCCCAAGATAAGTCTACATGGGAGTGGGCACCTGGTGCAA
441	BC_CT_1441	AT1G71460	A07	E	Bra016135	NODE_31062_length_1859_cov_11.544916	1	1467	T	C	1138	11	0	0	1	10	GCCAGACTGTTTGACAGGTTGGAGCAAAGGAATGTGAAAGCATGGACGGC[T/C]ATGATTGACTCCTATGTGGAAACAGGGGATTTAGAAGCAGGGATCGAAGT
442	BC_CT_1442	AT1G69830	A07	E	Bra016262	NODE_12485_length_2956_cov_56.080853	1	1299	A	T	1370	33	0	33	0	0	AATCAAGAAGTGTCCGATAGTGGATTCACTGCAGAAATCATCACTGAGAT[A/T]AGGAACTTGGCAATTGACATTTCCTCTCACAAGAATCAGAAGACAAACGT
443	BC_CT_1443	AT3G49601	A06	M	Bra017971	NODE_5519_length_1984_cov_91.070061	1	1499	A	T	1645	84	0	84	0	0	GGATGTTGATGATAGGTACAGAGGTCAAGCGAGCGAGGAAGAGGATGAAA[A/T]TGATAGGGGTCGATACAGACAGAGACGTGAAACGGTTAAGGAGGATGATA
444	BC_CT_1444	AT3G48990	A06	M	Bra018019	NODE_2790_length_1767_cov_49.987549	-1	1020	C	A	730	57	2	55	0	0	AATCCTTTACCGGAGGAAGGTCCGCACAAGCCTGGGTCTGTTGGGAAACC[C/A]GTGGGTCAAGAAATGGCGATCCTTAATGAGAAAGGGGAGATACAAGAGCC
445	BC_CT_1445	AT3G48430	A06	M	Bra018060	NODE_11780_length_3914_cov_29.771334	1	2950	T	C	2513	17	0	0	0	17	ATTCCTATAAGCAGCAATGGAGGGCTTACGGGGATGAGGAAGAGTCTTAT[T/C]TTGAGACGGGGAATGAGGTTTCTGGTGATTCGTCGAATCAAATGTCTGAT
446	BC_CT_1446	AT3G47930	A06	M	Bra018100	NODE_39727_length_1853_cov_29.676741	1	1221	T	C	1249	18	0	0	0	18	ATTGCCCTAGATCCTCTCAATGACGTTCACGTTGGAAAAGTGAATCAAGC[T/C]GAGGCTGAGTTTTGGAAAAAATCAGAAGGATACAGAGTAGGGTGGAGTGA
447	BC_CT_1447	AT3G47420	A06	M	Bra018150	NODE_15619_length_1519_cov_46.960499	-1	1180	C	A	201	59	0	2	57	0	TTACAGCTGCGAGTTTCATGTACTGTTCGATCCCAGCTCTGTTCTTCTAC[C/A]GGAGCTACGGACATGTGTCGTTACTAGCCAACGCGTCTCTCATGTTCTTA
448	BC_CT_1448	AT3G46960	A06	M	Bra018181	NODE_2638_length_4045_cov_32.484303	1	3082	G	T	2993	24	0	24	0	0	GAGTTGCTGCTGGTGTAGGGTACGAGGTCAGAGCGTTTGATAACAAAGAA[G/T]TCTTGTGTATATGCGTTAGCAAGATAAAGATTGATCAGGTGCGTCTACTC
449	BC_CT_1449	AT3G46220	A06	M	Bra018217	NODE_42761_length_2663_cov_36.289146	1	558	A	T	623	23	0	23	0	0	GGACAGTTATATACGCCTGCTTATGTAGCACGTGTTACCGCTATGGTTCG[A/T]GGTGCTTCCAGGGGTATCTTTGTTCCTTCCAATTTGTCTGCTTTGTGGGC
450	BC_CT_1450	-	A05	-	Bra018246	NODE_474_length_2759_cov_46.241390	1	771	T	C	845	36	0	0	0	36	AAAAGCTACGGCTTGAGGCCTAACTTGGTCACTTACAACGCCGTCATCGA[T/C]GCGTGTGGTAAAGGAGGGATGGAGTTCAGCAAAGTAGCTGAGTTCTTCGA
451	BC_CT_1451	AT3G16810	A05	F	Bra022180	NODE_15573_length_2220_cov_67.322975	1	1701	C	A	1792	30	30	0	0	0	CCCGAAGAATCAGAAAAGAGTTCACAGCACATCCTGGAAGACTTTCACTC[C/A]AGCCGAACAATTAGAAGGCTGGTCTTGGACAGCCCTACTTTTGCTTCCAT
452	BC_CT_1452	AT3G17340	A05	F	Bra022209	NODE_24409_length_3351_cov_25.487318	-1	2231	T	C	1125	15	0	0	15	0	TTCTACTAATTGCAATGTAGCTGTGGAGCTCAGATTAGCTGATTTGCTCG[T/C]TGTTTGGGCTGATCTTCTTGCTAGCTGGGATGGTTGGGAAGAGTCGGAGG
453	BC_CT_1453	AT3G18060	A05	F	Bra022278	NODE_10099_length_2109_cov_55.469418	1	957	G	A	1082	61	60	0	0	1	GGAACAATCAGCATATTCTCAGCAAGCGATCTTGATAAATCCCCCTTCCA[G/A]TTTTCGGGACACATGAAGAACATCTCTTCCTTATCTGTGCTCAGAGGAAG
454	BC_CT_1454	AT3G18930	A05	F	Bra022370	NODE_45163_length_965_cov_10.024871	1	870	C	T	433	10	0	10	0	0	CAATCACCGGCAATTTCTAGATTCAGGGAGCTGAAGAGATCTTACTCGTT[C/T]GATTACGATAGGGAGGAATCAGCATCAGAGAGAGTGACGATGGAGCCAGC
455	BC_CT_1455	AT3G19840	A05	F	Bra022461	NODE_14881_length_2102_cov_16.208372	-1	2283	G	A	481	14	0	14	0	0	AAAGCTCTTCTAGTTGAAGTCTTGTCATCGGAAGCTGCTTCTCAGCAGAC[G/A]GAAGAAGCAAAGACCGTGCTCAACTCTTGGTCGACGGCTAAACAAGTACT
456	BC_CT_1456	AT5G64510	A06	X	Bra024304	NODE_6823_length_1516_cov_58.606201	1	957	T	G	1047	29	0	0	29	0	ATCAACGGCTCAAACGCTAACTTACTCGGCTTTGAGAAGCTGTTGACCTC[T/G]GTTTTAGGTCCCAAAGCTCAGGAAGAAGGTTCTTTTAAGGTGCTGAAAGC
457	BC_CT_1457	AT5G64930	A06	X	Bra024337	NODE_1921_length_1725_cov_22.200001	1	1315	T	C	1441	14	0	0	0	14	TGGACACGTTGGGAGGCGACGGTAAACTCTGGCTGCTTCTTTGGGAGACG[T/C]TTTGCGTTTTGCAGTTCGTTGCGAACGTCTTCACGCTGGCTTTCTATCGT
458	BC_CT_1458	AT5G65540	A06	X	Bra024396	NODE_27950_length_1960_cov_27.271938	1	1078	C	T	1077	9	0	9	0	0	TTGTTGCGCGCATGCTTTTGACAATGGGATTTGAAGGTGCTACGGAGGTT[C/T]CGGTTGATGTCTTCTCTCAGTTGGTCAGCCGACATATCTGTAAACTAGGC
459	BC_CT_1459	AT5G65750	A06	X	Bra024417	NODE_3199_length_3346_cov_126.587868	-1	2160	A	T	1158	97	96	0	0	1	CTGGGATTCGAACTTGGTTACTCGATGGAGAACCCGAATTCTCTGGTAAT[A/T]TGGGAGGCTCAGTTTGGAGACTTTGCCAATGGCGCACAAGTGATGTTTGA
460	BC_CT_1460	AT5G65900	A06	X	Bra024428	NODE_25794_length_1951_cov_28.895950	-1	1368	G	A	534	21	0	21	0	0	TACATTCATAGAGTAGGTAGAACAGCTCGTGGAGAGGGTGCAAAAGGGAA[G/A]GCTCTGCTTGTTCTAACTCCAACGGAGTTGCAATTTATTCAGTATCTCAA
461	BC_CT_1461	AT2G03110	A06	K	Bra024789	NODE_24688_length_1601_cov_15.997501	1	792	G	T	1187	16	0	16	0	0	TGTCTCATTGGGAAAGGTGGAGCTATTATATCCGAGATGAGGAGTGTCAC[G/T]AAAGCCAATATCCGCATTGTTCAAGGGGAAGACGTACCACAAATTGCTCG
462	BC_CT_1462	AT2G01130	A06	-	Bra024903	NODE_5001_length_3843_cov_20.720270	1	3255	A	G	3313	25	0	0	25	0	CAGTTGAAGAACAGCAAGTTCCAATCCACAGTAGAGTTTAACGGGACGCA[A/G]ATAATGGGACAACCTTGCAGCAACAAGAAGACTGCTGAGAAGGATGCTGC
463	BC_CT_1463	AT5G46580	A06	V	Bra025013	NODE_37860_length_2253_cov_37.596092	1	1585	A	G	1635	40	1	0	39	0	TGGCCTTGTGTGAGAGTAGTGAAGATGCTGAGAAGGTTATGGGTTGTTTG[A/G]GGAGAGCTAACGAGAAGCTGGTTGCATTTGTGAAGCTGGTCATAGACGAG
464	BC_CT_1464	AT5G45700	A06	V	Bra025062	NODE_5014_length_1016_cov_23.968504	1	102	G	C	137	8	0	0	0	8	CAACGAAGCTGCTTCCGCCGTCACCGGAAAACTCAAATCGGATGCACATC[G/C]CCGGCGGCGACCGCCGTCATCGCCTCCATCAACAAATCGATTTACAGATG
465	BC_CT_1465	AT2G03640	A06	K	Bra025122	NODE_27342_length_1356_cov_30.024336	1	1050	C	T	1184	27	0	27	0	0	AACAACAATGAGAATGGTGGAAGAGCCTATGCGCGGAACAATGGCAACAA[C/T]AGGAATGAGAATGGTTACAGAAAGGATGGGTATAGACCTCGGGGCAATGG
466	BC_CT_1466	AT3G26130	A06	L	Bra025187	NODE_12488_length_1574_cov_33.212833	1	1331	C	T	1313	22	0	22	0	0	GAACACCGGACCGAACGCACCGGTTAAGCTCAGTGAGGCGAGTTGCTCGA[C/T]CCCTAGTTTGTCGCAATGGCAACCCATCTCAGCCTCGAATATGCTCTTAG
467	BC_CT_1467	AT3G27960	A06	L	Bra025315	NODE_23702_length_2176_cov_18.831802	-1	849	G	C	1356	10	0	0	10	0	GCGGGTTTGGAGATACAAAGACAAGTTCTCGGAGAAACAGACCCACGAGT[G/C]GGCGAAACTTGTCGGTACCTAGCAGAAGCACACGTCCAAGCGATGCAGTT
468	BC_CT_1468	AT3G28760	A06	L	Bra025353	NODE_23746_length_1348_cov_40.108307	-1	973	C	G	401	28	0	0	0	28	CTGTTCCAGGAGGGAGGACTTGTTACCTCTCCGAGTTAAGAACAGGAAGA[C/G]AGGTAATAGTTGTTGATCAGAAAGGAAAACAGCGGACAGCAGTTGTCGGG
469	BC_CT_1469	-	A06	-	Bra025364	NODE_5922_length_4110_cov_48.858879	-1	2232	T	G	1778	31	0	1	0	30	AACGAGCTCTTCAAAATTGTTGACATGTTAAACCACATCCGTGAAAAGAT[T/G]GGCAATGCGGTGAGACAATATCGGGCTGCAGAAAACGAAGCCTCTCGCCT
470	BC_CT_1470	AT3G30300	A06	-	Bra025413	NODE_13955_length_2417_cov_26.568474	1	1473	T	G	1621	26	0	0	26	0	TGGGAGGCGATTGATTACGTTGTGAGCGTTGAAGCTGATGTGTTTGTACC[T/G]GGGTTTGATCGTGATGGGAAAGGACATCCGAGTTTTGCTAGTTTGGTGAT
471	BC_CT_1471	AT4G17240	A01	U	Bra026238	NODE_33934_length_1224_cov_12.102942	1	92	G	A	209	12	12	0	0	0	ATCTTCCTCAATCCAATCAGATCCATCTTCCTCCGCCGAATTCAAATCCA[G/A]CAAGGCCATCGTCAGATCCAAACCTTCCTACTTAACCAAAACAGCTAAAC
472	BC_CT_1472	AT4G26790	A01	U	Bra026402	NODE_37256_length_1343_cov_22.574087	-1	114	A	G	1152	18	0	0	0	18	GGAACGAGTGCGAAAGTAGCAGCACTTATAGTATTCGGGGACTCAACAGT[A/G]GACTCAGGGAACAACAACCAGATCTCTACGGTTCTAAAGAGTAACTTCCA
473	BC_CT_1473	AT1G62970	A09	D	Bra027007	NODE_20910_length_2243_cov_20.994204	-1	348	G	A	2092	9	0	9	0	0	CTCGCCGTGCTCCTCAACCCTAGCCGGAACCGGTTCCCGTACTCCGATCA[G/A]GCCTTCAGGCTCATCTCCGACGCGTGGTACGTCCTCTCCGATCCTTCTAG
474	BC_CT_1474	AT1G60890	A09	D	Bra027121	NODE_8733_length_2587_cov_17.001932	-1	645	C	T	1831	9	9	0	0	0	TATCCCGCTGGGAGTAAACACCCGTCTCTGAAGAAGTGGCATCGTCATTT[C/T]GGATACAACGACACTGGAAACTTCATCCTCTCTCATGATTCGTCGATAAA
475	BC_CT_1475	AT1G60230	A09	D	Bra027163	NODE_35874_length_1429_cov_33.761372	1	1713	C	T	1289	18	0	18	0	0	GTTCTGGCTGAAGGAGGCTGCACTGTTTTAATGCGGTTTAGCCGAGGCAA[C/T]GATCAAATGGCAGCGTGCGGGCAGCTTGGCATGCTTGGTGCTATTCAAGC
476	BC_CT_1476	AT3G16270	A05	F	Bra027178	NODE_38261_length_2595_cov_33.660885	1	342	C	T	534	25	0	25	0	0	AATCTATTTCATTACAAGGGGTATCCAGATCCTTTAAAAGGGGATGCGCT[C/T]AATAAGGCTGTACGAGATACTGCTCAGGAGACAATCTCTGCTATATTCTC
477	BC_CT_1477	AT3G14900	A05	F	Bra027295	NODE_62563_length_1403_cov_18.823236	-1	861	C	G	1086	9	0	0	0	9	TTGATGGGGAGGTTGGGGAACAAGTCGAGGTCTTTGATATGTCAGTGCGC[C/G]GCTTGGTTTAGGCCTGATATTGTTTATGTGAAGAAGCCTGTGTTTCAGTG
478	BC_CT_1478	AT3G13560	A05	F	Bra027421	NODE_2892_length_1856_cov_58.081898	1	894	C	A	1089	29	29	0	0	0	GTTGGTAACGCGGAGACGTTTAATAGTAACTTGATCAAGCGCGTGTTGAA[C/A]AACTCTGGTCCTCCTAGCAAACCGGATATACCTATCAACACTTACATCTA
479	BC_CT_1479	AT1G63300	A09	D	Bra027635	NODE_16626_length_2683_cov_10.133432	1	1670	C	A	1480	10	10	0	0	0	AATGGAGATCTTGGAGGAAGAGATGGAGAGACAGGCTGAGGTGTTCGAAG[C/A]AGACATCGATGCAGTCACGAGAGGTAAAGTGGAGCAAGAGCAAAGAGCGA
480	BC_CT_1480	AT1G63680	A09	D	Bra027655	NODE_21474_length_2525_cov_36.579803	1	1431	T	C	1378	26	0	0	0	26	TTGTTTGCAAGAATGGTTGACCCGGAAAGGCACAGGAAAGTGGTTAACAT[T/C]GACGATCCAAACGCAGCGTTTTTCGTCCAGCAAGGGAACGCTGATGTTCC
481	BC_CT_1481	AT1G64385	A09	-	Bra027698	NODE_9033_length_1341_cov_37.797165	1	135	C	T	275	28	0	28	0	0	CAAATCGTCTCCAATTCGACAGATGCAAGTGTATCTCAGATTGTTACTGA[C/T]TCTAAGAGTATAGATCATTCTACTAACACCACCACCAATCAATTGGGTGG
482	BC_CT_1482	AT1G58440	A09	D	Bra027863	NODE_11199_length_1898_cov_45.443626	1	1098	A	G	1169	29	0	0	29	0	CCTACTCCAGGAGCTTTGTTGATGGGAGACGCATTCAACATGCGTCATCC[A/G]TTAACAGGTGGAGGCATGACGGTTGCGTTATCCGACATTGTTGTCCTGCG
483	BC_CT_1483	AT1G56720	A09	D	Bra027925	NODE_30189_length_2043_cov_23.877142	1	636	C	T	1281	17	0	17	0	0	CTTGCTTATCTGCATGAAGCAATTGAGCCAAAGGTAGTTCACAGAGACAT[C/T]AAGTCAAGCAACATACTGATCAATGACGAATTCAATGCAAAGGTTTCAGA
484	BC_CT_1484	AT1G56423	A09	-	Bra027935	NODE_54484_length_1095_cov_15.493151	-1	192	A	G	836	13	0	0	0	13	TTTGACATGAGTTCAGGAACCGTAGCCTGTGCGGTCAAAGAAGGCGTGAA[A/G]CTGTATTTCTACAGCATAAGATCTATCCACGTAGAGAAAGCGCGGAACGT
485	BC_CT_1485	-	A09	-	Bra028089	NODE_14414_length_2120_cov_21.049057	-1	1452	G	C	479	19	0	0	19	0	GTATCCACACAAGGTGGAAACTTCCCTCATTTCTTGATAGGTCACCGTCG[G/C]TACCTTTACAAAGGCCACGCTGAGACAATCAAACCAGATAAGCGGAAACT
486	BC_CT_1486	AT5G51750	A01	W	Bra028274	NODE_9125_length_2681_cov_146.713165	-1	306	G	T	2208	83	83	0	0	0	GCTCGGCTTAGCAAAGAGGAAGCAGCGAGGCTCGAGGAAGAGCCTGGCGT[G/T]GTAGCTGTGATTCCGGAGACAAGGTACGAGCTCCACACCACAAGAAGTCC
487	BC_CT_1487	AT5G51820	A01	W	Bra028278	NODE_6133_length_2201_cov_100.605637	-1	1122	C	G	1014	74	0	0	0	74	ATGGTCTTAGGAAACAAATTCTTTGTCACTCCTTCAGACTCTGTTGCTAT[C/G]ATTGCAGCCAATGCACAAGAAGCAATTCCATATTTCCGTGCTGGTCCTAA
488	BC_CT_1488	AT5G52430	A01	W	Bra028308	NODE_11247_length_1592_cov_16.097363	1	174	T	C	324	10	0	0	0	10	TTTGGATCTCAAAAGAACAACACACGGATTGGTAACGCCGTCCTAGTACC[T/C]GAACCCATTGCATCCGGAGCTCCGGCGATTTCAATCCAAAACTCAACCAC
489	BC_CT_1489	AT5G37830	A02	S	Bra028393	NODE_25364_length_4151_cov_50.641773	-1	3375	C	T	710	42	42	0	0	0	CAAGGGTGCATGAACAACCTCACATTCGGAGATGATACATTTGGGTACTA[C/T]GAGACCATTGGAGGAGGATGTGGAGCTGGACCGACATGGGACGGGACAAG
490	BC_CT_1490	AT4G12060	A09	P	Bra029436	NODE_17933_length_960_cov_111.239586	-1	170	A	C	780	63	0	0	63	0	GAACCTGACGAATCCATGGATGGCCGGTGATTCTTCTCTCTCTCTCGATT[A/C]TTCCGCCTCCGTCTTGCGAACTAACTCGACAACGCGCAGAAAGATCCCAA
491	BC_CT_1491	-	A09	-	Bra029459	NODE_173_length_1366_cov_14.172768	1	360	C	A	410	9	0	9	0	0	GCGAGGGGAACTCAGGACATGAAGAGCGTTGGGATGCAGTACTTAGAAGC[C/A]ATTCGAAAGCTTGTAGCCTCTGGATATAAGCCGCTTAGATCGGTATATGT
492	BC_CT_1492	-	A09	-	Bra029476	NODE_21601_length_891_cov_94.259262	-1	450	C	A	441	77	0	76	1	0	CCTCACTTAGAGAAGGGTTCTTCGGTTATCTTCATTACTTCCATCGCTGG[C/A]TTTCAACCACAAGGATCCATGGCTATGTATGGTGTCACTAAGACTGCTCT
493	BC_CT_1493	AT4G04880	A09	O	Bra029523	NODE_17193_length_1250_cov_25.038401	1	891	T	C	957	21	0	0	0	21	GCTGATCTCTACAAGGCAAAGCATCCGTTGATTATATGCACTGATGATTT[T/C]GGAGTGTTCTCCACTACCCTCTCCAACGAGTACTCTCTCGCTGTTCGTTC
494	BC_CT_1494	AT4G05190	A09	-	Bra029564	NODE_6347_length_2778_cov_62.636429	1	2280	G	C	2700	13	13	0	0	0	ACGTTAATGTTTGTTAACATATCACCGGATCCAACTTCTACTGGAGAGTC[G/C]CTCTGCTCTCTTAGGTTTGCTGCTAGAGTCAACGCATGTGAGATTGGGAT
495	BC_CT_1495	AT3G06810	A05	F	Bra029606	NODE_25653_length_2698_cov_39.074127	1	72	T	C	206	31	0	0	0	31	CTGGTGACACGTGTCCAATCAGCTCATCTGTTCGATCACGATGCCTTGTT[T/C]CGTTACGCCGCCGACAACGTCTCCGGTTTTCCGACCAACCCATCTCAATT
496	BC_CT_1496	AT3G06980	A05	F	Bra029613	NODE_7577_length_2436_cov_47.062397	-1	1591	C	T	829	43	43	0	0	0	TGATCAGTTCTTCCCCTGTGACTGCGCAATATCTGTTTGTTACGGCAACC[C/T]TGCCCCTTGAGATATACAACAAACTTGTTGAAGTTTTCCCTGATTGTGAA
497	BC_CT_1497	AT3G07550	A05	F	Bra029656	NODE_11439_length_1357_cov_28.128962	-1	826	T	C	463	19	0	0	18	0	GTTTGGTTCCCATTGGGTCTGGCGTTGCGTCGAGACTTAGAGTCTTGAAC[T/C]TGAGGATGTGCAGAACTGTTGGTGATGAGTCCATAAAAGCTATAGCGAAA
498	BC_CT_1498	AT3G08943	A05	F	Bra029733	NODE_18272_length_2861_cov_84.537575	-1	2013	T	C	665	58	0	0	58	0	CTCCAGACGGGGCTGCAGAACTTCGAGGAGTACCAAGTCTGCTCGATCAC[T/C]GTAGGAGTGATTGGTGACATTTGCCGTGCCCTGGATGACAAAATCCTACC
499	BC_CT_1499	AT3G09470	A05	F	Bra029770	NODE_12867_length_1411_cov_24.673281	1	615	A	G	705	8	0	0	8	0	AGTGGCACAACCTTATTGTTGTTGGTGTTCCTCCTCATTATGACATTTGG[A/G]ACTATACTAATGTTCTTCATCAGAAAAATTGAGGGAGAAGATGGGAAAGA
500	BC_CT_1500	AT3G09650	A05	F	Bra029781	NODE_36326_length_2322_cov_21.009045	-1	327	T	C	904	15	0	0	15	0	ATGGCTGAAGATGCAGGGATCGAGCCAGACGTTGTGTCCTATAACATCAT[T/C]ATAGATGGATGCATTCTTATAGATGACAGCGCAGGAGCTTTGTCGTTCTT
501	BC_CT_1501	AT3G10560	A05	F	Bra029852	NODE_8095_length_1696_cov_55.069576	-1	765	C	T	981	52	52	0	0	0	CCGATCCTCGCTCCGTTTTACTCCAAGGAGAGGAGACGAGCTCTCGAGGT[C/T]CGCCGCGAGCAGGTGGACCTCGTCGTCGGGTTCGTCGAGAGGCGACGGAG
502	BC_CT_1502	-	A09	-	Bra031141	NODE_24766_length_1636_cov_15.111858	1	357	G	A	451	8	8	0	0	0	AAGGATGGTCTCAGGGTCAAGTTCAACATCATATGCGCATCTCTCGGCGT[G/A]CCCAAGAAACAATTGGTGTACAAGGGATACCCAAACCCCTCTTCGAACCT
503	BC_CT_1503	AT2G20860	A09	H	Bra031143	NODE_19285_length_1413_cov_95.765747	1	804	T	C	868	64	1	0	0	63	CGTGCTAACTTTAAGCAGTCGATGGATGTGCTTAGGATGGCTAAGCAGCA[T/C]GCGCCTGCAGGGACCTTGACGAAGACGTCGGTGATGCTGGGATGTGGGGA
504	BC_CT_1504	AT2G20990	A09	H	Bra031157	NODE_3467_length_1762_cov_339.871155	-1	885	G	A	767	226	1	224	0	1	GGTGGGGCAGACCCATACGTGAAGATCAAGCTCTCTGAAGACAAGATTCC[G/A]TCTAAGAAGACCACTGTCAAACACAAGAATTTGAACCCTGAATGGAACGA
505	BC_CT_1505	AT2G21180	A09	I	Bra031168	NODE_51954_length_467_cov_15.809422	1	150	C	T	251	19	0	19	0	0	GTGTTCCTAATGACATCATGGTACTGGAGCTTCGAAGATGCAGCAGAATC[C/T]GCGGGAGAGCAGATGAATCTTGCTCTTCTCTTGATCCCTCTCCTTCTCAT
506	BC_CT_1506	-	A09	-	Bra031208	NODE_17591_length_1249_cov_24.980785	1	1038	C	T	1055	23	0	23	0	0	TTCAAACCCAAAACACAGTTGCCTCTTCTATTCACACAGTGCCTCCAAGG[C/T]CAGCTCAATCTAGACCTCTTCATCTCTCACCAGCTTCCTTTCAGTGATAT
507	BC_CT_1507	AT3G21430	A05	F	Bra031282	NODE_12675_length_3458_cov_20.744360	1	2250	T	A	2177	16	16	0	0	0	CCACTAAATCCTCTAGAAAACATGCCAGCATCACTTGCAAAACACTATGT[T/A]TTGTCGAATCATCACCGTCAGAATTCCAGTGAGGAGAAAATGCATGAGCG
508	BC_CT_1508	AT3G22104	A05	F	Bra031325	NODE_8770_length_1968_cov_41.687500	-1	234	G	A	1450	20	0	20	0	0	CTTTTGTCAAGATTCTGCTACAACAACTGTGAATGGACTGTGATGCCTTC[G/A]AACGTAGTCTTCTTGCATTGTGCTGCTAAGTTCATGGAAGTCACTAAAGT
509	BC_CT_1509	AT4G15850	A01	T	Bra033519	NODE_2834_length_1857_cov_21.610662	1	558	G	A	671	22	22	0	0	0	GATCCTGAGGATATATCACAGAACCTTGAAAGTAGTGCTGTGGACATATT[G/A]GTAGCTACACCAGGAAGGTTGATGGACCATATTAACAACACAAAGGGCTT
510	BC_CT_1510	AT4G16120	A01	T	Bra033528	NODE_35329_length_1724_cov_23.650232	-1	1652	C	G	500	11	0	0	0	11	GATGAAAAAAGCAGCCCCAGGTTTCGAGAAAGCCTACTCGTTCAACGCAA[C/G]TGCACTTGATATCAACGGGGAGAACAACACTATTTTCATGGAAGGTCTTC
511	BC_CT_1511	AT5G42620	A06	-	Bra033640	NODE_5151_length_2974_cov_43.711498	1	2052	T	C	2290	31	0	0	0	31	GACAATGGGGTTTGCGAGTTCCGTTGCTCTGATTATGCTGGCTACACATG[T/C]CAGAACAGCTCTAAACTTGTAACAAGTTTACTGGTATGCAAAAATGTGTT
512	BC_CT_1512	AT5G42760	A06	-	Bra033643	NODE_38464_length_1183_cov_12.306847	1	351	C	T	529	10	0	10	0	0	TCATACAGACTAAACTGCTTGAACAAAAGTGATGTATTCGAAGTGGACTT[C/T]CCCGATGTCTTGCAAACCAAAACGAGCCTGGTCCAAGCTGCAGTAAGTTC
513	BC_CT_1513	-	A06	-	Bra033674	NODE_27274_length_1327_cov_25.921627	-1	972	G	A	192	13	0	13	0	0	TATGTGACTATTTCTATGCCGTCCGACTTTGTCGTGAAGGCTACCCCGAC[G/A]CATTCAAGCTTCGTCTCGAATCCGCTGTCATCTTCATTTGAAGAATTATC
514	BC_CT_1514	AT5G44040	A06	V	Bra033715	NODE_36872_length_1265_cov_36.122528	1	1066	C	A	1046	11	11	0	0	0	CGTTGACTTCAGAGGAGATAAAACAGTTCTCAGCAACGAACTCTCCAAGG[C/A]AATCTCCAAGTCGGAGCCCTGAATCACCTATTATCGGAACAGTTGGTGGC
515	BC_CT_1515	AT5G44240	A06	V	Bra033730	NODE_13085_length_3602_cov_22.767351	-1	948	T	G	2514	13	0	0	0	13	TATGTGCAGTATCCAGTGGAAGCCCCGTGGTATGAGCTGCTTGTAATTCC[T/G]TTGCGGTTTGAGCTTTTATGTTCCATCATGATACCCATCTCCATTAAGGT
516	BC_CT_1516	AT4G03250	A01	O	Bra034196	NODE_19828_length_1725_cov_15.961740	1	402	C	T	505	11	0	10	1	0	AGTCAAAGGCTTTATGATGATGATGGTGAAGATAGCACATCTTCGGAACG[C/T]CGCTCGTCGTTGCATAAGAATCTTGTCTCTAGCAAAGATGTGGAGAGTTC
517	BC_CT_1517	AT4G03320	A01	O	Bra034201	NODE_23179_length_1060_cov_27.841509	-1	618	A	G	393	23	0	0	1	22	TTGCCTCACTACTTCAGGTTCCACATGATGATGGGTATGCTTCTCGAGAC[A/G]GCGCTTCAGATCATTTGGTGCACCAGCAACTTCTTCCCGCTGATTCATTT
518	BC_CT_1518	AT4G03400	A01	O	Bra034205	NODE_12453_length_2007_cov_41.735428	-1	846	G	A	1138	22	0	22	0	0	ATAAAGGAAGGCAGTCTCAGCTCAAGAATCACTCTCCCCAGGATGAGAAA[G/A]GCTGTGTTGGCTCTGATCAGACCGAACCCGTCTCTCGCTTCTCGTATCGA
519	BC_CT_1519	AT4G03550	A01	O	Bra034218	NODE_11186_length_5118_cov_45.137360	-1	5235	A	G	397	41	0	0	0	41	ATAGTCATCATGGTTCCCGTAGCGTTCATGTCGTGGATGCCTGGGTTTCA[A/G]TCGATGCAAACGAGGATCTTATTCAATGAAGCTTTTAGCAGAGGGCTTCG
520	BC_CT_1520	AT3G12750	A05	F	Bra034735	NODE_5297_length_1173_cov_21.459505	1	933	C	T	1003	14	0	14	0	0	ATACTCATTTACATGTCACTCGTTGATCTTCTTGCTCCTGACTTTGTTAA[C/T]CCAAGATTGCAATCTAATCTCTGGCTTCACTTGGCTGCTTTTCTCTCCCT
521	BC_CT_1521	AT3G12050	A05	F	Bra034783	NODE_8989_length_1360_cov_68.077942	-1	188	C	T	1085	26	26	0	0	0	CGCCGTCATCCTCTCCGGCGAAGGCAACCTCTTCATCAAGATCAACAAAG[C/T]GGAGAAGCTCGAAGGCGAGGCGTACGTGAACGTGCGCAAGGGGAAGATCA
522	BC_CT_1522	AT1G78650	A07	E	Bra035055	NODE_33655_length_1493_cov_14.596785	-1	1368	G	A	144	10	0	0	0	10	GCCATGGGAGCTGCAAACGCAGGAGGGAAAACAGGAAGCAAGAAAGGAGG[G/A]AACGTGAAAGATCCAAAGCAAGGGAACATTATGTCTTTCTTCAAGAAGAA
523	BC_CT_1523	AT1G79080	A07	E	Bra035090	NODE_35598_length_1733_cov_15.033468	-1	1344	T	G	496	14	0	0	0	14	TGCGAGATGACTAGGTGCGGGTTCGAACCTGACTCGCATACCTACTCGGC[T/G]TTGATCAGGGGGCTGTGTAACGAAGGGATGTTTGGTGGAGCGATGGAGGT
524	BC_CT_1524	AT1G79460	A07	E	Bra035120	NODE_26705_length_2497_cov_12.937124	1	1692	T	C	1831	10	0	0	0	10	TGGGATTTGAACTGTGTTCCTGAGTATTGCTCTGAGAAAGTCGAGATCAT[T/C]TTCTCGGTTCTAAGGGATACAATTCTTGAAACAGGAGAGAAAGCATTCAC
525	BC_CT_1525	-	A07	-	Bra035129	NODE_25050_length_1026_cov_20.934698	-1	336	T	G	643	8	0	0	0	8	GTTTATGCCTCAGACGATGCTAGAGTCTATGCAATCGAGAGAGCAGAGGC[T/G]CTTCAGTCAAGCTTAGAGCCTGAGTTTCCGAGCTTTATCAAACCGATGCT
526	BC_CT_1526	AT4G11570	A08	P	Bra035213	NODE_36891_length_1503_cov_31.629408	1	54	T	A	361	23	23	0	0	0	GCGGATGCTGTGTCTTTGGTGGGTCATCGGCCTTCGATCGCGAGGATCTC[T/A]GTCTTTGATAAGATGCAGAGATCCCAGAACACGGTTCGATTCAGGGTTGT
527	BC_CT_1527	AT4G11270	A08	P	Bra035237	NODE_14891_length_1181_cov_15.265030	1	402	A	G	541	13	0	0	13	0	ACCGTTATGCGCAAAACTTGCCTGCAAACCTCAATGGCTGCCTTGAGAGA[A/G]GTTGTGCGCGTGTTTCCGATGGTGATCCTAAACGATTCATCAACAAGGTT
528	BC_CT_1528	AT4G10750	A08	P	Bra035281	NODE_6438_length_1102_cov_55.038113	1	759	A	G	870	29	0	0	29	0	GATGGTGTTGACTGCGTGCAGATGGGACCGTTGGATCTGAGCGCGAGCAT[A/G]GGATACTTGTGGGACCCGGGGCATAAGAAAGTGAGAGAGATGATGAGGAG
529	BC_CT_1529	AT5G35670	A08	S	Bra035527	NODE_18725_length_1327_cov_27.227581	-1	588	G	C	735	21	0	0	21	0	GGTAAAGTATCCATGGGGACATCACTAGAAGTTCAGACATGTAGTTCCGT[G/C]AAAGCACCTTTCCTTAGAAGAAAACGAGTAAGAACATTACACAAGAACAA
530	BC_CT_1530	AT4G02630	A09	O	Bra036252	NODE_18673_length_1188_cov_30.095959	1	1218	T	C	894	17	0	0	0	17	AAACCGTCTTTGAGGTCGTTGAAGCGTACGCTTTTGGTGGCTTTGAGATG[T/C]GTTGATCCTAATGCTCAGAAGAGACCAAAGATGGGTCATGTCATTCACAT
531	BC_CT_1531	-	A09	-	Bra036270	NODE_10842_length_1940_cov_37.893814	-1	141	G	T	1682	15	15	0	0	0	AAATCCTACGTCAAAGACCTCGACTCAAAAGCCATCCCTAGCTTCTTAGC[G/T]CAAGTCTCCGAGACCAAAGAGACCAACTCTCTCTCCGGGGAATACACAAT
532	BC_CT_1532	AT4G01810	A09	O	Bra036313	NODE_12151_length_2993_cov_40.259274	1	948	T	G	1186	45	0	0	45	0	GAACCACACCTTCAGCACTTGCAGAGCTCTTTGCATGCATTTGTAGACTC[T/G]CTTCCACAAACTACCAGGCTTGGGATTGTAGTGTATGGCCGTACTGTTTC
533	BC_CT_1533	-	A07	-	Bra036395	NODE_37718_length_1147_cov_9.985179	-1	2253	G	T	421	9	9	0	0	0	TTTGAGAGACGGAAATGCACAGTGTTTCCATTCCACCCACATGAGGAGCC[G/T]AGTAGAAAGCATGGAGTTATGGTTTGGCTTCCGCGTGACCTCCAGAAACT
534	BC_CT_1534	-	A07	-	Bra036424	NODE_13219_length_1755_cov_34.818233	1	90	C	A	568	12	12	0	0	0	GTTGCTGCACGTTTTATTGAGCGCGTTCCTTCTCCCGAACCTGTTCTTGG[C/A]AACAAAGATGAAGGTCCTGCTCAAAAGAAAAGAGGCGCCAAAGCTTCCAA
535	BC_CT_1535	AT2G20690	A07	H	Bra036495	NODE_18284_length_1249_cov_77.035225	-1	602	A	G	590	90	0	0	1	89	CTTTGTCGCCGTCGACGGGACGAGCCTGACGGTGGTGGACGTGTCTGACG[A/G]GGACAGCTGCTTTAACTTCATGCTCGTTGCTTACACGCAGCTCAATGTCG
536	BC_CT_1536	AT3G51480	A09	N	Bra036795	NODE_16215_length_3354_cov_16.407274	-1	2211	A	T	630	9	9	0	0	0	GGTCCAGGAAAAGGTGGTGTTGCTGCTATTGTTGGTGAACGTGCTTACAT[A/T]GAGCTTTTCCTCTCAAACCGATGCGAGTTCGGCATAGTTGGTCAAGAGTT
537	BC_CT_1537	AT3G51290	A09	N	Bra036821	NODE_24423_length_2321_cov_28.751831	-1	1722	G	T	288	15	15	0	0	0	AACCCGGTGATTGAGAAGAGAGCAAAGGTTGAGTTCTTGAAAGGCAAAGC[G/T]GAAGAGGAGAAGAGTAAGCATGAGAAGGCGGTGAGCGTGACTAGAGCCAT
538	BC_CT_1538	-	A01	-	Bra036902	NODE_16979_length_1400_cov_48.247856	1	960	A	G	1004	55	0	0	55	0	AGAAGAAGCTCAAGGTTTAAGTTGTGGGTTTTAGAAGATGTCGAGAAACA[A/G]GAATGGTCTGAGCGTGTATTTGTGTTACCTGCTGAGTGGAAGAATGTAGT
539	BC_CT_1539	AT4G14870	A01	T	Bra036909	NODE_34601_length_605_cov_19.753719	1	192	G	A	211	17	17	0	0	0	TATCTGGTGGCGAAGGCTATCGAGCAGAGCCGAGATACAGCTGGATCTGA[G/A]TCGGAGCAGGAGGCGACTCCGTCACCGGGGGAGAGTGGAAAGGGAGAAAA
540	BC_CT_1540	-	A09	-	Bra037305	NODE_20155_length_1861_cov_39.229446	-1	138	C	G	1735	15	0	0	0	15	TCATTGGCTCCTCCGTCCTTGGAGACTGCCGTTCGCTCCACCTCCGGCGA[C/G]TCTTTAGTTCGTCGCCTCGGCCTCTTCGACCTCATACTGTTGGGTATCGG
541	BC_CT_1541	-	A09	-	Bra037316	NODE_50221_length_844_cov_12.247630	1	135	C	G	95	8	0	0	8	0	GGTGATAAGATGTCGGCGGAGTACGAGAAGAAGAGGTTGACAAGGATCGC[C/G]GAGAACAGAGCGAGATTAGAAGCACTCGGCATCTCTAAAGCCGCCAAGGC
542	BC_CT_1542	AT4G00150	A09	O	Bra037319	NODE_4783_length_1942_cov_37.285789	-1	1291	G	A	533	25	0	25	0	0	TTCTCCTCCGTTTCGTGAAACATCTCTCTCCCTCCATCATCGTCTGCTCC[G/A]ACAGAGGAGGGTGCGAGAGGACGGATCTGCCTTTCCCGCAGCAGCTCCTC
543	BC_CT_1543	AT4G00880	A09	O	Bra037405	NODE_24069_length_752_cov_29.359043	-1	89	A	G	523	20	0	0	0	20	CCATATTCCACGCCTCCATTATCATCATAATCATAATCATCATGAGCATG[A/G]TCATGAAAAGGTACCAAAAGGGTGTTTGGCAGTGAAGGTAGGACAAGGAG
544	BC_CT_1544	AT5G49060	A06	-	Bra037438	NODE_29235_length_1432_cov_12.505587	1	666	G	A	844	8	8	0	0	0	ATATTCAGGGCGTTCTTTGGTCAGCAGCGAGACGCGTTCGGTGCTGCTAC[G/A]CGTGCTTATAGAACTAGACAAGCGCGTAACCCACCACGAGAGGAGGAGGT
545	BC_CT_1545	AT5G48340	A06	V	Bra037492	NODE_17577_length_1901_cov_10.419253	1	1421	C	A	1484	8	8	0	0	0	TGATGAGGATGAAGATGATGTTCTCATTGATGATGAGGTTTTAGGTCTGA[C/A]TCAAATAAGTAGAAGTTGGTTGCTATCTACTGATGGGTTTTCTGCAACAT
546	BC_CT_1546	AT5G48300	A06	V	Bra037495	NODE_15621_length_1660_cov_81.421082	1	315	C	T	419	20	0	19	0	1	GGCGGAGCTGGAACGCGTCTCTACCCTCTCACCAAAAAGAGAGCCAAACC[C/T]GCCGTTCCCCTCGGCGCTAACTACAGGCTCATCGACATCCCCGTCAGCAA
547	BC_CT_1547	AT4G08700	A09	P	Bra037874	NODE_12764_length_1432_cov_29.786312	-1	315	T	C	1027	26	0	0	26	0	TTGGACAATCTTTTATACTCTTACGGGCTTTTGTTACTCTCTGCTTCAGC[T/C]TATTCGCTTATTTGCGGCACACAGTTGATTTTCAATGCTGTCTTCTCTTA
548	BC_CT_1548	AT4G10090	A09	P	Bra037902	NODE_14169_length_1040_cov_39.596153	1	412	A	G	549	37	0	0	37	0	TGACTAATAGCAACATAACTGTTATGGTGGATGACATGTCTCTCCTGGAA[A/G]TTGCTGCTACCAATAGCAATTCAGATCACGTCTTGGACTTCCTTCATTAC
549	BC_CT_1549	AT4G10620	A09	P	Bra037924	NODE_27155_length_1796_cov_15.203229	1	1077	G	T	1195	12	0	12	0	0	GAAGGTGTTTTGCCTTTTGAGGCGAAGCTCTTTGATACTCCAGGGTTGCT[G/T]AATCCGCATCAGATCACGACTAGGCTCACCAGAGAGGAGCAGAAACTTGT
550	BC_CT_1550	AT5G50210	A10	W	Bra037933	NODE_4190_length_2414_cov_68.751450	-1	131	C	A	2244	39	0	38	0	1	CAAAACCACCCTTCTGAATTTCGCCTCCCCAAGGAGGATTCACGCCATTA[C/A]TCCTCTCCATAGATCCTTCCAGTGTCTTCAATCTCCCTCACAACACCTAA
551	BC_CT_1551	AT3G45090	A06	M	Bra038299	NODE_27241_length_2175_cov_48.733334	1	1140	C	T	1185	41	0	41	0	0	CCTAAGATAAACAACACAAATGTCGACAAGAGCGTGGCTACAATTCACGC[C/T]ACAGTCTTCAGTTGTCTGCGTAGACGCGAAGCAGGAGAGAAGCTCTATGA
552	BC_CT_1552	AT4G16330	A01	U	Bra038447	NODE_27983_length_1158_cov_30.443005	1	72	A	G	89	9	0	0	9	0	GAAGCAGTTACCAAAGGCGGCTTGCCTGTAGTCCCTTCCCAGTACATCCA[A/G]CCACCGGAAGCTCGCCCCAACCTCCACCACGCCGGCGACGCTGCTCCAAT
553	BC_CT_1553	AT2G22450	A09	I	Bra038522	NODE_17526_length_1610_cov_23.091925	1	483	A	G	524	16	0	0	16	0	TCGTTGGTGACACCTGAAGCTATGGCTTTTGTGGTGAAGCATGGGACTGG[A/G]ATCGTGTGTGTGAGTATGAAAGGTGAAGACTTGGAGAGGTTAGAGCTTCC
554	BC_CT_1554	AT2G18710	A07	H	Bra038815	NODE_6124_length_1824_cov_42.914474	-1	1357	T	C	479	25	0	0	25	0	ACTACTACTACACTTTCCTGCAACTTGACCCAGACGATGTGAGTGAACAA[T/C]TGAAACGACAAGGTGCATCCATCCCTCTTGTCCGGCCTGGTAAAAGCACT
555	BC_CT_1555	AT5G34850	A08	S	Bra038946	NODE_2697_length_1763_cov_131.098694	1	1257	G	A	1382	90	90	0	0	0	TTTATGGAACCACAGCCAGATTATTCTGCATTTAGAGAAGCTAGCTACGG[G/A]CACTCCACTCTGGACATAAAAAACCGAACACATGCGGTATACCACTGGAA
556	BC_CT_1556	AT5G33300	A08	S	Bra038950	NODE_20659_length_1643_cov_19.113815	1	958	C	T	1014	9	0	9	0	0	CCGTACCAGCTGAATACTCTATCCCCAGTAAGGATAACGAAGAATCAAAC[C/T]TAGTACTTTCTCAGCAGAAAACTTCCGAGGGAACAATCTATGGTACCAGT
557	BC_CT_1557	AT5G32470	A08	-	Bra038956	NODE_18253_length_1797_cov_19.122982	-1	1584	G	C	273	12	0	0	12	0	TCAGTAGGTGACTTGCTCTGTCTTCTGGAGGCAGACATAGGAATAGTGGT[G/C]GCCTCTAGCTCGAGCCTCAGGAGAGTGGGAAGCCATTTCGGGGTCTCATT
558	BC_CT_1558	AT5G35160	A08	S	Bra038957	NODE_20915_length_2163_cov_52.935738	-1	1422	T	C	659	34	0	0	34	0	TTTTTGCCGTTCAGTGCCATTTACATCGAGCTTTACTACATATTTGCCAG[T/C]GTTTGGGGTCACAGAATATACACCATCTATAGTATTCTGTCTATCGTCTT
559	BC_CT_1559	AT3G02220	A05	F	Bra039164	NODE_8298_length_933_cov_69.771706	1	544	G	A	645	51	49	0	0	2	CAACATCCCTTGAAGAATATGCAAACAAGTCTGGAAGAGTTAGCGGGATT[G/A]TTGGTCATGGCCATGTCGTTGACGATGAAGAAGATGATGATGATGTTGCT
560	BC_CT_1560	AT2G24100	A09	I	Bra039229	NODE_28940_length_1549_cov_16.411879	1	201	G	T	308	9	0	9	0	0	CTTGATGAGCCAAGTCCTTTGGGACTGAGCCTAAGAAAGAGCCCATCTCT[G/T]CAAGATCTCATTCAGATGAGACTCTCTCAAAGTGTTAAGAAAGAAACCAT
561	BC_CT_1561	AT3G05600	A05	F	Bra039422	NODE_11670_length_1234_cov_68.424637	-1	598	A	T	602	62	61	0	0	1	GGAGGGAACTCGGCCCACCGATTCTACCTAAGGATAACCCCTTTGGAGCA[A/T]ACCCTAACCCTAACTGCGAACAAGTTAAACTTCCTGAATGGTTTTCAAAG
562	BC_CT_1562	AT4G15080	A01	T	Bra039566	NODE_40431_length_2584_cov_34.402088	-1	1710	C	T	758	28	28	0	0	0	ATGCAGAAAGGAAACAAGGCCGATCCAGTGCTACACCCTGCTCCTGCTCC[C/T]GCAGCTTCTCTTCTGAGAGATGTGAGAAGAACATCAGTTGTTTGGGACCA
563	BC_CT_1563	AT2G18240	A07	H	Bra039625	NODE_25495_length_1044_cov_33.101532	-1	483	G	T	504	31	31	0	0	0	TTGGATGTGCCTGTGTTCTGGCCCATCTTGCTTTGCTACTGGTTGTTTCT[G/T]TATTTTCTCACTATGAAACGACAAATCGTGCACATGGTCAAGTACAGATA
564	BC_CT_1564	-	A01	-	Bra039774	NODE_23079_length_1301_cov_15.395849	-1	1034	T	C	234	14	0	0	14	0	TCTTGATGTTAGGAATAACTGTATTCCTTTCTTCCCAGGACAAAGATCTA[T/C]TGAAGAATGTGCGGAGTTCTTTGTCAAACCTAATTACTACTGTCCTCACG
565	BC_CT_1565	-	A09	-	Bra039932	NODE_13184_length_1390_cov_12.422302	1	174	T	C	506	14	0	0	0	14	AGGTACTTCGACCCTCCCGACGAAGCTGGTTCAATGACTGATTCCTCTTG[T/C]GATAGCTGTGGGGAGCAAGATGATGAAAATCCCTCTAGGAAGCGTTGCTT
566	BC_CT_1566	AT4G16760	A01	U	Bra040093	NODE_16115_length_2212_cov_178.632004	-1	1083	A	G	1062	97	0	0	0	97	CGATTTGTTGGGGAGTGGCTTAAATGGCTGTACACGGATGTAACTGCAAG[A/G]CTGCAGGCCAGTGATTTCTCAACATTGCCTGAGGCTCATGCATGCACTGC
567	BC_CT_1567	AT3G04350	A01	F	Bra040139	NODE_16697_length_1961_cov_30.474247	1	1140	G	T	1684	36	36	0	0	0	AAGATTGGTCTCTTCACTTTACCTATGACGAGAATAGGAGAGCACGTGGG[G/T]GACTGGGAGCATTTCACTTTCCGAGTGTGTAACTTCTCCGGGGAGCTTTG
568	BC_CT_1568	AT3G02720	A05	F	Bra040594	NODE_27825_length_1347_cov_34.308834	1	1037	G	C	1109	28	0	0	0	28	ATGCACTGCTTATCCAGCAGTGAAACTGAATGTGGTGCTTGGAGGAGGAA[G/C]TTGGTTAGAACCAGATCCAATTCACCGGTGCTTCACCGACGGGAATCTGG
569	BC_CT_1569	AT3G62360	A09	N	Bra007675	NODE_5013_length_3908_cov_92.903023	-1	3273	C	T	636	110	110	0	0	0	CTGCCACTTTCCAACTTCTTCCAAGTAAAAGGCTTGTCCAGAGGTAAACA[C/T]CTTGTGCAGCTTAAATCCAACCGTCCTTTAGGCTCCCATAAAGTAGTGTC
570	BC_CT_1570	AT4G28760	A01	U	Bra011058	NODE_1186_length_3653_cov_44.121544	1	804	A	G	814	22	0	0	22	0	GTGTTGAGACCTTCAAAGGCTGTTGAGACTGAGAGATTTGTGGTTCAAGG[A/G]AGGAAGAACAAGCAGGTTAAGAAAGTGGCTTCTTCATCAAGTGGATGGGG
571	BC_CT_1571	AT4G34340	A01	U	Bra011521	NODE_45778_length_1240_cov_10.778226	-1	930	T	C	228	14	0	0	14	0	GAGAAGAAGTTTCTTGGAGAGCCGTTGGATCTGACTCTGCAGATGAAGGG[T/C]GAAGATAGATCTATGTCGTTGCGTGAGGAAGATAGAGATGACAAGAGGAG
572	BC_CT_1572	-	A01	-	Bra013263	NODE_10777_length_1434_cov_30.241283	1	267	G	A	592	11	11	0	0	0	AGTGGTAGAATCGCGGCTGAACCGGAGAAGAAACCGAGGAAACGAGGGAG[G/A]AAACCGGCTAACGGAAGAGAGGAGCCGTTGAATCACGTGGAGGCAGAGAG
573	BC_CT_1573	AT4G18820	A01	U	Bra013353	NODE_3364_length_3578_cov_33.010620	1	2817	A	G	3085	27	0	1	26	0	GAATCTAATGGGCAAAGACGGCGTCAGCAACAGAAGGAAGAGGAGGAAAG[A/G]AAAGAGCGAGGAGTTGGTTCATCCGCGTTGGCTCGAGCTAGAAGGAAACA
574	BC_CT_1574	AT4G23540	A01	U	Bra013707	NODE_18433_length_3121_cov_16.128805	1	2659	C	T	2417	12	0	12	0	0	GTTATATATCTGGAACATCACCGCACATAAGGAGTGGAGCAGTGTCTGCG[C/T]TATCTGTCTTGATATACAAAGACCCTGAGATCTGCCTGTCGTCACCAGAG
575	BC_CT_1575	AT4G24800	A01	U	Bra013836	NODE_14398_length_2285_cov_51.108971	-1	1683	C	T	627	28	28	0	0	0	CTAGTACCAAACTCGAGCGGGACTGAAACAGTTAAGATGGCTAGGTCCCT[C/T]ATCTTTGCACGCCATGCAGGAGAGAGGCTTCTACGTTGCTGGGGAGGTGG
576	BC_CT_1576	AT1G60550	A09	D	Bra027150	NODE_32214_length_1173_cov_43.269394	1	111	T	A	178	22	22	0	0	0	CTCATCCCCTTGGAAACAATTCCAACTCGCGTTCACTCAGTGGAACTCTC[T/A]ACTGCCTCGTCGATGAATGACAATTACCATAAGGTTCACGGTGAAGTGCC
577	BC_CT_1577	AT1G60080	A09	D	Bra027816	NODE_19148_length_1197_cov_25.192982	1	625	G	A	764	17	17	0	0	0	CCATCAATGGAGAACAAGAGGAGAATGCATCGATCAAGGAGAAGGAAGCT[G/A]TGAACAAGGAGAAGAGAAAGCTCACGCTCAAGAACATACCTTTTGCTTTA
578	BC_CT_1578	AT1G56590	A09	D	Bra027924	NODE_32053_length_1421_cov_32.798733	1	912	G	T	965	32	0	32	0	0	TTAGTGGGGATCAGAAGCGACCCTGGAAAGACGATTGAGTCAATAACGTT[G/T]AGTTTCCAGCTTCCTCACTGTGTTTCATCGGCAGATCTCTCATCAAATCA
579	BC_CT_1579	AT4G04770	A09	O	Bra029516	NODE_5702_length_1923_cov_118.605301	-1	888	T	C	1031	71	0	0	71	0	TACTTCCGGATCAACGCTATGGAGACTGGTCAGTTCGAGAGGACGCTGAT[T/C]GTAGCGGAGGAAGGGAGCTTTGTGGAGTATCTGGAAGGGTGTACTGCTCC
580	BC_CT_1580	AT4G05020	A09	-	Bra029549	NODE_17212_length_2025_cov_48.884445	1	408	A	T	469	33	0	31	2	0	AACGTTGATACGTCTTACCTGGAGGCTGAATGTTTCAAGATTGATCCAGC[A/T]AGCAAGAAAGTGTTCTGCCGATCCAAACAAGGCGTTAGCAGTGGGAAGAA
581	BC_CT_1581	AT4G02530	A09	O	Bra036258	NODE_18631_length_760_cov_101.232895	-1	285	G	T	472	64	64	0	0	0	CTCGAAGCTGACGACGATGAGGAGCTTCTGGAGAAAGTGAAGCAAGATCG[G/T]AAAAAGAGGATCGAGAGACAAGCTGTTCTTAACTCTGCTGTTAAAGAAAA
582	BC_CT_1582	AT3G51180	A09	N	Bra036832	NODE_57037_length_777_cov_9.348778	1	1056	T	G	412	11	0	0	11	0	TCTCTACCAATGAACGTTAACCCCCACCAGAGACCTCCACGTGTTTTCTC[T/G]GAACCAAAGGTAACAATGAATCCTCCTCACCACAATCCTGCATACCGCAC
583	BC_CT_1583	AT4G14920	A01	T	Bra036912	NODE_27415_length_1782_cov_33.060043	1	868	T	C	1150	27	0	0	0	27	AAACCAGAGAAGGGAAGGTCAAGCGCGGTTCAGGCACGGAAAAGCAAAGA[T/C]TACGTGAGCGAATTAGAGAAATGTTGCTGGAAGCAGGGTGGACTATTGAC
584	BC_CT_1584	AT4G00600	A09	O	Bra037350	NODE_21633_length_1196_cov_37.480770	1	774	T	A	908	22	22	0	0	0	GCAACTGTTTCCATTATCCATTCAAGAACCAAGAACCCTGAAGAAATCAC[T/A]CGGGAAGCTGATATCATAATTGCAGCGGTTGGGCAACCAAACATGGTTAG
585	BC_CT_1585	AT4G09350	A09	P	Bra038381	NODE_25535_length_813_cov_24.125462	-1	250	C	A	562	8	0	8	0	0	ATGGGTGGATCGGTGGAGGATCCGACACGATCAAACCTGACGATACCAAT[C/A]TTTTCAGTGATGACAAATTTGCTGAACTAATCAAAGATTCTTTTGATTCT
586	BC_CT_1586	AT4G16710	A01	U	Bra038502	NODE_19972_length_813_cov_46.109470	1	375	G	A	576	24	24	0	0	0	GTAGTCAACGAAGATCTCATGGACAATCATCAGTGTGAATTAGCTGAAGA[G/A]CTTGAAGAGAGGAAGCATTTGTACTGCGCTCGCCCTCACACGCTTCATCA
587	BC_CT_1587	-	A01	-	Bra039543	NODE_21536_length_2970_cov_28.802021	-1	1948	T	C	983	23	0	0	23	0	GGAAAGACCGACTAGTGAAGTATTGGGATGCAGACAAGTTTGAGCTGCTG[T/C]TAACGCTTGGTGGACATCACGCAGAGATTTGGTGCTTCGCTGTCAGCAAT
588	BC_CT_1588	AT5G41140	A04	S	Bra025518	NODE_2389_length_2973_cov_29.214262	1	2080	G	A	2259	12	12	0	0	0	GGAAACAAGAAGATGTCAATGCAGATTTAACACAGGTGATCACGAGGCTT[G/A]AGGATGAGATTGAGATCTTGAGAGTTGAATTGAAAGGAACGAAAGATGAG
589	BC_CT_1589	AT5G40950	A04	S	Bra025534	NODE_8231_length_572_cov_296.197540	-1	468	A	G	273	149	0	0	0	149	CCAAGGGAAATTGTGCCAGAGAATCCCAACAGTTACAGGGCAAGAAAGAG[A/G]GAAGCTTTTAGAGTGCAAAGGGAGAAGAAGAAGGCCAGACGCGAGAACTA
590	BC_CT_1590	AT5G40440	A04	S	Bra025576	NODE_14980_length_1740_cov_21.607471	-1	1326	C	A	359	15	0	15	0	0	TTGCCAAGTGAGAAACTCGTTCATGTCGTTGAGAAGCTTCAATGCAAGCC[C/A]CATGGCGTTGGTGGGTTCATGATTCGTGCAATAGGATCATTCATTGTGGG
591	BC_CT_1591	AT5G40260	A04	S	Bra025595	NODE_16313_length_943_cov_96.432663	-1	180	T	C	747	56	0	0	56	0	CCGTGGCCTTACGTGGCAACGATGATGAACTGTATGCTTTGGGTTTTCTA[T/C]GGACTCCCTGTTGTTCACAAGGATAGTATCCTTGTTACCACCATTAATGC
592	BC_CT_1592	AT5G39710	A04	S	Bra025651	NODE_22618_length_2352_cov_14.917517	-1	457	G	A	1925	11	0	11	0	0	TGGTAGTGAAGTCTTACTCCCGTTTGAATCTCATCGATAAGGCTTTGAGT[G/A]TCATTCACCTCGCTAAAGGCCATGGCTTTATGCCTGGAGTGTTGTCTTAC
593	BC_CT_1593	AT5G39700	A04	S	Bra025652	NODE_51804_length_861_cov_15.677119	-1	648	T	C	187	12	0	0	12	0	CATCATCAACATGGCTTCTCTACCTTCCCTGCAGATTCCGTGGAACTACT[T/C]ACACGGTATCTCTCCAACTCTCAACCATCATCATCACCACCAACCTCAGC
594	BC_CT_1594	AT5G39590	A04	S	Bra025660	NODE_7825_length_1886_cov_38.901379	-1	1275	A	T	532	30	30	0	0	0	CATCCCTCTGGTAGAGTCTATGACGCAAACCCAAAGCCTGTTGGAATTGG[A/T]TTCGGGGGAACACAAGGAAACGAGAGAATCTTCATCGACGAAGACTTTGC
595	BC_CT_1595	AT5G37000	A04	S	Bra028104	NODE_41861_length_1922_cov_16.236732	1	1275	G	A	1583	15	15	0	0	0	CGTGACCCTCAAGGCAAGAAACAGTACCGTGAATACATGAAGAGCAGCAG[G/A]TACTGTATATGTGCAAGGGGTTATGAAGTCCATACGCCAAGGGTTGTGGA
596	BC_CT_1596	AT5G37010	A04	S	Bra028109	NODE_18728_length_1310_cov_36.332062	-1	732	A	G	141	37	0	0	0	37	AACAAAGAACGTGATAGGAGTCCGTTTGGTGTGCAAGAGTTTGATCCGTT[A/G]AAGAAGAATGGTGTTGGAGCTGGAGGCAAAAGAGTGGCGACAACAACTCG
597	BC_CT_1597	-	A04	-	Bra028112	NODE_19114_length_588_cov_52.127552	1	277	G	T	334	30	0	30	0	0	ACTTCTTACTCATGATCCTTGGTGGGATGAAGCACCCTTGCATCTGTACA[G/T]CCCTTGGCTTGCTCTACAACGTTAGCAGATTCTTCTACTTCAAAGGCTAT
598	BC_CT_1598	-	A04	-	Bra028119	NODE_21187_length_2725_cov_24.660917	-1	1726	G	C	1081	22	0	0	22	0	AACCAAAAGATGCAGACATTATATGGACGAGTATGCAGGTGGACGAGGAG[G/C]TGAAGAAAGCGGTGGGACTTACCGATGACCAATACATTAATCAGTTTCCC
599	BC_CT_1599	-	A04	-	Bra028120	NODE_37443_length_915_cov_15.720219	1	588	T	G	818	9	0	0	9	0	ACACCAAAGACTCGGAGGCAACCAAAACCTGGAGAGATAATGCTTTCTGT[T/G]CATGGCTCTCCTTTGGGTGTCTATAAAGAAGATGACAACATGGGAGCTAT
600	BC_CT_1600	AT5G37510	A04	S	Bra028124	NODE_10434_length_2521_cov_240.263779	1	1254	T	C	1331	222	0	1	1	220	AACAGAATGGGTTCAGACAACGTCTGGTGTGAAGGAACAGCTGTTGGTGT[T/C]GATGCTGATCTTAGGTACAGCTATCTAATGAACAGTAGCATCAGTGGGCT
601	BC_CT_1601	AT5G38460	A04	S	Bra028183	NODE_37972_length_1805_cov_21.647091	1	1313	A	G	1346	19	0	0	19	0	CTATCATTCCCAGTTACCGAAAACTAAAGCTTCATCGTTCTCCTTTACAA[A/G]CTTCCCTGGTTATGTTTTCTTACTTAGAACCCACTTCGTCATCTCCCTAG
602	BC_CT_1602	-	A04	-	Bra028189	NODE_40660_length_1038_cov_23.066475	1	393	C	G	391	13	0	0	13	0	CTGGACCTCACTCTCTACGCCGACGTCGTCAACGCCCTCGCCAGAAACGG[C/G]GAGCGGGAGGAGATAGACAGGCTCATCGGAGAAATGGAGGGGATTGAGGG
603	BC_CT_1603	AT5G38630	A04	S	Bra028195	NODE_9919_length_882_cov_48.329933	-1	559	A	C	264	56	0	0	56	0	TGACTGTAACCACAGGGATACTGGAGAAGCTGACGTTCCTGCAAGTGAAC[A/C]AGGTGATAACTCGGTATTCAACAGAGGCCATGTTAGTTAACACGATGGGT
604	BC_CT_1604	AT5G38840	A04	S	Bra028208	NODE_15970_length_2560_cov_23.013672	-1	1262	T	C	1268	13	0	0	13	0	AAAGCGAGACAAAGTTTTGAAAGAAATAGAAGAAAAGAATGAACAGCTTT[T/C]GGCAGAGAAGAATAAGATGGAGACAGAGACTGTCCCAGAGGTTGCTTCGG
605	BC_CT_1605	AT5G39360	A04	S	Bra028238	NODE_29284_length_1278_cov_30.946009	1	663	T	C	943	30	0	0	0	30	ATGATACCACAGAGTGCTAGCTGTAGATTGGGGGCTTATGAAGACAGCAT[T/C]GAGTATTATGTTTGCCTCAATGGACATATGCTTGGAGTTTGTACTCTCTT
606	BC_CT_1606	AT2G22870	A04	I	Bra030196	NODE_29945_length_1037_cov_27.261332	1	360	T	C	409	5	0	0	0	5	TTCGTCAAGAGCAGCGCTCGTGCTCGAGACTGTCCTAAAGACGACCTCCC[T/C]GAGATTGCCATCTTGGGTCGTTCCAATGTCGGAAAATCTTCGCTTATCAA
607	BC_CT_1607	-	A04	-	Bra030205	NODE_33934_length_1224_cov_12.102942	1	92	G	A	209	12	12	0	0	0	ATCTTCCTCAATCCAATCAGATCCATCTTCCTCCGCCGAATTCAAATCCA[G/A]CAAGGCCATCGTCAGATCCAAACCTTCCTACTTAACCAAAACAGCTAAAC
608	BC_CT_1608	AT2G22740	A04	I	Bra030212	NODE_32384_length_1653_cov_12.699334	-1	1524	T	C	858	14	0	0	14	0	GTGGGTCTGTGCAGGATCGACATCTCGGAAGGGCATGAGAGGCTTCCCAT[T/C]TGCGCTGTGAACGAGATCGACGACGAGGAGCCTCCTTCGTTCATCTACAC
609	BC_CT_1609	AT2G22270	A04	I	Bra030249	NODE_5448_length_859_cov_56.076832	-1	249	C	T	750	18	18	0	0	0	CACAAGCTAAAGGAAATGACTGGTAGTGATATCTTCTCTGATAATGGTAA[C/T]GTTACCAACGGTGATCCAACTCACACTTCAAGGATCCATTACCATCATGA
610	BC_CT_1610	AT2G21950	A04	I	Bra030269	NODE_41822_length_1341_cov_14.334825	-1	962	G	T	430	9	9	0	0	0	TAGGGGTGGGAAGCTTGCGGTTCTGTGGGAAGGGAAAGCTGGGAGTGGAG[G/T]TGCTAGGAGAATGGAGATTTGGTGTGCGGAGATTGAGGTTGAGAGGCGTG
611	BC_CT_1611	-	A04	-	Bra030286	NODE_12176_length_2414_cov_78.744408	1	407	T	A	474	23	23	0	0	0	GTCGATGGAGGACCCTGCAGGGTTCTGGTCTGACATTGCGTCTGAGTTTT[T/A]CTGGAAGCAGAAATGGGGTGACCGAGTGGTTTCCGAGAATCTCGATGTCA
612	BC_CT_1612	AT2G25100	A04	I	Bra032040	NODE_25245_length_1223_cov_33.331970	-1	816	T	C	333	19	0	0	19	0	AAACTAAGCAAATTTGGGTTCACAACATGCGAGAGCAGAAGCGAAGAAAT[T/C]GAGTCAAGTGGAAAAGGGCGTTGCAAGTTTTTCCAGGCTCGCAAAATCCA
613	BC_CT_1613	-	A04	-	Bra032046	NODE_50700_length_1266_cov_11.123222	1	628	C	G	862	10	0	0	10	0	TTCCTCCTCCTAATTTTACCAAGGTGTTTGCTGATGAGGATGCCCTCCCT[C/G]AACATCTCATCACAGAATATCTAGGTTCCAGTCTCCATGTCGATATCATC
614	BC_CT_1614	AT2G25010	A04	I	Bra032047	NODE_11327_length_1605_cov_18.723364	1	681	G	T	715	6	0	6	0	0	GCTGGGAGGTACGCTTGGGGAGCTGCTGCGTTGGCTTGTCTTTATAGGGC[G/T]CTTGGTAACGCGTCGCTTAAGTCTCAGAGTAATATTTGTGGATGCTTGAC
615	BC_CT_1615	-	A04	-	Bra032136	NODE_32351_length_965_cov_34.734715	1	206	G	T	223	20	0	20	0	0	CAGCGATTACGAAGAAGATGAGGAAGAAGGTGATAGGAAACAAGACGCGG[G/T]AGAGAATCAGGAGCCACAGCCGTCGGATAGCCCTGAGAAGAAGGAAGATC
616	BC_CT_1616	AT2G23380	A04	I	Bra032169	NODE_15244_length_2956_cov_21.494587	1	1359	T	C	1433	9	0	0	0	9	CAAAAGAGGCAAAAGAAGTCAGAAGCTTCCGATACTGATTCCATCGCCAC[T/C]GGGAGTCGTTCAGCAAGCGATGCAAAACATAAAGATAATGAAGATGCTAC
617	BC_CT_1617	AT2G23300	A04	I	Bra032175	NODE_3245_length_1606_cov_18.457659	1	846	T	C	79	0	0	0	0	0	GGAAACCCGGGTTTATGCGGAGCTCCGACCCGGAACCCATGTCCTATTCC[T/C]TCCTCTCCAGCCGCCGTCACACCGACGTCTACGCCTGCACTCGCAGCCAT
618	BC_CT_1618	AT2G25490	A04	I	Bra034254	NODE_11958_length_2552_cov_97.127747	1	906	G	T	1154	54	0	54	0	0	TTGAATGTCACTGATGTGTCTCTTGCGGTTGTTGGTCATTACGGCTTGTC[G/T]GTCACTGAACTTGTGCTCGCTGGTTTGTCGCACGTGACCGAGAAGGGATT
619	BC_CT_1619	AT2G25870	A04	I	Bra034279	NODE_6817_length_1964_cov_62.215885	-1	157	C	G	1830	31	0	0	0	31	CCCTACTCGTTCGCTCTTCTCCGAGAATCGCCCTTGCGACCACACCGAAT[C/G]TTCTCAATGTTTCCTCCTCCGATTCCTCTTCCATGTTCCACCGGAGATTC
620	BC_CT_1620	AT2G25910	A04	I	Bra034283	NODE_7302_length_1221_cov_132.986893	1	720	C	T	754	65	0	64	1	0	CTGAACCAGCGGTCACTATGGCACCTGGCAGTTCGTGGTTCTTTGTACTG[C/T]AGGTGTCTCTGCTGCATGAATGATACTGATTTTGCTAATTGGCCAACTGT
621	BC_CT_1621	AT2G26180	A04	I	Bra034294	NODE_37334_length_1414_cov_12.020509	-1	562	C	T	767	8	8	0	0	0	AGGAAGGTTGGTGCGATAGGAAAGGAACGGTCGATGATATAAAGACAAAG[C/T]TGCAGCAGAGACAAGATGGTGCTTTTAAGAGAGAACGCGCTTTGGCTTAT
622	BC_CT_1622	-	A04	-	Bra034303	NODE_66922_length_406_cov_9.652709	1	64	C	T	236	5	0	4	0	1	CGACAGTTTGTCTTGAAGTTTTCGTTGCCACACTGAAGACTCTCCAGCTA[C/T]TGAGAGAGATTTTTCTGAAGGCTCTATCGGTCCCCATGGACTACAACATT
623	BC_CT_1623	AT2G26910	A04	I	Bra034314	NODE_20894_length_4613_cov_75.127029	-1	3393	C	T	1090	33	33	0	0	0	AAGGAGCTGGTGGAAGGCCTCAGCAAGCCAAGTAATATTTCAAAAGAACT[C/T]GAGTTTCCGACCAGATACTCTCAGTCTTTCTATAGTCAGTTTGTTGCTTG
624	BC_CT_1624	AT2G26980	A04	I	Bra034315	NODE_33045_length_1520_cov_17.461842	1	75	T	C	252	9	0	0	0	9	CGTAGAGTAGGTAAGTATGAAGTGGGAAGGACAATTGGGGAAGGAACTTT[T/C]GCTAAAGTCAAGTTTGCAAGAAACTCTGAAACTGGAGAACCTGTAGCCCT
625	BC_CT_1625	AT2G27280	A04	I	Bra034343	NODE_20746_length_1022_cov_57.638943	1	678	T	A	733	41	41	0	0	0	GAGAAGAAAGCAGAGTCGCCGGAGAAGGAAGTGTTGTTGTTGCCTGAATC[T/A]CAAGATGTTGGATCAAGCCGTAAGAGAAGTATGGAACCTCAAGAAGAAGA
626	BC_CT_1626	AT2G27590	A04	I	Bra034358	NODE_22869_length_1170_cov_30.448717	1	531	T	C	519	25	0	0	0	25	GATGCTAAGCAAGTGACGTCCAGATCCCACGAGCTGATTCAAAATATCAG[T/C]TTGGATGATGAGGGTGAAGATTTAGTTCATGATGGGTCTGATTCATTACC
627	BC_CT_1627	AT2G27760	A04	I	Bra034366	NODE_41732_length_1422_cov_11.651196	-1	869	G	C	586	8	0	0	8	0	TGTCAGAGAGTTTGAAAACTTCCTCAAAACGTATCTCCCAGACACAAATA[G/C]CTCCGCTAATGATAAGGCCTTGAAGGAGAATCTGAGGAAGATTCTTGATT
628	BC_CT_1628	AT2G27770	A04	I	Bra034367	NODE_57718_length_446_cov_12.816143	-1	102	C	T	340	5	5	0	0	0	CCATTATCATTACCATCATCATGTTCAAACTACAACACTAGTAACGCTTG[C/T]ATCCCTCCATCTCTCATACCATCCATACAAACCTCCATCACAAGCATCTA
629	BC_CT_1629	AT2G28080	A04	I	Bra034386	NODE_30063_length_1592_cov_30.604271	1	1357	G	A	1377	33	33	0	0	0	GAGTTAGGGGAGCGATCGGACGGGTGAAAATGAGTTTGGAAGGTGCGTTG[G/A]AATGCAGTGGATCGTCTGGGGAGAATTTGGGTTTGTTTGTTGATGGACTT
630	BC_CT_1630	AT2G28810	A04	I	Bra035667	NODE_20930_length_804_cov_10.815921	-1	606	G	A	613	6	0	6	0	0	CGAACAAATAGCCAACTACCGTTTTTGCCCACTCTACAGAACCTCACTCA[G/A]CTCGGTGGTATCGGTTTGAACTTAGCCGCTATTAATGGAAATAGTGTTGG
631	BC_CT_1631	AT2G28510	A04	I	Bra035696	NODE_4025_length_1115_cov_16.113901	1	623	G	A	853	5	5	0	0	0	GGGAAACGAGACAAAGCAAGAGAATGTGAACAACAACAACAATATCTTAG[G/A]GAATCCAAGCAAGGTTTTATTGGGATTTCCATGGCAAATAACCGGGAATT
632	BC_CT_1632	AT5G38480	A04	S	Bra028187	NODE_1355_length_832_cov_402.9459	1	660	T	G	503	297	1	0	296	0	AGCTATCGCTGAGTTGGATACATTGGGAGARGAATCATACAAAGACAGTAC[T/G]YTGATTATGCAGCTTCTCAGAGACAACCTCACTCTCTGGACTTCTGATA
633	BC_CT_1633	AT5G40200	A04	S	Bra025600	NODE_5136_length_753_cov_51.365208	-1	849	C	A	744	31	31	0	0	0	AACTCTGGGAACTCTGGTGGTCCTGCGTTTAACGACAAGGGAAGATGTGT[C/T]GGCATTGCGTTTCAGTCGTTGAAACACGAAGATGCTGAGAACATTGGTTAT
634	BC_CT_1634	AT5G40200	A04	S	Bra030339	NODE_36035_length_753_cov19.519257	-1	1371	A	C	231	3	0	0	3	0	AAGTGGCAAACCTCCTTCTTACTTCATCGTTGCTGGCTTTGTTTTTACWAC[A/C]GTCTCTGTTCCTTATCTTCGCTCTGAGTATGGAAAAGAATACGAGTATG
635	BC_CT_1635	AT5G38830	A04	S	Bra028205	NODE_19659_length_1187_cov_97.378265	-1	1312	A	G	823	8	0	0	0	8	TTCTTCTCCGTCGACAAATCACCAAACTATGGTAAGTTGTCGGGTCAACT[A/G]CTGGAACATACACGAGCTGGTGAGAGAGTTGCGGTTGATTCSAGAAAGCG
636	BC_CT_1636	AT5G39990	A04	S	Bra025627	NODE_53559_length_348_cov_22.597702	-1	768	A	T	237	15	15	0	0	0	TTTTGGGTTAAGCAAAGACGAAGCATCCCAACTGCATTCAAGCTCTTCAC[A/T]GGYTCTGCTTGGATGGCGTTGTCTCGGCCATTCATAGACTATTGTATTTG
637	BC_CT_1637	AT5G37740	A04	S	Bra028147	NODE_54645_length_721_cov_14.3356	1	251	G	A	273	11	11	0	0	0	ACTTGYTCTCSGCGGATGAYAAGATGGGWGAAGCWGAGTTYARCATTGCT[G/A]CATATCTTGAAGCCRTTAAATWCCGCYMTRMGSTCGAAGGAGGACTTCCC
638	BC_CT_1638	AT5G40250	A04	S	Bra025597	NODE_37025_length_407_cov_15.240787	1	1012	A	T	516	6	0	6	0	0	CCTAAGAAAGACAAGTTCTCTTCAGATGCTCAAAGGAGGTTGCCTTCTTC[A/T]TCGCTYAACGTCGATGAWCTTCCAARACTTCCATGGATGGAAGAACAYAA
639	BC_CT_1639	AT5G40640	A04	S	Bra025556	NODE_26686_length_410_cov_31.7341	1	1462	A	T	314	12	0	12	0	0	TTGGAGACTCAGAGAGACTCAAAAGCTCTGAATCTCCTCCTTTGACCGAG[A/T]TAAGAAAAGCTGAACTTGACGCCTTTGCTCGCAGGCTTCAAGGATTGACC
640	BC_CT_1640	AT5G40740	A04	S	Bra025550	NODE_2130_length_380_cov_20.407894	1	1089	A	C	314	8	0	0	0	8	TTCGAAACCAACTCACAAGCAAGTGATGAAACACTTTCTCGAGTAGATGA[A/C]AGAGGTGGAAGAATCAACCAGACAGTTGAYGTAGCGGAAATCATAAGGCG
641	BC_CT_1641	AT5G40770	A04	S	Bra025548	NODE_2689_length_718_cov_109.104454	1	582	C	G	661	73	0	0	73	0	TTGTCTTACGGGTATGAGTTCTCAAAGGCTGTTGAGCAGAAACAGGTGGC[C/G]CAGCAGGAGGCCGAGAGGTCTAAGTTTGTGGTGATGAAGGCTGATCAAGA
642	BC_CT_1642	AT5G41100	A04	S	Bra025520	NODE_57754_length_971_cov11.0226	-1	1174	C	A	325	7	7	0	0	0	TGAAAGCAACCTCTATTCCCGTCTTCCTCGTCCTTCAGAAACTCCTCASC[C/A]AGAAGCTGCACCAAGACACGCGTTTTCTGGACCGGTCAAACCATCATCAA
643	BC_CT_1643	AT5G41080	A04	S	Bra025522	NODE_50869_length_432_cov_10.914351	-1	702	T	C	402	5	0	0	5	0	GATGCAGCACAGCTTGTTAGGGAGCTACAGAGCACTTACCCTGTTTACTT[T/C]CTGACTGATGCGGGGAACCAAATGTACAAAGATGAGAGAAGAAACTCACT
644	BC_CT_1644	AT5G41060	A04	S	Bra025524	NODE_6226_length_300_cov_55.076668	1	825	T	A	112	19	19	0	0	0	AGCACTAATCAGACWACMTATGAGAATTTCAGATACAGTTATGACCGGCG[T/A]AGCAACCCACATAACAAAGGAGTGGTTGATAACTTTAAAGAAATCTTCTG
645	BC_CT_1645	AT5G40670	A04	S	Bra025554	NODE_13035_length_1003_cov_39.918	1	303	A	G	330	33	0	0	33	0	ATGATACCTGTGGCTGCTAATGATGTTGCCTTCTCAATCCATGCTGTTGT[A/G]CTCACAGCTCTTACACTCTTCCAGATCTTTATCTATGAACGTGGACCTCA
646	BC_CT_1646	AT5G40670	A04	S	Bra030331	NODE_52603_length_871_cov_16.998852	1	171	G	A	224	14	14	0	0	0	GTTGTTGGATTGAACTTCGACTTTGCTCTTTTGAATTTCACAAAGCACTC[G/A]TCGTATATGATCTACAACGTCTGCCTCTACTTTAGCCCCTTTATTCAGAA
647	BC_CT_1647	AT5G41580	A04	S	Bra025489	NODE_55154_length_546_cov_11.7454	1	1131	A	G	72	4	0	0	4	0	CCAGAGATCCGTTTAGATCAAAACATGATATTAAAAGAAGCGGGGCATAA[A/G]GCTGCTGATGTAATCATCCATGCTGGTGGCACATGGAAGGTTGGAAGGGA
648	BC_CT_1648	-	A06	-	Bra025426	NODE_53549_length_348_cov_21.597702	1	251	T	A	57	14	14	0	0	0	TATGAAGAGATTGAAACTGAAGATGTGGAGCGTACGCGAGATGTATACAG[T/A]GAATGCCTCAAGCTTATCMCCCACTCCAAATTTTCCTTTGCCAAAATATG
649	BC_CT_1649	AT5G41120	A04	S	Bra025519	NODE_12917_length_938_cov_271.889130	-1	972	G	C	596	138	0	0	0	138	TGTCAAAGCCCAAACACTAATACTTCTRAGTGGACGYGACCARTGGTTAC[G/C]SAACAATGGAGACATTGAAAGACTCCGKTTTGCATTGCCAAAATGTGAAG
